# Supplementary material for: Transcriptomic profiling of adipose tissue inflammation, remodeling, and lipid metabolism in periparturient dairy cows (Bos taurus)
Source: BMC Genomics. 2020 Nov 23;21:824. doi: 10.1186/s12864-020-07235-0 (PMC7686742; doi:10.1186/s12864-020-07235-0)
Supplement: Supplementary file 2 — Additional file 2. [file 12864_2020_7235_MOESM2_ESM.xlsx]

## Sheet: MatrixCount
Supplementary Table _MatrixCount-Unfiltered		* NA= Non Annotated gene; uncharacterized protein according to RefSeq_UMD3.1.1_protein_coding
#CLASS:TimePoint	Gene_Symbols	Name	B4886P1	B4886P2	B4886P3	B4987P1	B4987P2	B4987P3	B5054P1	B5054P2	B5054P3	B5129P1	B5129P2	B5129P3	B5102P1	B5102P2	B5102P3	B4998P1	B4998P2	B4998P3	B5064P1	B5064P2	B5064P3	B5169P1	B5169P2	B5169P3	B5176P1	B5176P2	B5176P3	B5165P1	B5165P2	B5165P3	B5090P1	B5090P2	B5090P3	B5079P1	B5079P2	B5079P3
			Pre	Post	Post	Pre	Post	Post	Pre	Post	Post	Pre	Post	Post	Pre	Post	Post	Pre	Post	Post	Pre	Post	Post	Pre	Post	Post	Pre	Post	Post	Pre	Post	Post	Pre	Post	Post	Pre	Post	Post
			0	1	2	0	1	2	0	1	2	0	1	2	0	1	2	0	1	2	0	1	2	0	1	2	0	1	2	0	1	2	0	1	2	0	1	2
ENSBTAG00000000005	GRK3	G protein-coupled receptor kinase 3	217	283	199	192	264	288	408	485	459	175	320	513	530	169	343	231	474	239	369	359	126	322	183	305	165	296	377	337	437	762	217	480	183	260	375	290
ENSBTAG00000000008	KCNJ1	potassium inwardly rectifying channel subfamily J member 1	5	2	0	2	7	2	0	2	0	1	3	2	4	2	11	0	9	5	2	8	3	0	2	0	1	3	1	4	0	0	2	0	0	2	0	0
ENSBTAG00000000009	FOXF1	forkhead box F1	166	161	261	118	112	93	133	142	120	224	173	150	79	126	161	157	68	179	235	204	279	111	206	159	126	190	68	202	176	73	284	126	51	162	104	82
ENSBTAG00000000010	UBL7	ubiquitin like 7	787	597	1038	637	804	516	711	750	774	584	633	690	636	1025	862	804	588	795	710	877	1197	903	746	705	970	1022	718	716	692	808	854	765	870	826	745	602
ENSBTAG00000000011	TDH	L-threonine dehydrogenase	537	49	14	48	79	167	490	216	69	197	20	59	338	0	57	1381	182	95	458	25	20	65	921	169	251	24	124	81	74	177	1403	295	104	988	235	80
ENSBTAG00000000012	TTC33	tetratricopeptide repeat domain 33	82	104	21	104	191	108	87	95	76	72	97	85	78	56	171	84	116	131	148	129	20	54	70	220	60	103	88	92	128	121	92	99	149	87	133	153
ENSBTAG00000000013	PRKAA1	protein kinase AMP-activated catalytic subunit alpha 1	426	713	68	478	779	658	469	440	658	532	571	668	544	432	805	502	620	870	533	816	171	146	331	886	250	393	562	550	596	549	455	443	567	406	499	642
ENSBTAG00000000014	TXN2	thioredoxin 2	2980	875	1317	1682	1304	1064	3809	1489	1225	2410	1014	1268	1935	1062	1202	3783	1082	1162	2367	1110	1617	1722	3966	1208	3253	1526	1280	1582	1141	1502	3115	1232	1635	3849	1799	1358
ENSBTAG00000000015	FOXRED2	FAD dependent oxidoreductase domain containing 2	51	56	71	33	35	44	48	104	66	40	85	39	22	12	28	24	34	40	51	46	30	43	26	26	37	55	54	78	88	73	27	39	16	30	48	37
ENSBTAG00000000016	LTA	lymphotoxin alpha	8	15	20	20	14	23	21	4	4	8	9	8	1	4	12	34	3	24	10	10	5	7	8	7	8	5	10	29	8	10	24	7	2	10	12	8
ENSBTAG00000000019	SERINC1	serine incorporator 1	2125	2476	145	1817	3394	2706	4475	2252	2046	2633	1881	1750	3521	691	2466	2409	2146	2201	3443	2541	394	1573	3638	4198	2916	1927	1869	3213	2268	2252	3173	1862	1425	4085	3699	4036
ENSBTAG00000000020	TRPV3	transient receptor potential cation channel subfamily V member 3	2	3	0	0	0	6	2	1	0	0	0	1	2	0	2	1	4	0	0	0	0	0	0	0	2	1	0	2	6	0	0	0	1	0	0	0
ENSBTAG00000000021	WASHC3	WASH complex subunit 3	238	336	91	162	302	316	276	337	329	303	324	367	189	343	295	348	327	531	301	473	85	219	252	257	246	319	421	184	314	401	259	461	209	223	330	262
ENSBTAG00000000022	NUP37	nucleoporin 37	143	139	32	131	163	187	164	137	179	217	154	152	143	118	138	170	189	210	156	187	29	103	183	142	137	98	191	118	118	152	148	113	164	156	146	134
ENSBTAG00000000023	RNF2	ring finger protein 2	238	327	62	186	472	367	248	287	257	199	247	322	248	255	407	170	299	381	303	523	96	139	197	458	172	284	320	297	303	346	294	325	184	223	252	279
ENSBTAG00000000024	DYM	dymeclin	651	724	327	563	880	775	774	936	653	761	784	672	681	709	820	738	654	798	739	701	273	1175	853	960	944	997	722	972	743	627	740	682	1282	734	939	958
ENSBTAG00000000025	RAB6A	RAB6A%2C member RAS oncogene family	1804	1760	273	1482	1995	2287	1819	1761	1819	2058	1937	1812	1973	1446	2308	1773	1819	2051	2072	2318	558	1218	1898	2357	1407	1349	1738	1836	1622	1704	2106	1439	1935	1931	1840	1781
ENSBTAG00000000026	VPS33B	VPS33B late endosome and lysosome associated	499	552	824	580	693	406	402	513	837	795	749	721	415	489	593	637	654	853	588	565	810	522	522	569	562	555	374	630	556	549	462	469	321	353	590	302
ENSBTAG00000000027	IGFL1	IGF like family member 1	0	0	0	0	0	0	0	0	0	0	0	0	0	0	0	0	0	0	0	0	0	0	0	0	0	0	0	0	0	0	0	0	0	0	0	0
ENSBTAG00000000029	LYZL6	lysozyme like 6	1	2	9	1	1	0	0	0	3	3	1	0	0	0	0	0	5	0	0	0	2	3	1	0	0	2	1	0	0	0	1	1	2	0	0	0
ENSBTAG00000000030	RDM1	RAD52 motif containing 1	7	6	11	1	9	35	5	13	19	10	35	5	6	7	2	16	18	8	7	9	7	0	9	8	7	8	39	2	20	24	13	18	4	17	12	8
ENSBTAG00000000031	TRPV4	transient receptor potential cation channel subfamily V member 4	27	35	130	39	46	58	20	57	33	45	92	43	12	55	36	37	37	81	34	110	63	41	16	28	43	52	67	70	26	73	28	56	20	20	37	33
ENSBTAG00000000032	ABI3	ABI family member 3	183	345	550	430	828	300	373	318	518	362	436	247	324	323	835	221	469	516	239	566	1165	765	256	649	373	700	347	615	588	434	308	447	380	239	438	489
ENSBTAG00000000033	PHOSPHO1	phosphoethanolamine/phosphocholine phosphatase 1	32	59	94	49	137	83	40	34	95	43	106	65	36	38	110	31	103	70	46	132	153	73	36	102	50	98	61	68	131	108	54	78	798	42	31	33
ENSBTAG00000000037	CWC27	CWC27 spliceosome associated cyclophilin	99	159	26	210	233	155	201	113	236	199	181	192	232	159	183	224	201	210	229	220	50	58	123	275	36	113	149	133	146	107	164	103	74	99	126	107
ENSBTAG00000000039	SIRT7	sirtuin 7	476	505	666	578	520	384	474	420	594	605	613	511	483	392	547	610	532	650	460	570	827	535	466	590	480	537	320	571	439	535	436	396	326	433	451	303
ENSBTAG00000000040	MAFG	MAF bZIP transcription factor G	305	461	458	324	417	401	283	414	415	389	373	322	322	158	508	434	318	399	313	501	692	603	389	565	362	469	251	430	495	433	379	368	623	452	366	316
ENSBTAG00000000042	PYCR1	pyrroline-5-carboxylate reductase 1	838	112	513	340	192	2173	738	577	478	423	810	505	481	2388	306	920	535	113	622	782	560	341	986	205	960	291	1412	485	131	669	1213	482	221	842	667	203
ENSBTAG00000000044	MYADML2	myeloid associated differentiation marker like 2	0	0	0	0	0	0	0	0	0	3	0	0	0	0	0	0	0	0	0	0	0	0	0	1	0	0	0	0	0	0	0	0	1214	0	2	0
ENSBTAG00000000046	SURF2	surfeit 2	280	250	391	280	264	538	233	529	459	316	350	386	186	438	320	260	274	304	227	304	466	408	242	232	334	277	393	305	210	408	260	272	188	152	273	176
ENSBTAG00000000049	CCDC77	coiled-coil domain containing 77	257	299	163	250	415	219	221	125	436	283	365	251	228	347	493	218	284	549	332	312	185	174	180	394	85	224	136	287	285	218	232	149	122	146	220	186
ENSBTAG00000000050	PSMG3	proteasome assembly chaperone 3	418	247	476	345	386	387	341	399	349	372	327	344	351	501	401	567	302	338	316	318	639	584	434	351	602	424	324	329	284	402	338	298	329	310	351	306
ENSBTAG00000000052	PKNOX2	PBX/knotted 1 homeobox 2	201	135	265	153	180	194	197	273	206	185	146	182	102	33	183	107	124	97	68	126	142	141	90	141	145	214	179	403	167	169	224	124	453	86	93	114
ENSBTAG00000000053	FILIP1	filamin A interacting protein 1	113	341	198	126	256	682	98	183	255	187	145	379	205	226	628	142	248	223	319	650	194	138	119	484	25	234	445	157	267	311	161	280	449	193	163	209
ENSBTAG00000000054	SNAPC4	small nuclear RNA activating complex polypeptide 4	1381	1532	2152	1853	1863	1086	1094	974	1853	1939	1606	1547	1151	1724	1992	1360	1407	2364	1370	1668	3078	1346	1218	1718	1128	1550	948	1761	1145	958	1202	982	673	836	1282	851
ENSBTAG00000000056	STRADA	STE20 related adaptor alpha	541	948	1201	567	850	867	383	737	946	685	1047	933	459	1121	950	774	754	1146	644	1115	1294	898	565	802	681	903	829	849	736	854	562	795	414	442	688	509
ENSBTAG00000000057	THBS3	thrombospondin 3	1086	2619	5302	653	852	3639	481	2974	1882	1000	3192	1984	477	6281	1343	997	986	1928	1254	4294	2966	875	567	709	676	1332	3079	1040	1097	3821	1040	2301	587	455	993	381
ENSBTAG00000000059	E1BCK7	Uncharacterized protein	0	0	0	0	0	0	0	0	0	0	0	0	0	0	0	0	0	0	0	0	1	0	0	0	0	0	0	0	0	0	0	0	0	0	0	0
ENSBTAG00000000060	PRDM14	PR/SET domain 14	0	0	0	0	0	0	0	2	0	0	0	0	0	0	0	0	0	0	0	0	0	0	0	0	0	0	0	0	0	0	0	0	0	0	0	0
ENSBTAG00000000061	PCDH7	protocadherin 7	685	501	179	1049	605	1358	1607	713	548	1339	598	416	1842	232	643	2154	946	284	787	640	492	790	1186	1098	1557	380	878	560	359	669	796	343	216	1457	781	671
ENSBTAG00000000062	RASL12	RAS like family 12	279	567	372	276	459	244	212	446	243	368	604	223	206	232	382	298	252	262	328	377	757	533	227	303	277	322	247	452	385	288	295	326	164	257	378	339
ENSBTAG00000000064	FEN1	flap structure-specific endonuclease 1	232	230	251	182	177	337	197	276	271	231	338	237	183	179	201	298	221	215	222	172	225	269	308	204	300	248	369	270	249	298	232	241	246	265	298	225
ENSBTAG00000000065	CRLS1	cardiolipin synthase 1	499	542	96	542	802	396	507	430	516	542	440	508	551	422	526	529	514	694	466	479	168	335	387	642	217	295	287	327	337	319	615	294	406	580	624	399
ENSBTAG00000000066	LRRN4	leucine rich repeat neuronal 4	0	2	0	3	0	0	1	1	0	1	0	0	0	0	0	0	1	13	0	0	0	0	1	0	2	1	0	0	1	0	0	0	0	0	0	0
ENSBTAG00000000067	SDF2L1	stromal cell derived factor 2 like 1	483	223	513	346	243	418	364	775	512	324	278	501	311	218	236	613	538	291	353	235	460	400	539	175	606	277	359	326	277	583	377	419	120	417	450	242
ENSBTAG00000000070	F13B	coagulation factor XIII B chain	0	0	0	0	0	0	0	0	0	0	0	0	0	0	0	0	0	0	0	0	0	0	0	0	0	0	0	0	0	0	0	0	0	0	0	0
ENSBTAG00000000071	PMP2	peripheral myelin protein 2	0	1	0	0	1	0	6	4	1	2	4	0	0	5	13	9	1	0	0	1	0	2	6	11	0	0	0	0	0	0	1	0	4	0	4	1
ENSBTAG00000000072	TFB2M	transcription factor B2%2C mitochondrial	254	266	33	217	221	347	363	242	196	300	238	274	298	162	295	411	193	247	334	288	72	156	372	297	241	175	184	207	203	237	353	122	247	357	175	144
ENSBTAG00000000073	LRPAP1	LDL receptor related protein associated protein 1	1918	1830	3316	1917	2118	2290	1447	2771	2608	2126	2110	2198	1572	2597	2326	2375	2180	2374	1931	2211	3889	3268	1861	1979	2842	3094	2393	2920	2232	2734	1832	2325	1556	1592	2624	2007
ENSBTAG00000000074	NFIA	nuclear factor I A	429	644	98	475	914	361	683	368	399	371	337	421	1043	108	632	420	469	389	530	299	138	453	363	912	208	539	344	509	577	423	453	309	293	498	528	886
ENSBTAG00000000076	RECK	reversion inducing cysteine rich protein with kazal motifs	334	356	117	176	281	357	211	246	418	241	298	295	220	182	473	201	238	505	361	456	97	147	151	363	86	391	357	365	423	376	271	358	127	289	283	349
ENSBTAG00000000077	ADSL	adenylosuccinate lyase	1506	1203	1261	1320	1599	1256	1506	1506	1385	1619	1384	1266	1297	1026	1545	1613	1324	1464	1361	1368	1974	1604	1496	1341	1847	1400	1067	1708	1185	1289	1542	1015	1765	1369	987	861
ENSBTAG00000000078	GLIPR2	GLI pathogenesis related 2	1348	2871	1352	633	1232	2359	414	3847	2460	853	2214	2896	431	2520	2389	993	1445	2465	1413	2581	1587	3812	607	2092	649	2674	2229	928	1942	2598	798	2151	797	478	1426	1306
ENSBTAG00000000079	CCSAP	centriole%2C cilia and spindle associated protein	99	101	48	133	127	111	73	69	92	116	79	82	115	95	183	56	85	148	73	131	79	89	43	162	23	133	74	112	88	76	66	89	45	41	95	88
ENSBTAG00000000080	GRWD1	glutamate rich WD repeat containing 1	401	408	528	479	427	405	375	768	536	429	363	604	290	320	508	440	371	322	367	349	769	517	413	402	569	722	356	538	455	502	442	360	526	381	411	289
ENSBTAG00000000081	CERT1	ceramide transporter 1	348	275	49	155	337	248	384	254	192	163	109	287	737	127	393	352	322	194	471	240	52	112	164	598	87	241	291	294	313	279	389	231	389	539	452	581
ENSBTAG00000000082	KCNJ14	potassium inwardly rectifying channel subfamily J member 14	1	0	2	6	2	5	3	0	3	1	4	3	1	2	1	10	1	3	3	2	1	4	1	1	2	0	3	3	3	1	6	1	0	1	8	1
ENSBTAG00000000084	MRPS30	mitochondrial ribosomal protein S30	203	168	120	146	220	258	240	230	192	186	160	221	204	124	188	199	215	156	196	192	92	143	189	177	195	185	266	146	204	286	339	158	312	274	182	143
ENSBTAG00000000085	CYP1A2	cytochrome P450%2C family 1%2C subfamily A%2C polypeptide 2	0	1	0	0	0	0	0	0	2	0	0	0	0	0	0	0	0	0	0	0	0	0	0	3	0	0	0	0	0	0	1	0	0	0	1	0
ENSBTAG00000000087	HSD17B12	hydroxysteroid 17-beta dehydrogenase 12	5235	914	97	3063	1397	1321	11847	908	1225	3634	990	1170	6223	348	873	6404	1464	647	5239	1090	179	301	6748	1951	2172	430	929	1601	827	1222	7374	696	342	10985	2056	994
ENSBTAG00000000088	ALCAM	activated leukocyte cell adhesion molecule	52	77	11	43	49	77	62	57	107	26	51	102	66	18	51	36	77	59	92	99	14	5	20	115	4	58	89	64	137	52	62	93	76	44	48	72
ENSBTAG00000000090	SEC31B	SEC31 homolog B%2C COPII coat complex component	432	330	402	447	696	223	615	359	486	439	397	326	594	371	638	523	400	465	482	369	553	555	574	607	544	501	260	706	413	378	531	267	655	498	444	297
ENSBTAG00000000091	NDUFB8	NADH:ubiquinone oxidoreductase subunit B8	5006	1473	1414	3044	2121	1602	6308	2150	2055	4077	1738	1800	3908	1500	1895	5883	1881	1526	3992	1518	1743	3005	6045	2191	6173	2258	1353	2382	1716	2019	5160	1486	2926	6417	2748	2178
ENSBTAG00000000092	HIF1AN	hypoxia inducible factor 1 subunit alpha inhibitor	618	468	591	502	717	466	974	583	490	710	496	408	686	262	544	772	456	490	760	449	667	1021	1142	794	1104	740	413	768	468	556	1094	431	2637	1326	728	674
ENSBTAG00000000094	ATPAF1	ATP synthase mitochondrial F1 complex assembly factor 1	626	352	148	443	427	393	926	448	278	473	342	308	696	194	413	788	372	360	593	275	102	583	903	515	733	457	330	490	333	416	924	355	1488	949	525	487
ENSBTAG00000000095	CD274	CD274 molecule	27	49	15	24	23	52	59	46	75	30	37	47	30	17	22	41	43	92	30	40	7	20	16	71	12	26	19	109	81	134	60	40	43	16	68	69
ENSBTAG00000000097	EFCAB14	EF-hand calcium binding domain 14	637	690	181	604	781	783	700	925	749	661	609	792	959	371	890	659	794	731	800	744	179	837	450	1153	470	817	700	1094	883	869	672	734	512	827	914	1002
ENSBTAG00000000098	SETDB1	SET domain bifurcated histone lysine methyltransferase 1	581	843	919	766	1230	693	719	646	787	848	1022	702	830	784	1154	722	900	1089	763	1098	882	1097	738	1205	926	976	652	1236	853	803	787	760	783	604	759	667
ENSBTAG00000000099	CERS2	ceramide synthase 2	2991	3240	3516	2931	3367	3036	3484	4158	3348	3496	3224	3321	3531	2126	3284	2847	3291	3150	3083	3716	4205	5147	3545	3833	4487	3864	2546	3313	3171	3187	3456	2660	1619	3051	3465	2758
ENSBTAG00000000100	protein_coding	NA	0	0	0	0	0	0	0	0	0	0	0	0	2	0	3	0	0	0	0	0	0	0	0	0	0	0	0	0	0	0	2	0	0	1	0	0
ENSBTAG00000000102	GPR75	G protein-coupled receptor 75	2	6	0	1	2	7	0	1	4	4	27	5	4	0	0	1	1	1	5	1	0	2	0	9	0	4	3	3	5	0	3	11	6	0	0	0
ENSBTAG00000000103	MRPL23	mitochondrial ribosomal protein L23	585	418	557	586	536	427	655	840	847	638	477	672	657	833	638	631	653	676	609	624	1085	716	462	436	793	850	499	618	676	672	576	622	821	500	643	695
ENSBTAG00000000105	RIT1	Ras like without CAAX 1	1029	1516	140	1002	2103	1930	1012	980	1395	1083	1430	1388	1088	1220	1838	1063	1345	1604	1190	2435	428	605	919	1572	610	855	1173	1058	1335	1448	1171	1207	548	883	970	1030
ENSBTAG00000000106	DIPK1C	divergent protein kinase domain 1C	251	126	45	301	270	0	96	38	117	224	95	62	281	12	188	66	33	319	141	4	333	412	121	214	163	963	0	296	470	55	86	22	67	33	106	355
ENSBTAG00000000108	KHDC4	KH domain containing 4%2C pre-mRNA splicing factor	723	1114	335	1025	1334	1123	818	598	1245	1510	1176	1119	893	782	1575	968	1001	1591	1098	1370	450	592	774	1399	622	689	608	1213	901	846	886	568	467	689	720	526
ENSBTAG00000000109	NPTXR	neuronal pentraxin receptor	13	26	73	9	15	70	24	77	66	42	87	38	35	0	12	39	22	9	18	57	29	35	59	37	28	75	99	85	28	36	37	42	16	12	30	24
ENSBTAG00000000111	UGP2	UDP-glucose pyrophosphorylase 2	1951	3112	342	1531	2709	4964	2053	3511	2400	1844	3054	3304	1791	1792	2649	1965	2211	2763	2232	3384	682	1610	1970	2831	1554	1896	2575	1591	2059	2502	2282	2094	2588	1970	2607	2069
ENSBTAG00000000113	ARHGEF2	Rho/Rac guanine nucleotide exchange factor 2	1943	2699	3752	2334	3203	2810	2093	2276	2852	2601	3320	2079	2755	2713	3404	2335	3129	3316	2226	4179	5666	4257	2511	2854	3125	3601	2557	3924	3389	3039	2637	3338	1614	2222	2884	2289
ENSBTAG00000000115	VPS54	VPS54 subunit of GARP complex	441	593	72	383	688	602	633	445	664	620	470	629	736	284	681	512	596	656	546	565	142	179	391	939	200	337	533	492	478	519	621	405	186	530	487	428
ENSBTAG00000000118	OR52E8	Cow OR52E8 Olfactory Receptor	0	0	0	0	0	0	0	0	0	0	0	0	0	0	0	0	0	0	0	0	0	0	0	0	0	0	0	0	0	0	0	0	0	0	0	0
ENSBTAG00000000119	protein_coding	NA	0	0	0	0	0	0	0	0	0	0	0	0	0	0	0	0	0	0	0	0	0	0	0	0	0	0	0	0	0	0	0	0	0	0	0	0
ENSBTAG00000000120	USP43	ubiquitin specific peptidase 43	24	18	23	9	21	6	14	36	39	40	26	28	75	4	21	14	33	18	25	13	22	89	37	56	62	18	10	33	18	11	28	18	24	31	20	18
ENSBTAG00000000123	HAO2	hydroxyacid oxidase 2	0	0	0	0	0	0	0	2	0	0	0	0	0	0	0	0	0	0	0	0	0	0	0	0	0	0	0	0	0	0	0	0	0	0	0	0
ENSBTAG00000000124	DHH	desert hedgehog signaling molecule	24	37	207	17	75	32	29	50	107	38	72	81	22	9	37	54	94	60	33	95	64	57	52	56	42	69	91	34	71	52	68	141	25	27	31	29
ENSBTAG00000000125	SPATA5	spermatogenesis associated 5	51	60	15	60	90	128	84	96	95	71	61	88	101	39	127	46	91	85	79	134	29	32	60	102	43	75	100	91	58	97	97	83	98	67	30	95
ENSBTAG00000000128	FGF18	fibroblast growth factor 18	65	125	521	57	32	53	86	212	286	116	165	419	38	173	79	159	87	164	92	161	171	117	108	91	73	127	148	93	104	146	102	138	51	73	51	73
ENSBTAG00000000130	TNFSF13	TNF superfamily member 13	331	611	972	298	306	219	200	695	865	281	523	677	174	289	302	242	284	494	254	401	576	367	197	285	190	409	302	337	323	550	228	394	101	166	280	324
ENSBTAG00000000131	SENP3	SUMO specific peptidase 3	700	738	1055	749	711	810	615	1003	909	781	743	901	607	712	998	602	740	983	698	977	1551	1045	683	873	1018	1082	813	1004	785	823	719	858	799	622	830	686
ENSBTAG00000000132	EIF4A1	eukaryotic translation initiation factor 4A1	4242	5674	3617	3689	4349	12219	3705	11733	6719	3735	5907	9123	3328	4262	5144	4024	6534	5009	3424	7855	2765	4999	4396	4641	5402	6234	8586	4182	5031	9285	4289	6708	3499	3983	5294	3079
ENSBTAG00000000133	CD68	CD68 molecule	644	3617	4171	548	2235	2464	424	4924	3536	782	5232	4609	327	3570	1522	1179	2255	1964	931	4385	1823	2036	526	1797	1056	1975	3078	1748	5937	4048	498	3474	583	448	7104	1950
ENSBTAG00000000134	MPDU1	mannose-P-dolichol utilization defect 1	727	487	723	757	724	755	836	851	754	700	687	785	753	466	617	759	567	601	675	669	797	668	845	618	1380	720	644	941	606	841	1027	592	395	708	785	486
ENSBTAG00000000137	FRYL	FRY like transcription coactivator	810	690	79	580	1089	646	772	666	880	667	346	1019	1249	383	1369	633	1073	563	940	694	170	308	424	1087	208	710	784	819	1059	744	683	693	409	560	645	1243
ENSBTAG00000000138	CCDC178	coiled-coil domain containing 178	0	0	0	0	0	0	0	0	0	0	0	0	0	0	0	0	0	0	0	0	0	0	0	0	0	0	0	0	0	0	0	0	0	0	0	0
ENSBTAG00000000139	KMT5A	lysine methyltransferase 5A	1332	1227	1204	1169	1361	1254	1499	1108	1317	1712	1367	1207	1541	923	1345	1612	1148	1337	1306	1918	1226	1199	1633	1278	944	915	921	1556	933	955	1404	900	955	1078	1259	840
ENSBTAG00000000140	EPHX1	epoxide hydrolase 1	4894	5589	4906	4586	8666	2090	2714	3708	3900	4653	3648	3473	3051	3076	7312	2906	3128	6587	5772	4088	10426	10437	2717	6769	5621	11709	3338	4802	5966	3685	3833	5006	3619	3534	8002	9229
ENSBTAG00000000141	NFU1	NFU1 iron-sulfur cluster scaffold	1441	742	109	1176	1171	657	1893	893	841	1440	791	753	834	451	658	1416	545	669	1604	808	170	850	1844	1042	1933	965	635	1206	818	813	1624	730	1039	1457	1377	1062
ENSBTAG00000000144	protein_coding	NA	6	22	28	17	17	16	3	16	20	8	8	13	20	14	17	14	48	85	23	23	10	7	10	35	3	24	8	36	36	33	12	41	14	6	6	14
ENSBTAG00000000146	FARP1	FERM%2C ARH/RhoGEF and pleckstrin domain protein 1	1795	2154	2774	1598	2529	3018	1526	2776	1969	1878	2682	1862	1652	4479	2784	2069	2083	2376	1673	2845	3924	3878	1905	3112	2546	2784	2753	2935	2130	2663	1842	2403	1887	1895	2598	2397
ENSBTAG00000000147	RIC8B	RIC8 guanine nucleotide exchange factor B	247	309	117	210	329	327	267	327	328	179	209	298	223	151	341	154	233	270	355	330	66	170	229	305	108	249	337	244	283	405	276	223	304	177	161	183
ENSBTAG00000000149	USP40	ubiquitin specific peptidase 40	428	499	419	420	701	858	703	545	601	520	524	538	576	516	839	642	568	749	487	637	463	519	564	786	385	594	693	596	546	470	703	507	444	591	585	451
ENSBTAG00000000152	RANBP2	RAN binding protein 2	1618	1917	214	1639	1993	2066	1637	1864	2014	1645	1489	2314	2402	1249	2509	1593	1857	1849	1882	2059	470	682	1154	2512	638	1475	1640	1792	1922	1883	1567	1351	2093	1383	1844	2234
ENSBTAG00000000153	LRFN3	leucine rich repeat and fibronectin type III domain containing 3	273	203	447	300	278	152	252	328	399	339	267	281	250	323	368	263	253	428	282	325	840	483	261	309	367	416	180	452	268	231	250	281	324	273	285	273
ENSBTAG00000000154	IRF2BP1	Interferon Regulatory Factor 2 Binding Protein 1	1016	672	1111	901	827	480	733	948	847	1100	738	831	768	684	801	1130	614	986	837	820	1852	1401	1121	927	1340	1349	665	1765	938	899	995	782	1399	942	988	893
ENSBTAG00000000156	LGALSL	GALECTIN-LIKE PROTEIN	231	240	38	181	364	212	264	220	184	238	169	204	279	41	334	227	182	170	224	259	56	183	266	308	145	256	144	282	230	273	339	212	510	288	221	242
ENSBTAG00000000157	CCDC138	coiled-coil domain containing 138	37	77	57	92	119	93	50	100	70	62	106	123	82	103	149	68	89	212	70	100	89	81	50	140	10	122	50	107	125	71	61	46	95	34	83	63
ENSBTAG00000000158	LY6K	Lymphocyte Antigen 6 Family Member K	4	15	5	3	11	6	16	2	14	2	1	10	15	0	17	8	5	6	3	5	4	5	1	15	10	6	11	7	5	4	12	3	5	4	11	5
ENSBTAG00000000160	CBS	cystathionine beta-synthase	582	190	189	409	528	253	759	229	259	372	212	155	440	78	241	563	273	111	389	162	313	332	742	279	685	249	242	492	230	255	600	130	129	772	322	344
ENSBTAG00000000161	TMEM40	transmembrane protein 40	0	1	1	0	0	0	2	3	4	0	9	8	0	4	1	1	2	6	0	1	0	0	0	5	4	0	0	0	1	4	2	1	9	2	4	2
ENSBTAG00000000162	ANAPC16	anaphase promoting complex subunit 16	805	501	165	717	843	753	1169	695	764	742	606	650	897	801	804	979	698	816	855	754	222	766	940	843	1279	847	677	666	603	745	1089	795	1223	910	1034	874
ENSBTAG00000000163	DDIT4	DNA damage inducible transcript 4	1676	1379	2269	1373	4437	2249	4266	2249	1994	1369	1265	471	1201	1114	2910	1240	1099	1480	1546	2046	3271	4786	1946	3335	3366	3995	1631	2598	1651	1774	1590	1334	4271	1064	940	1869
ENSBTAG00000000164	GNRH1	gonadotropin releasing hormone 1	0	5	3	2	4	0	0	1	8	3	6	9	2	4	11	3	2	7	3	8	0	3	1	8	0	2	10	3	4	3	2	3	0	1	4	5
ENSBTAG00000000169	ASZ1	ankyrin repeat%2C SAM and basic leucine zipper domain containing 1	69	38	3	14	19	42	86	29	13	34	27	14	24	30	16	105	0	5	58	53	3	2	57	4	20	4	14	13	15	17	81	24	4	55	9	1
ENSBTAG00000000170	GSTT4	glutathione S-transferase%2C theta 4	44	22	30	24	33	23	44	36	32	95	46	63	46	30	76	111	36	42	129	84	189	43	68	54	35	16	9	31	29	15	60	28	26	85	49	21
ENSBTAG00000000172	PFKFB1	6-phosphofructo-2-kinase/fructose-2%2C6-biphosphatase 1	189	46	3	57	152	36	474	45	118	101	40	56	112	5	83	238	149	31	205	61	22	52	260	86	127	33	43	70	34	68	285	34	204	267	137	49
ENSBTAG00000000175	N4BP2	NEDD4 binding protein 2	44	81	9	39	120	199	72	63	64	45	73	126	115	99	87	57	79	151	83	115	34	5	30	146	2	44	104	50	73	53	58	63	30	32	47	52
ENSBTAG00000000176	SP3	Sp3 transcription factor	699	1176	66	709	1307	1158	762	606	778	756	806	881	767	545	1195	658	1004	1221	1043	1118	215	220	612	1497	219	562	881	942	1056	797	854	742	350	641	743	886
ENSBTAG00000000177	MSLN	mesothelin	7	4	61	6	4	10	2	13	1	10	61	25	1	48	3	1	7	2	5	16	10	2	5	5	1	1	1	3	10	17	6	29	14	3	11	2
ENSBTAG00000000179	RPUSD1	RNA pseudouridine synthase domain containing 1	166	150	209	190	177	53	134	177	180	235	151	160	176	194	188	193	114	239	146	177	366	158	199	174	245	210	115	278	156	164	199	124	143	171	141	97
ENSBTAG00000000181	SUSD3	sushi domain containing 3	22	63	64	55	52	38	17	34	105	16	45	29	20	19	38	27	80	74	14	57	47	42	10	34	22	47	27	17	60	54	45	45	8	10	14	24
ENSBTAG00000000182	SPINT2	serine peptidase inhibitor%2C Kunitz type 2	543	539	1139	677	911	535	539	965	1097	683	800	762	690	1969	922	770	875	1186	513	877	1117	1415	692	846	840	1353	698	814	691	940	587	818	1014	756	1385	1167
ENSBTAG00000000183	TRAT1	T Cell Receptor Associated Transmembrane Adaptor 1	2	24	9	21	20	35	7	18	35	5	12	12	8	14	26	13	18	67	6	25	0	0	2	18	1	20	6	7	14	29	8	11	1	3	5	5
ENSBTAG00000000184	EIF2AK3	eukaryotic translation initiation factor 2 alpha kinase 3	681	941	291	715	735	1257	532	957	968	658	1085	968	581	917	878	651	861	1026	987	1039	249	566	410	812	456	812	1070	787	821	976	764	710	322	627	587	707
ENSBTAG00000000185	SLC6A14	solute carrier family 6 member 14	17	14	4	8	10	18	13	3	16	7	16	18	18	26	21	23	21	22	22	28	3	6	7	24	8	8	22	16	13	19	21	9	2	14	15	30
ENSBTAG00000000186	FLAD1	flavin adenine dinucleotide synthetase 1	427	496	426	378	780	249	496	543	605	433	342	361	541	306	753	467	386	373	468	409	805	1177	483	1253	625	779	285	700	534	372	523	359	498	558	688	748
ENSBTAG00000000188	HS3ST5	heparan sulfate-glucosamine 3-sulfotransferase 5	1	1	1	0	0	0	1	0	0	0	3	0	0	0	0	0	0	0	0	0	0	0	0	0	0	1	0	0	1	0	0	0	31	0	0	0
ENSBTAG00000000189	LHFPL3	LHFPL tetraspan subfamily member 3	61	31	13	51	30	45	37	29	8	40	40	55	24	21	30	29	26	41	101	49	7	2	28	21	11	6	30	44	29	23	80	24	5	41	13	21
ENSBTAG00000000191	SLC25A20	solute carrier family 25 member 20	1151	790	949	685	1159	940	1311	1010	902	1531	1032	843	1414	641	962	2111	941	873	1184	942	1217	1522	1542	1247	1772	1023	842	1160	795	1086	1307	885	1749	1370	1361	943
ENSBTAG00000000195	protein_coding	ENSBTAG00000000195 logic_name	144	143	61	148	194	150	185	145	209	152	85	169	165	89	224	150	164	202	96	144	47	141	103	333	84	187	177	235	164	172	159	131	93	138	157	139
ENSBTAG00000000197	TRMT10A	tRNA methyltransferase 10A	61	39	3	36	81	162	63	53	55	35	60	87	81	87	69	53	55	76	60	96	8	23	50	77	24	33	79	22	67	87	56	54	35	64	70	37
ENSBTAG00000000199	PDP1	pyruvate dehyrogenase phosphatase catalytic subunit 1	163	256	16	180	216	332	166	290	237	182	187	249	191	118	229	145	152	268	274	333	50	101	100	365	93	272	149	229	309	289	236	177	300	168	245	288
ENSBTAG00000000201	LTN1	listerin E3 ubiquitin protein ligase 1	208	185	18	88	210	236	208	174	154	81	117	228	315	87	214	131	176	148	253	231	26	40	92	278	52	139	250	103	275	155	212	130	180	227	192	303
ENSBTAG00000000202	SLC25A19	solute carrier family 25 member 19	658	441	772	593	507	416	707	495	762	608	550	614	652	456	600	565	634	611	486	592	919	640	720	563	866	646	419	691	601	803	823	562	372	684	680	397
ENSBTAG00000000203	ATP6V1G1	ATPase H+ transporting V1 subunit G1	1601	1448	672	1746	1637	2432	1531	2202	1947	1680	1944	1981	1584	1976	1959	1892	1529	1965	1624	2191	744	1936	1879	1779	2302	1754	1795	1579	1730	2013	1847	1608	2013	1744	2059	1626
ENSBTAG00000000204	TMEM268	transmembrane protein 268	421	425	437	521	802	348	294	387	557	379	457	354	383	544	808	416	351	1094	427	621	1104	565	393	599	435	733	249	529	452	372	376	295	299	415	439	409
ENSBTAG00000000205	MMD	monocyte to macrophage differentiation associated	1312	496	156	533	792	1105	1988	502	597	1345	590	464	1087	403	548	3037	594	521	2355	1025	213	742	1872	922	2689	549	862	1558	500	679	3614	552	364	3106	1039	737
ENSBTAG00000000207	PUDP	pseudouridine 5'-phosphatase	196	204	197	166	228	143	203	220	173	186	223	199	163	201	191	183	162	236	176	217	283	212	181	152	187	211	190	211	193	254	187	187	236	192	186	150
ENSBTAG00000000210	ARHGAP31	Rho GTPase activating protein 31	844	1042	1203	937	1298	1368	885	1295	1020	734	898	1150	1139	567	2293	850	1483	925	1071	1705	1091	1504	595	1467	776	1836	1757	1829	1913	1734	1045	1703	1220	1016	1180	1929
ENSBTAG00000000211	SHROOM2	shroom family member 2	165	158	257	163	176	108	107	135	234	168	215	195	127	247	251	167	233	257	188	213	376	218	125	170	117	196	136	255	189	137	123	154	102	109	159	155
ENSBTAG00000000212	NADK	NAD kinase	4386	3243	3494	3237	3381	2783	5759	3563	2594	3856	3242	2548	4470	1704	2761	5741	2774	2971	4423	2987	4822	6309	6941	3948	7664	4455	2434	4234	3470	3135	6486	2864	1637	7302	5601	4033
ENSBTAG00000000213	TMEM39A	transmembrane protein 39A	296	390	311	333	456	847	215	570	414	339	472	407	254	418	472	279	402	523	329	488	279	358	255	543	291	535	588	428	327	591	302	440	220	219	452	283
ENSBTAG00000000215	GNB1	G protein subunit beta 1	12213	9200	11797	12065	12337	8330	13478	11143	10492	11804	10193	9462	12916	8238	11749	12042	9256	9632	11699	10201	15025	17954	13305	13459	16563	13922	8406	15146	10595	10958	13054	9606	6661	11012	13941	12342
ENSBTAG00000000218	MAP2K5	mitogen-activated protein kinase kinase 5	592	426	457	496	556	314	527	394	540	750	396	457	601	410	586	853	436	605	653	511	510	770	801	610	903	737	372	776	551	426	608	469	609	616	630	598
ENSBTAG00000000219	GRIN2B	glutamate ionotropic receptor NMDA type subunit 2B	0	0	0	0	0	0	0	0	0	0	0	0	0	0	0	0	0	0	0	0	0	0	0	0	0	0	0	0	0	0	0	0	0	0	0	0
ENSBTAG00000000220	NEK10	NIMA related kinase 10	4	8	3	0	13	2	3	6	10	29	18	6	18	4	17	22	6	3	5	18	2	7	5	9	0	0	6	4	3	6	12	3	2	10	14	15
ENSBTAG00000000221	RBM34	RNA binding motif protein 34	122	207	61	160	211	151	96	156	230	160	175	220	126	107	186	178	187	259	161	182	56	97	119	172	68	158	100	160	145	163	137	109	105	87	155	134
ENSBTAG00000000222	ARID4B	AT-rich interaction domain 4B	335	465	55	247	388	377	333	219	307	261	294	502	611	260	580	241	518	499	527	485	113	61	171	586	66	206	397	257	279	327	292	247	154	240	233	240
ENSBTAG00000000223	PPM1B	protein phosphatase%2C Mg2+/Mn2+ dependent 1B	753	833	119	547	898	641	868	533	596	928	621	573	868	312	812	898	597	839	1016	789	181	551	855	1097	505	464	507	879	688	681	1015	525	2702	1033	778	719
ENSBTAG00000000224	TSPAN15	tetraspanin 15	1587	1284	682	1750	1773	979	1462	2672	1317	2361	952	1593	1674	449	916	3907	3121	707	2202	1547	2025	3083	2658	2568	2896	1384	1278	2191	1207	1809	2204	1487	1134	2842	2737	2060
ENSBTAG00000000225	POLB	DNA polymerase beta	266	261	66	268	311	304	270	314	201	366	266	297	271	186	272	518	223	282	305	232	89	256	373	231	317	230	212	288	268	310	314	266	985	372	325	214
ENSBTAG00000000226	DKK4	dickkopf WNT signaling pathway inhibitor 4	0	0	3	0	0	0	0	1	0	0	0	3	0	2	0	2	1	0	0	5	0	0	1	0	2	0	0	0	4	0	2	0	0	0	3	0
ENSBTAG00000000231	BMPR1A	bone morphogenetic protein receptor type 1A	433	397	12	308	399	425	676	307	364	434	400	437	616	245	498	481	400	463	664	421	82	83	314	641	182	191	454	382	345	289	570	263	282	477	273	425
ENSBTAG00000000232	OR51D1	olfactory receptor%2C family 51%2C subfamily E%2C member 1	8	9	4	4	4	4	10	9	12	5	6	10	0	4	8	12	0	0	4	16	1	11	6	7	0	5	2	14	3	12	1	17	28	5	8	3
ENSBTAG00000000233	OR51E1	olfactory receptor 51E1	5	7	1	4	18	15	5	11	6	5	6	10	6	1	14	10	7	8	6	20	2	4	4	10	1	7	10	11	9	6	4	8	114	8	6	4
ENSBTAG00000000236	YWHAZ	tyrosine 3-monooxygenase/tryptophan 5-monooxygenase activation protein zeta	888	1519	270	628	1259	2484	1180	1726	1193	952	1167	1336	1451	465	1220	866	1145	1050	1300	1850	180	837	1206	1231	1133	978	1653	1201	897	1856	1159	1304	671	1372	1144	801
ENSBTAG00000000237	protein_coding	ENSBTAG00000000237 logic_name	1	0	0	2	1	3	1	5	0	0	1	0	1	0	3	0	2	0	6	0	2	0	0	0	0	2	0	0	1	0	0	0	2	3	5	1
ENSBTAG00000000238	PSD2	pleckstrin and Sec7 domain containing 2	0	0	1	1	0	0	2	2	0	0	2	2	2	6	4	3	4	3	0	3	1	0	0	1	2	2	2	1	1	3	7	0	1	1	3	0
ENSBTAG00000000240	AKAP7	A-kinase anchoring protein 7	247	195	9	198	264	28	235	133	155	250	256	130	241	63	146	212	131	165	215	56	31	158	202	326	81	149	53	236	159	154	247	130	151	206	184	217
ENSBTAG00000000241	STAU1	staufen double-stranded RNA binding protein 1	2685	2331	1710	3124	4037	2320	3983	2519	2515	3491	2397	2319	3965	1471	3080	3414	2906	2797	3209	2573	1654	4623	3680	4731	3141	3335	1807	4421	2552	2342	3603	1951	2112	3962	4348	3703
ENSBTAG00000000242	protein_coding	NA	30	14	1	31	19	30	34	9	18	14	27	20	15	20	32	37	12	31	38	12	7	3	14	34	35	21	13	12	28	10	20	4	17	20	14	28
ENSBTAG00000000243	HEBP2	heme binding protein 2	217	292	202	143	267	856	269	413	417	212	462	343	189	538	328	555	346	422	290	542	207	310	182	287	178	342	622	185	271	577	313	460	258	260	443	256
ENSBTAG00000000244	NRXN2	neurexin 2	623	354	1366	320	275	288	243	307	432	404	472	365	173	189	394	386	210	698	492	408	1033	366	302	413	404	923	270	468	648	577	623	722	276	535	521	497
ENSBTAG00000000245	NHSL1	NHS like 1	374	503	213	182	151	277	256	274	247	227	368	140	281	205	287	135	134	275	327	291	304	404	298	422	260	411	213	338	305	166	348	149	130	255	329	332
ENSBTAG00000000246	ME3	malic enzyme 3	406	904	577	278	571	312	88	254	189	502	572	468	255	120	377	343	530	311	262	361	730	594	285	446	489	397	239	305	278	174	436	411	642	220	539	322
ENSBTAG00000000250	HDHD3	haloacid dehalogenase like hydrolase domain containing 3	181	224	420	149	296	195	177	224	325	174	229	200	162	262	268	144	225	341	151	217	450	404	203	327	274	450	172	238	312	227	184	194	364	148	254	255
ENSBTAG00000000251	ALAD	aminolevulinate dehydratase	1896	609	1151	1955	1503	315	2879	556	1018	1619	938	734	1950	1293	1298	1449	757	1197	1546	710	2387	1622	2055	1570	2570	1639	618	1892	801	647	1953	628	1360	1753	1557	1399
ENSBTAG00000000252	POLE3	DNA polymerase epsilon 3%2C accessory subunit	805	972	401	998	1431	1286	749	1299	1092	970	1174	929	950	957	1209	942	1019	1579	940	1064	452	1364	824	1185	1262	1438	1010	1269	1100	936	818	993	1395	873	1185	1333
ENSBTAG00000000253	PTPRF	protein tyrosine phosphatase receptor type F	279	333	1045	286	498	833	187	416	449	380	644	373	187	482	489	182	396	603	222	871	1190	382	193	408	263	707	582	466	400	367	254	485	184	186	335	208
ENSBTAG00000000256	TLE1	TLE family member 1%2C transcriptional corepressor	257	525	920	267	724	466	239	612	673	315	510	628	172	311	638	304	465	733	240	675	598	474	254	510	210	579	706	401	564	676	252	688	461	160	332	391
ENSBTAG00000000257	MRAP2	melanocortin 2 receptor accessory protein 2	4	22	3	8	8	13	3	2	2	12	16	15	4	4	8	8	1	0	15	12	2	11	5	1	0	10	0	13	6	0	13	1	2	6	2	1
ENSBTAG00000000258	protein_coding	NA	8	3	3	11	35	5	31	6	16	13	6	6	23	14	8	6	5	9	13	6	3	9	13	34	7	4	2	4	6	8	18	2	12	19	12	4
ENSBTAG00000000259	CHIA	chitinase acidic	0	0	0	0	0	0	0	0	0	0	0	0	0	0	0	0	0	0	0	0	0	0	0	0	0	0	0	0	0	0	0	0	0	0	0	0
ENSBTAG00000000260	ZNRF2	zinc and ring finger 2	260	391	256	176	297	260	334	329	337	308	423	315	279	172	266	374	346	411	300	410	155	238	406	327	282	195	269	285	428	404	344	328	193	385	441	278
ENSBTAG00000000261	FAM228A	family with sequence similarity 228 member A	2	1	0	0	0	0	2	1	6	0	0	0	2	2	5	4	5	4	4	3	0	0	2	1	1	5	1	0	2	2	0	2	1	1	9	1
ENSBTAG00000000264	RFX6	regulatory factor X6	5	1	0	2	0	3	0	0	0	1	0	2	5	0	0	0	0	1	0	0	0	0	0	0	2	0	0	7	1	0	1	1	0	0	4	0
ENSBTAG00000000265	SYNPR	synaptoporin	5	9	3	3	10	12	6	11	23	5	13	17	3	5	11	3	25	12	3	14	8	4	1	10	10	23	22	1	2	6	3	3	6	4	1	7
ENSBTAG00000000266	NAB1	NGFI-A binding protein 1	943	909	158	630	898	1432	905	1061	1026	613	704	857	895	623	1398	690	1006	1263	1310	1250	231	560	598	1235	462	1170	1029	769	895	1176	879	857	432	819	642	897
ENSBTAG00000000267	SMG6	SMG6 nonsense mediated mRNA decay factor	2009	1679	2745	2153	1720	1522	1348	1263	1204	2282	2106	1225	1585	1580	1850	1999	1190	2686	1988	1873	3189	2465	1863	1877	1807	2013	1189	2733	1710	1441	1886	1347	1197	1344	1813	1663
ENSBTAG00000000269	protein_coding	NA	147	189	17	104	266	208	178	114	195	209	146	178	153	148	230	180	178	179	122	224	47	74	155	217	49	86	161	100	130	120	202	135	100	162	123	99
ENSBTAG00000000271	MNS1	meiosis specific nuclear structural 1	21	39	0	23	51	65	71	8	44	32	29	22	23	16	28	26	27	28	20	40	6	2	10	35	1	22	18	14	9	6	21	8	21	6	6	6
ENSBTAG00000000273	IL5RA	interleukin 5 receptor subunit alpha	7	4	0	23	10	13	1	9	6	2	5	8	21	4	4	1	10	19	5	3	0	4	1	0	2	9	0	1	6	3	0	10	2	2	1	13
ENSBTAG00000000274	YKT6	YKT6 v-SNARE homolog	1186	1117	1786	1094	1007	1888	1299	1892	1193	1490	1493	1405	1175	1036	1108	1628	1044	1088	1294	1409	1485	1487	1814	1071	1954	1372	1546	1364	1116	1571	1354	1204	873	1367	1148	866
ENSBTAG00000000275	PARP11	poly(ADP-ribose) polymerase family member 11	562	517	411	414	527	456	471	683	628	518	525	511	635	450	607	506	606	674	517	516	251	746	506	664	545	646	574	610	610	597	594	621	635	548	629	577
ENSBTAG00000000277	IL18	interleukin 18	328	1071	66	142	234	289	108	519	611	233	680	540	82	499	371	197	184	667	343	381	146	88	82	306	52	178	214	132	213	198	315	270	56	105	248	172
ENSBTAG00000000278	RNF17	ring finger protein 17	0	0	0	0	0	0	0	0	0	0	0	2	0	0	1	0	0	0	0	0	0	0	0	0	0	0	0	0	0	0	2	0	0	0	0	0
ENSBTAG00000000279	RAB26	RAB26%2C member RAS oncogene family	91	31	89	63	63	50	124	38	57	52	74	86	47	65	47	129	56	106	69	85	71	51	114	27	90	44	34	38	38	33	100	38	45	138	50	26
ENSBTAG00000000281	MND1	meiotic nuclear divisions 1	7	27	13	11	7	71	6	15	34	12	57	31	7	23	27	20	31	33	7	13	2	9	16	10	11	11	54	6	29	35	6	42	12	21	25	16
ENSBTAG00000000283	CSF1	colony stimulating factor 1	1746	3291	1655	1273	2429	596	1234	1685	2536	1542	2281	1698	1040	393	2595	807	1241	1979	2076	1553	3843	4876	1072	3339	1914	2786	916	2895	3207	1212	1425	1198	1064	1109	2110	2201
ENSBTAG00000000284	NAALAD2	N-acetylated alpha-linked acidic dipeptidase 2	7	2	3	7	11	11	10	7	13	3	24	14	4	27	131	84	10	13	1	20	0	1	2	15	0	10	12	102	99	129	2	19	3	58	69	98
ENSBTAG00000000285	GUF1	GUF1 homolog%2C GTPase	279	265	34	277	374	250	364	153	248	311	206	315	341	269	450	388	257	514	315	198	65	56	259	409	88	157	190	204	174	114	339	120	112	312	168	190
ENSBTAG00000000286	PFKM	phosphofructokinase%2C muscle	437	297	590	418	526	465	537	400	471	471	578	353	335	317	424	470	488	439	444	408	569	482	508	465	505	477	446	579	420	425	488	388	25866	496	422	394
ENSBTAG00000000287	GNPDA2	glucosamine-6-phosphate deaminase 2	226	379	24	247	408	588	278	325	299	376	449	419	241	172	330	342	361	462	385	352	88	92	313	386	169	180	362	258	241	287	293	261	69	213	251	198
ENSBTAG00000000288	UPF2	UPF2 regulator of nonsense mediated mRNA decay	500	661	62	523	690	635	585	256	599	577	441	576	764	401	750	495	697	662	875	660	109	96	305	741	141	303	384	524	502	276	594	326	350	455	319	414
ENSBTAG00000000289	ASB8	ankyrin repeat and SOCS box containing 8	933	819	365	853	891	655	697	758	744	917	813	794	809	534	703	953	737	1144	975	709	345	856	917	866	839	736	627	866	774	764	874	577	1139	802	716	675
ENSBTAG00000000290	ATP11B	ATPase phospholipid transporting 11B (putative)	286	296	30	238	279	561	404	303	256	293	173	295	775	155	243	321	313	238	423	357	42	140	186	343	142	192	376	358	298	306	297	206	140	323	286	371
ENSBTAG00000000291	DHTKD1	dehydrogenase E1 and transketolase domain containing 1	462	538	206	352	613	679	794	586	368	394	429	384	451	308	689	644	426	415	541	586	160	544	442	724	319	529	533	546	428	491	704	406	554	605	468	489
ENSBTAG00000000292	TCIRG1	T cell immune regulator 1%2C ATPase H+ transporting V0 subunit a3	698	1276	2333	860	1211	1028	506	954	1884	878	1597	1592	529	1497	1252	699	1152	1772	688	1958	2252	1161	521	1049	730	1148	834	1104	1402	1228	790	911	502	416	1254	705
ENSBTAG00000000295	CLHC1	clathrin heavy chain linker domain containing 1	208	310	74	224	530	410	208	155	251	165	286	241	305	401	572	213	398	526	324	399	114	87	145	384	82	154	226	148	242	181	291	305	93	121	215	168
ENSBTAG00000000296	IMPDH1	inosine monophosphate dehydrogenase 1	1456	1032	1376	1352	2108	1074	1452	1290	1313	1695	1186	1160	1965	962	1530	1341	1484	939	1131	1137	3197	3064	1512	2090	1833	2013	1208	2160	976	1158	1633	1095	782	1565	2470	2250
ENSBTAG00000000297	ZNF330	zinc finger protein 330	301	344	74	288	370	411	385	394	311	378	322	290	298	295	366	405	362	408	363	332	137	187	351	391	294	313	353	350	354	348	398	286	292	358	383	291
ENSBTAG00000000300	NEXMIF	neurite extension and migration factor	0	0	0	0	2	2	0	2	2	0	1	4	1	0	3	1	0	1	0	0	0	1	0	0	0	0	8	1	2	3	1	1	6	1	0	5
ENSBTAG00000000305	LMO4	LIM domain only 4	4115	5298	1245	3291	6373	4437	4376	8029	6538	7920	4140	6148	5661	1884	7759	9334	7734	3015	5630	5325	2907	7357	6510	10910	6341	4451	3851	4922	4651	5613	5141	4329	4348	5588	8356	7442
ENSBTAG00000000306	ITK	IL2 inducible T cell kinase	26	53	19	52	52	69	9	63	54	22	25	43	29	48	39	23	63	171	46	42	9	30	25	66	14	51	22	59	55	229	31	47	14	24	45	28
ENSBTAG00000000308	ITCH	itchy E3 ubiquitin protein ligase	1495	1541	180	1312	1856	1910	1579	1332	1756	1404	1266	1765	1740	1342	1861	1326	1726	1792	1890	2149	365	622	1154	2581	617	1150	1450	1545	1580	1572	1569	1151	1007	1254	1625	1471
ENSBTAG00000000309	PTPRT	protein tyrosine phosphatase receptor type T	8	4	5	14	4	2	34	6	2	17	7	8	11	0	7	8	7	5	4	4	8	11	11	12	5	11	8	33	18	24	9	7	23	10	1	1
ENSBTAG00000000310	MFAP5	microfibril associated protein 5	10639	15031	3675	5390	5148	6822	2599	12860	9881	6284	15313	10127	2214	12400	8135	5971	5347	10888	10647	6592	3087	6497	3525	4982	3594	10036	6810	6346	7225	6330	7818	6241	1447	4474	6013	7356
ENSBTAG00000000312	GRINA	glutamate ionotropic receptor NMDA type subunit associated protein 1	1619	2008	3252	1839	2390	1373	1339	2394	2548	2360	1958	2266	1559	1871	2291	2213	1861	2872	1424	2470	4902	3365	1866	2458	2324	2807	1373	2977	2453	2168	2034	1914	1426	1630	2784	2184
ENSBTAG00000000313	NUDT13	nudix hydrolase 13	94	64	36	25	179	55	169	40	90	83	94	58	71	77	126	100	133	63	165	113	22	43	83	110	55	86	79	60	108	102	159	84	166	103	129	98
ENSBTAG00000000315	ECD	ecdysoneless cell cycle regulator	341	380	81	307	555	385	391	366	415	387	430	402	371	404	445	438	370	439	447	389	118	361	434	475	399	397	383	362	358	316	386	321	458	467	404	338
ENSBTAG00000000317	MAPK8IP1	mitogen-activated protein kinase 8 interacting protein 1	389	1324	2390	202	185	449	92	1247	296	237	1092	660	114	485	292	270	205	591	298	830	1231	503	215	143	133	592	798	310	333	936	334	795	96	229	311	249
ENSBTAG00000000320	UBAP1	ubiquitin associated protein 1	603	715	868	539	828	986	608	1060	708	627	786	805	560	589	790	740	629	912	674	899	847	892	638	751	678	974	749	752	747	1232	612	738	941	631	890	705
ENSBTAG00000000321	TBL2	transducin beta like 2	268	367	366	223	402	446	383	381	354	289	424	304	263	285	383	303	308	365	384	504	305	425	302	364	338	446	550	379	407	463	411	327	262	347	307	292
ENSBTAG00000000322	CD2AP	CD2 associated protein	282	338	55	150	271	676	414	276	268	206	95	418	463	188	490	245	526	248	499	579	77	34	134	558	54	183	569	281	318	340	314	372	128	330	373	417
ENSBTAG00000000326	ENTHD1	ENTH domain containing 1	0	0	0	2	0	0	0	0	0	2	0	0	2	1	0	0	0	0	7	0	0	0	2	0	0	0	0	0	0	0	0	1	0	0	0	0
ENSBTAG00000000328	TPPP2	tubulin polymerization promoting protein family member 2	3	0	0	2	5	1	1	10	8	4	3	0	2	8	4	4	7	3	1	0	0	7	0	8	0	2	0	3	0	0	3	1	121	1	1	3
ENSBTAG00000000329	MEGF10	multiple EGF like domains 10	16	12	0	6	22	17	20	6	47	16	30	7	17	13	23	17	15	4	12	11	7	12	11	31	12	36	7	24	31	5	5	28	60	18	8	26
ENSBTAG00000000330	ALDH16A1	aldehyde dehydrogenase 16 family member A1	1198	1016	1200	1088	1568	829	1331	1085	1223	984	1032	829	957	731	1324	1193	912	991	941	987	2586	2254	1478	1358	1543	1593	877	1567	1311	1027	1400	899	807	1328	1494	1270
ENSBTAG00000000332	ERF	ETS2 repressor factor	795	809	2165	694	923	1177	514	878	1322	758	1220	1184	429	1128	1268	661	1106	1443	672	2459	3207	1187	707	951	957	1330	990	1033	1101	1346	763	1160	846	668	952	728
ENSBTAG00000000333	ARHGAP20	Rho GTPase activating protein 20	75	90	15	37	79	69	40	95	86	40	35	95	53	46	120	26	31	115	57	103	20	55	31	118	18	116	97	52	93	44	25	112	28	54	52	161
ENSBTAG00000000335	HMGB4	high mobility group box 4	0	0	0	0	0	0	1	0	0	0	0	0	2	0	0	1	0	0	2	0	0	0	1	0	0	0	2	0	0	0	0	0	0	2	2	0
ENSBTAG00000000340	ADNP	activity dependent neuroprotector homeobox	1101	1525	559	1217	1921	1503	1149	1468	1538	1197	1467	1380	1459	1092	2038	1042	1472	1826	1402	1892	476	1156	961	2021	801	1567	1497	1553	1537	1674	1239	1295	1051	1075	1421	1420
ENSBTAG00000000341	ISOC1	isochorismatase domain containing 1	2092	562	143	2176	1190	422	4210	763	480	1802	418	464	2499	105	717	2664	742	440	2555	347	333	1131	3564	1531	3569	614	459	1826	682	631	3293	437	391	2781	1306	1056
ENSBTAG00000000342	PLOD3	procollagen-lysine%2C2-oxoglutarate 5-dioxygenase 3	2007	1642	2790	1495	2185	3592	1952	2262	1972	1629	1895	1563	1438	2271	2417	3011	2012	1908	1883	2763	4222	3115	1992	2122	2706	2625	3240	2177	1649	2636	2416	2224	1176	2764	2354	1721
ENSBTAG00000000343	ZNHIT1	zinc finger HIT-type containing 1	474	304	626	516	428	408	537	446	537	662	537	593	422	495	580	634	472	517	497	505	913	698	580	440	736	557	461	684	585	584	501	427	390	539	571	461
ENSBTAG00000000344	SPACA3	sperm acrosome associated 3	0	0	0	0	0	0	0	0	0	0	0	0	0	0	0	0	0	0	0	0	0	0	0	0	0	1	0	0	0	0	0	0	0	0	0	0
ENSBTAG00000000345	CLDN15	claudin 15	491	550	446	429	1763	617	284	466	634	470	495	443	268	497	1226	570	723	487	827	1097	2729	1550	476	1023	624	1512	929	861	926	699	778	1046	508	492	1174	970
ENSBTAG00000000347	RHOG	ras homolog family member G	1443	1816	3281	1104	1366	1454	822	2710	2793	1006	1738	2927	774	1982	1522	1350	1892	1970	1135	2429	3099	2013	997	1220	1605	2064	1772	1663	2331	3179	1087	2662	1234	945	1912	1196
ENSBTAG00000000354	PDE6G	phosphodiesterase 6G	8	0	1	0	0	5	31	6	5	14	3	1	4	3	4	16	0	2	2	0	5	3	25	1	12	5	4	6	2	2	2	4	0	15	3	0
ENSBTAG00000000355	OXLD1	oxidoreductase like domain containing 1	115	80	110	66	102	75	110	113	95	84	103	97	89	99	129	186	103	97	101	112	197	119	115	64	156	117	109	95	88	103	139	83	141	171	85	76
ENSBTAG00000000356	CCDC137	coiled-coil domain containing 137	474	419	569	357	391	470	233	377	387	387	406	525	373	371	548	534	484	474	532	582	710	580	390	473	420	578	348	419	464	530	475	331	447	422	599	594
ENSBTAG00000000357	PRAG1	PEAK1 related%2C kinase-activating pseudokinase 1	470	792	687	1002	1301	620	862	516	648	704	469	368	1385	471	1466	664	716	461	603	663	1905	1781	664	1084	1252	1078	678	1359	651	528	1022	506	686	741	1041	1177
ENSBTAG00000000359	EIF3J	eukaryotic translation initiation factor 3 subunit J	639	797	131	611	871	994	918	771	679	742	634	793	843	432	811	697	578	750	849	944	216	472	857	928	378	584	644	515	511	683	965	484	1194	871	605	541
ENSBTAG00000000362	SPG11	SPG11 vesicle trafficking associated%2C spatacsin	579	782	558	437	804	769	533	841	785	426	672	759	691	526	878	438	736	920	713	797	381	637	379	812	380	788	864	626	763	591	566	675	714	555	692	725
ENSBTAG00000000363	BDP1	B double prime 1%2C subunit of RNA polymerase III transcription initiation factor IIIB	125	84	6	48	89	208	149	102	80	53	57	175	399	35	168	71	123	114	183	111	23	21	32	199	30	91	163	93	105	90	77	59	64	101	107	138
ENSBTAG00000000365	TDP2	tyrosyl-DNA phosphodiesterase 2	347	356	60	257	409	338	296	271	369	385	413	357	256	351	415	424	381	467	424	415	92	249	316	457	198	304	304	281	315	303	329	251	229	289	330	275
ENSBTAG00000000368	OR56A1	olfactory receptor%2C family 56%2C subfamily A%2C member 1	0	0	0	0	0	0	0	0	0	0	0	0	0	0	0	0	0	0	0	0	0	0	0	0	0	0	0	0	0	0	0	0	0	0	0	0
ENSBTAG00000000369	EPS8	epidermal growth factor receptor pathway substrate 8	1511	2425	309	1555	3072	1584	1407	2045	1744	1531	1434	1278	1483	669	3167	1028	1534	1571	1354	1656	561	1462	980	2519	960	2128	1613	1937	2238	1979	1423	1743	955	1036	1945	2131
ENSBTAG00000000371	DIS3L	DIS3 like exosome 3'-5' exoribonuclease	1264	1516	395	1506	2029	1316	1663	1418	1786	1781	1729	1294	1521	1482	2221	1525	1313	1590	1616	1814	721	1719	1447	2202	1329	1670	1084	2021	1598	1074	1642	1203	1257	1249	1532	1424
ENSBTAG00000000372	TIPIN	TIMELESS interacting protein	360	395	112	419	383	722	334	529	556	364	412	587	294	350	610	268	428	521	276	537	122	210	247	507	187	262	349	286	273	452	305	308	181	265	384	225
ENSBTAG00000000374	LRRTM4	leucine rich repeat transmembrane neuronal 4	5	3	0	2	2	1	0	0	0	3	10	2	0	0	1	8	0	1	15	1	0	0	2	0	5	2	0	5	9	3	1	5	2	0	1	4
ENSBTAG00000000375	SSRP1	structure specific recognition protein 1	2888	2963	3538	3121	3562	2993	2236	3686	3223	3173	3385	3226	2323	2867	3755	2748	2825	3908	2725	3168	5582	4444	2904	3619	3029	4251	2713	4157	3079	2788	2632	2544	2584	2185	2981	2802
ENSBTAG00000000376	P2RX3	purinergic receptor P2X 3	14	33	42	19	25	14	20	33	14	18	13	25	24	53	45	6	29	30	16	21	45	41	16	30	17	57	41	25	18	32	29	47	29	23	49	48
ENSBTAG00000000377	BMX	BMX non-receptor tyrosine kinase	26	43	42	57	64	121	28	37	121	52	64	114	37	30	75	42	142	134	63	65	27	28	64	69	24	106	57	55	82	34	47	51	39	24	36	16
ENSBTAG00000000379	GOLT1B	golgi transport 1B	189	234	27	118	230	653	223	292	180	142	179	235	202	202	302	158	163	169	232	265	38	141	172	301	191	204	375	192	153	296	238	167	148	227	223	199
ENSBTAG00000000380	SPX	Spexin Hormone	145	130	2	92	132	74	102	66	92	124	115	96	95	43	127	149	92	85	141	84	65	67	124	148	94	87	61	120	74	85	130	54	199	124	83	127
ENSBTAG00000000381	S1PR4	sphingosine-1-phosphate receptor 4	17	61	76	41	32	70	3	18	29	9	23	33	32	21	15	21	72	80	16	37	27	9	14	28	30	66	25	22	53	61	18	28	3	18	16	32
ENSBTAG00000000382	MED27	mediator complex subunit 27	325	287	475	363	424	342	417	548	409	351	327	459	317	390	429	444	309	383	341	352	565	508	491	390	643	415	336	401	308	388	385	366	518	517	436	343
ENSBTAG00000000385	ZBTB18	zinc finger and BTB domain containing 18	289	300	78	306	397	234	368	212	351	327	227	224	391	165	383	275	279	284	305	316	107	353	262	474	188	239	147	375	333	286	371	196	1621	306	279	299
ENSBTAG00000000386	protein_coding	NA	22	44	16	36	43	22	26	37	32	24	32	28	30	30	25	27	43	43	47	24	12	16	25	31	18	24	16	38	22	15	26	21	21	18	30	28
ENSBTAG00000000387	NICN1	nicolin 1	1008	1454	1750	1250	1515	962	1202	925	1492	1448	1612	1166	1137	1436	1672	1421	1260	1621	1294	1744	2403	1126	1146	1459	1138	1030	788	1319	949	1073	1197	917	533	994	1153	644
ENSBTAG00000000389	ZNF212	zinc finger protein 212	237	267	361	262	300	212	180	244	299	246	259	223	241	249	371	238	221	343	242	325	607	468	241	352	304	475	191	445	312	260	261	283	322	177	267	227
ENSBTAG00000000390	TPST1	tyrosylprotein sulfotransferase 1	755	1194	655	538	686	944	309	857	758	628	1111	747	334	1376	1027	457	706	2423	852	1304	519	847	395	675	585	1158	911	686	963	1148	537	1248	274	394	645	771
ENSBTAG00000000392	ASCC1	activating signal cointegrator 1 complex subunit 1	582	653	455	691	1454	560	585	677	757	522	708	488	556	572	802	578	809	1214	796	1040	597	992	541	801	964	1141	613	960	1053	888	614	870	877	427	651	752
ENSBTAG00000000393	SSPN	sarcospan	205	222	28	125	247	178	205	166	165	113	74	161	333	90	292	141	243	192	306	196	53	188	66	557	108	268	158	333	310	161	225	174	438	263	371	494
ENSBTAG00000000394	BACE2	beta-secretase 2	334	282	852	225	317	1492	317	609	582	267	554	618	289	574	388	253	583	325	319	864	706	402	267	389	349	604	994	387	372	795	271	733	380	270	310	445
ENSBTAG00000000395	ADAMTS20	ADAM metallopeptidase with thrombospondin type 1 motif 20	16	1	0	10	14	3	50	7	7	4	11	9	25	0	8	9	4	9	11	3	5	0	4	16	0	12	4	2	4	3	27	0	56	5	1	5
ENSBTAG00000000396	PIM1	Pim-1 proto-oncogene%2C serine/threonine kinase	359	1458	908	403	615	860	89	1203	660	281	579	1077	259	287	698	283	699	954	256	758	1298	1011	242	907	338	1128	400	710	945	1129	266	726	300	153	660	552
ENSBTAG00000000397	CNPY1	canopy FGF signaling regulator 1	0	0	0	6	0	0	0	0	0	0	0	0	2	0	0	0	0	1	0	1	0	0	0	0	0	1	1	0	2	2	0	1	0	2	0	2
ENSBTAG00000000399	NANOS3	nanos C2HC-type zinc finger 3	4	0	6	2	3	1	6	8	3	2	3	2	1	16	10	8	2	10	3	10	11	0	8	4	4	1	4	0	2	4	6	5	5	15	7	6
ENSBTAG00000000400	KRT85	keratin 85	0	0	0	0	0	0	0	0	0	0	0	0	0	0	0	1	0	1	0	0	0	0	0	0	0	0	0	0	0	0	0	0	0	0	0	0
ENSBTAG00000000401	TTC24	tetratricopeptide repeat domain 24	0	0	0	0	4	20	0	0	1	0	2	1	0	0	2	0	3	0	0	1	3	0	0	2	1	0	0	0	0	0	0	4	3	2	0	0
ENSBTAG00000000404	NAXE	NAD(P)HX epimerase	1392	783	1316	1071	1101	900	1602	1095	1030	1153	921	957	1131	661	967	1810	991	1023	1336	1144	1640	1504	1838	1082	1902	1128	928	1256	780	1039	1551	898	923	1698	1144	905
ENSBTAG00000000405	VKORC1	vitamin K epoxide reductase complex subunit 1	968	1088	2303	724	1051	2266	710	1783	1314	798	1616	1382	658	2883	1321	961	1162	1555	1011	1809	2340	1461	846	1046	1238	1799	2086	929	1010	1883	912	1378	879	777	1437	1015
ENSBTAG00000000406	GPATCH4	G-patch domain containing 4	201	224	114	320	273	240	184	303	281	296	219	369	219	141	264	295	180	285	287	249	166	205	286	339	82	207	132	225	156	146	256	126	89	199	184	158
ENSBTAG00000000409	CDC40	cell division cycle 40	371	497	37	441	658	465	513	330	573	498	399	439	572	311	591	383	428	526	434	441	86	153	369	653	133	273	336	411	391	448	437	322	246	312	385	380
ENSBTAG00000000410	PAX4	paired box 4	0	0	0	0	0	0	0	0	0	0	0	0	0	0	0	0	0	0	0	0	0	0	0	0	0	0	0	0	0	0	0	0	0	0	0	0
ENSBTAG00000000411	HGS	hepatocyte growth factor-regulated tyrosine kinase substrate	1765	2099	2788	2225	2527	1619	1678	2059	2391	2261	2199	2085	1781	1938	2274	1970	1908	2666	1948	2162	3744	2959	1935	2169	2457	2912	1356	3068	2139	2006	2001	1671	1868	1662	2343	1911
ENSBTAG00000000413	NRTN	neurturin	17	30	52	18	32	10	12	26	69	7	45	31	9	31	23	8	17	25	26	27	77	23	12	23	6	56	15	13	26	16	10	41	50	11	29	29
ENSBTAG00000000414	FUT6	fucosyltransferase 6	0	0	0	0	0	0	0	0	0	0	0	0	0	0	0	2	0	0	0	0	0	0	0	0	0	0	0	0	0	0	0	0	0	0	0	0
ENSBTAG00000000415	ERBIN	erbb2 interacting protein	781	1261	116	551	1232	1585	784	983	1058	714	964	1221	1075	906	1287	733	1062	1295	1270	1711	286	251	535	1363	330	652	1197	764	1081	992	789	929	640	736	884	967
ENSBTAG00000000417	MRPL12	mitochondrial ribosomal protein L12	1323	980	1375	1160	753	773	1615	1362	1193	1009	1243	1307	983	906	847	1720	1307	831	1006	1183	1443	1171	1583	746	1533	1022	916	768	1195	1128	1481	1025	844	1786	1483	712
ENSBTAG00000000418	TOX3	TOX high mobility group box family member 3	6	11	9	6	14	4	0	5	3	25	12	16	3	11	28	0	23	28	7	16	23	1	3	11	0	9	12	8	16	2	1	14	3	0	6	19
ENSBTAG00000000419	PHEX	phosphate regulating endopeptidase homolog X-linked	0	2	1	0	5	8	0	6	7	0	3	4	0	0	1	1	0	0	2	0	0	2	0	1	0	7	12	0	2	3	0	1	4	2	0	2
ENSBTAG00000000421	EEA1	early endosome antigen 1	187	124	4	64	112	156	141	57	73	66	76	191	468	101	192	108	161	91	256	276	38	12	34	222	3	42	129	62	51	38	71	35	46	54	77	92
ENSBTAG00000000422	TSHZ1	teashirt zinc finger homeobox 1	477	572	775	482	629	742	448	568	452	631	605	813	477	369	682	515	579	697	716	760	640	605	531	665	487	579	561	799	565	718	660	523	453	543	674	694
ENSBTAG00000000423	RBM4B	RNA binding motif protein 4B	371	350	304	393	557	317	332	263	558	391	385	389	330	594	585	267	388	535	407	577	472	343	283	484	340	430	295	293	301	339	344	304	200	258	283	248
ENSBTAG00000000425	protein_coding	ensembl version	6037	4744	1810	5232	6121	3957	3400	5379	6017	4483	4665	7257	4899	5174	5768	3496	4819	10983	4501	7112	1817	5294	4281	5259	4637	7494	3437	4371	5288	6405	2531	6066	5909	3865	5621	5612
ENSBTAG00000000428	BAK1	BCL2 antagonist/killer 1	261	306	529	229	235	454	261	535	408	283	500	335	231	276	290	378	288	340	218	486	700	346	298	254	365	345	495	286	396	482	317	379	247	378	390	245
ENSBTAG00000000429	DGCR2	DiGeorge syndrome critical region gene 2	1961	1862	2624	2478	2622	1509	2157	1724	2182	2548	2093	1824	1969	1831	2883	2528	2022	2869	2369	2540	5120	3049	2358	2484	2565	2812	1495	3361	2073	1763	2609	1817	1708	1793	2540	1861
ENSBTAG00000000431	protein_coding	NA	60	107	83	70	90	135	52	172	72	41	100	140	53	122	139	96	140	319	129	93	25	103	56	101	47	176	78	66	125	95	59	167	45	49	54	146
ENSBTAG00000000432	protein_coding	NA	59	203	535	147	139	454	40	324	313	52	201	328	76	167	98	124	460	639	93	369	179	125	59	141	77	231	283	155	248	822	78	340	98	75	107	150
ENSBTAG00000000434	CRYAB	crystallin alpha B	4031	276	330	1344	403	512	5894	438	821	1681	314	534	1908	64	186	3310	783	260	1281	264	390	450	2219	337	1553	242	232	1042	158	557	5015	565	24980	9277	1769	770
ENSBTAG00000000435	TARBP2	TARBP2 subunit of RISC loading complex	525	526	949	732	714	451	570	483	792	975	793	570	534	874	832	887	659	957	616	685	1385	540	665	678	731	519	436	736	533	472	580	440	380	388	580	346
ENSBTAG00000000436	TNFAIP3	TNF alpha induced protein 3	178	241	291	216	439	402	318	348	273	174	202	169	176	150	368	178	227	429	217	302	191	294	168	293	159	348	173	367	349	333	132	397	156	187	266	259
ENSBTAG00000000437	FFAR4	free fatty acid receptor 4	210	13	2	290	152	5	372	48	34	305	76	14	743	0	26	67	24	27	198	0	23	328	262	243	366	74	0	269	35	12	362	7	18	244	241	224
ENSBTAG00000000438	GNRHR	gonadotropin releasing hormone receptor	0	0	0	0	0	0	0	0	0	0	0	0	0	0	0	0	0	2	0	0	0	0	0	0	0	0	0	0	0	0	0	0	0	0	0	0
ENSBTAG00000000439	SFSWAP	splicing factor SWAP	968	913	856	1271	1141	644	688	901	1183	1128	963	1019	845	1219	1332	893	990	1338	969	1095	1016	884	708	1011	614	913	599	1224	880	863	928	685	577	614	850	720
ENSBTAG00000000440	HSPB2	heat shock protein family B (small) member 2	183	91	214	96	84	72	94	101	182	180	88	119	139	66	99	134	158	160	71	107	159	84	114	47	114	69	74	87	106	88	158	108	2529	197	130	121
ENSBTAG00000000441	SLC25A53	Solute Carrier Family 25 Member 53	6	2	3	11	4	13	7	8	17	5	4	8	7	0	5	6	15	20	8	10	1	8	1	16	1	4	9	10	19	5	5	6	10	12	10	3
ENSBTAG00000000442	RBP4	retinol binding protein 4	13402	12072	2113	16339	30832	1933	23176	18562	9923	30853	11790	11465	23779	1368	17774	15141	11924	9370	19906	3531	21109	64701	22629	37989	41725	30331	2555	46081	22511	7778	17261	3808	7375	10604	42717	30479
ENSBTAG00000000445	PDE6C	phosphodiesterase 6C	21	8	0	8	10	17	30	10	10	35	8	7	24	9	11	16	14	10	24	2	0	0	7	25	1	1	2	22	6	10	5	7	1	8	20	8
ENSBTAG00000000446	ATP11A	ATPase phospholipid transporting 11A	242	452	533	283	364	525	446	762	449	491	432	554	340	200	451	515	355	337	436	601	499	374	191	445	274	370	405	478	364	424	306	321	171	399	393	283
ENSBTAG00000000447	FRA10AC1	FRA10A associated CGG repeat 1	180	278	25	169	404	332	231	100	305	210	270	258	216	275	338	234	244	379	239	306	73	71	142	366	45	144	138	128	188	100	221	114	117	127	209	149
ENSBTAG00000000448	BDH1	3-hydroxybutyrate dehydrogenase 1	1522	8	12	103	4	50	3247	25	15	196	33	23	356	5	21	919	21	0	827	27	6	16	2866	4	1095	7	49	35	16	26	2150	17	135	3277	33	3
ENSBTAG00000000451	TMEM126A	transmembrane protein 126A	550	276	61	328	202	385	680	520	315	503	296	362	476	200	288	687	245	253	465	320	82	297	783	294	576	274	309	225	256	285	559	232	597	716	303	204
ENSBTAG00000000454	TMEM106C	transmembrane protein 106C	216	146	262	153	197	273	312	220	247	238	217	169	198	203	140	413	204	232	208	276	82	130	341	169	293	110	199	157	92	163	295	163	166	267	165	103
ENSBTAG00000000455	CREBZF	CREB/ATF bZIP transcription factor	1577	1827	857	1576	2268	2054	1649	1126	2190	1928	1725	1731	1587	1702	2522	1420	1637	2624	1497	2216	1076	769	1397	2305	703	937	1327	1579	1165	1523	2043	1104	692	1249	1404	836
ENSBTAG00000000456	CPB1	carboxypeptidase B1	3	2	0	1	2	0	0	1	10	3	5	2	2	1	3	0	0	7	10	8	3	2	0	1	0	4	0	0	10	0	0	1	1	1	3	4
ENSBTAG00000000457	CCDC89	coiled-coil domain containing 89	1	0	2	0	3	5	2	2	4	0	0	1	1	0	2	0	0	2	0	1	0	0	1	0	2	4	4	0	0	0	0	1	18	0	1	1
ENSBTAG00000000458	DYNC1LI2	dynein cytoplasmic 1 light intermediate chain 2	918	999	207	932	1252	1337	1082	771	971	1247	832	770	1630	589	1374	1187	1037	751	1236	1427	305	1008	1053	1710	589	925	1094	1278	1003	1048	1390	859	775	1372	1031	1165
ENSBTAG00000000459	POMGNT2	protein O-linked mannose N-acetylglucosaminyltransferase 2 (beta 1%2C4-)	313	319	611	283	244	505	220	404	238	309	290	264	278	616	298	417	214	252	447	320	558	359	346	294	613	331	419	373	240	302	377	236	257	365	312	189
ENSBTAG00000000460	SYTL2	synaptotagmin like 2	366	547	116	530	458	2415	374	419	750	509	450	427	219	995	597	422	305	777	514	1383	190	181	335	566	74	236	941	272	298	463	256	489	213	278	220	340
ENSBTAG00000000462	CCDC102A	coiled-coil domain containing 102A	399	446	1276	346	669	601	235	450	749	411	743	581	289	936	801	366	563	850	424	1027	1457	487	377	470	438	824	641	533	673	659	393	742	330	376	461	430
ENSBTAG00000000469	PPP2CA	protein phosphatase 2 catalytic subunit alpha	1637	1506	442	1568	1775	2074	1699	1890	1812	1571	1544	1856	1620	1340	1987	1706	1655	1654	1735	1928	562	1453	1666	1740	1328	1475	1383	1563	1431	1739	1658	1426	1484	1737	1685	1528
ENSBTAG00000000470	IBSP	integrin binding sialoprotein	0	0	0	0	0	0	0	0	3	0	0	0	0	0	0	0	0	0	0	0	0	0	0	0	0	0	2	0	0	0	0	0	0	0	0	0
ENSBTAG00000000472	ZNF570	zinc finger protein 570	68	113	3	56	154	65	79	47	92	76	102	92	104	53	151	54	128	180	94	135	20	10	40	153	19	49	58	54	81	49	66	69	25	50	61	41
ENSBTAG00000000473	ATP10D	ATPase phospholipid transporting 10D (putative)	191	229	120	107	212	388	118	293	222	153	295	306	192	135	325	192	284	227	178	294	53	237	128	313	156	358	469	182	309	375	126	343	119	208	289	216
ENSBTAG00000000475	IMMP1L	inner mitochondrial membrane peptidase subunit 1	77	94	20	62	74	116	98	81	101	72	62	83	107	56	139	121	73	105	55	78	30	53	76	113	100	77	59	73	78	86	96	74	98	69	81	70
ENSBTAG00000000476	THPO	thrombopoietin	43	43	97	70	117	89	40	17	147	111	135	85	20	84	68	66	63	140	52	76	83	27	26	42	28	22	28	81	31	46	31	26	18	26	33	16
ENSBTAG00000000477	TLR5	toll like receptor 5	222	290	63	230	218	11	132	75	59	250	257	72	105	53	113	73	43	266	372	95	87	262	159	267	92	203	25	285	229	53	164	81	38	123	177	217
ENSBTAG00000000478	LSMEM2	leucine rich single-pass membrane protein 2	45	32	60	34	40	13	51	27	95	55	43	32	71	19	37	40	48	59	54	45	98	30	36	61	37	50	6	76	57	21	61	27	89	49	34	24
ENSBTAG00000000480	IFRD2	interferon related developmental regulator 2	1780	791	1251	942	744	1206	1701	1344	1018	1198	961	1089	933	779	881	2178	871	977	1227	1026	1650	1127	2030	897	2100	1118	866	1045	866	798	1850	722	1083	2611	1201	681
ENSBTAG00000000483	HYAL1	hyaluronidase 1	145	180	302	111	345	153	156	147	198	179	261	135	185	125	214	208	142	148	161	253	327	252	179	233	166	212	144	303	196	233	218	163	98	161	167	151
ENSBTAG00000000484	HYAL2	hyaluronidase 2	397	381	772	325	1150	473	356	564	694	304	606	542	373	394	798	258	530	552	274	851	1261	829	406	740	569	909	572	787	655	667	377	889	474	352	445	601
ENSBTAG00000000489	WDR54	WD repeat domain 54	64	115	183	159	219	102	82	79	200	103	144	119	92	196	201	145	178	276	57	129	238	147	71	152	102	180	102	100	156	85	102	114	91	65	98	90
ENSBTAG00000000490	RTKN	rhotekin	174	190	410	153	189	91	99	190	235	199	351	146	123	359	286	144	203	435	131	254	508	265	88	218	142	256	170	235	233	156	124	182	79	105	138	124
ENSBTAG00000000492	ASNSD1	asparagine synthetase domain containing 1	1306	1227	253	803	1188	1555	1229	1341	1378	1273	1385	1359	835	1029	1154	1517	999	1392	1101	1422	319	1107	1488	1418	1175	1106	1415	866	1074	1071	1109	1006	1530	1083	1127	941
ENSBTAG00000000494	PDE4D	phosphodiesterase 4D	18	4	16	17	21	50	6	48	20	7	4	35	20	15	40	30	29	11	16	38	2	4	0	21	7	23	100	15	29	137	3	30	103	21	17	24
ENSBTAG00000000495	HAVCR2	hepatitis A virus cellular receptor 2	272	450	103	270	425	425	257	513	497	283	373	575	298	351	382	359	421	588	339	423	143	196	230	473	209	357	433	343	415	544	308	507	390	302	412	333
ENSBTAG00000000496	SLC12A8	solute carrier family 12 member 8	39	14	27	6	24	39	83	7	14	7	17	19	11	15	13	36	16	23	43	39	14	14	48	9	8	18	30	5	16	11	31	9	8	59	15	2
ENSBTAG00000000497	AKR1A1	aldo-keto reductase family 1 member A1	1230	1034	1602	864	918	1055	1594	1484	1452	1155	1435	1096	1012	1187	859	1195	1132	1329	949	916	1550	1490	1527	1082	1709	1133	995	1063	1158	1228	1504	1263	808	1568	1573	1106
ENSBTAG00000000500	PINX1	PIN2 (TERF1) interacting telomerase inhibitor 1	79	92	59	106	68	166	68	255	132	86	98	177	81	81	107	95	106	71	124	167	55	74	132	77	149	100	137	45	88	88	159	92	77	108	89	57
ENSBTAG00000000501	KLHL13	kelch like family member 13	128	132	23	130	167	120	77	84	118	153	151	140	110	274	246	62	59	288	106	180	67	122	95	231	65	179	120	141	159	149	58	124	95	66	94	214
ENSBTAG00000000502	DAZL	deleted in azoospermia like	0	1	0	0	0	0	0	0	0	0	0	3	0	0	0	0	0	0	0	0	0	0	0	0	0	0	0	1	0	0	1	0	0	0	0	0
ENSBTAG00000000504	GTF2B	general transcription factor IIB	358	431	57	439	552	386	348	450	466	449	395	399	357	297	485	381	367	578	427	374	118	349	314	510	339	404	321	437	420	419	374	349	385	359	432	523
ENSBTAG00000000505	KYAT3	kynurenine aminotransferase 3	511	396	62	452	427	297	746	366	379	627	424	397	541	194	292	592	343	438	579	307	76	223	870	462	572	313	325	445	350	338	679	286	322	687	464	325
ENSBTAG00000000507	NR4A1	nuclear receptor subfamily 4 group A member 1	1345	2610	1057	439	1118	4429	672	4345	2497	167	543	1067	1494	265	4546	221	630	5563	478	1056	1786	2976	384	5671	508	1558	3794	1079	1229	11952	1310	17635	1096	1673	1353	1527
ENSBTAG00000000510	ATG101	autophagy related 101	949	936	1496	737	1043	715	682	975	1086	799	1043	832	721	1053	1144	776	864	1593	946	1258	2109	1511	675	1019	996	1743	848	1120	1365	1430	847	2084	1434	749	1116	1044
ENSBTAG00000000511	CNST	consortin%2C connexin sorting protein	293	166	24	369	585	319	579	169	212	302	120	181	567	64	443	432	280	156	389	216	50	186	242	461	187	231	191	349	299	271	353	118	306	412	345	335
ENSBTAG00000000512	SNTA1	syntrophin alpha 1	488	515	685	447	477	212	314	504	493	645	440	330	453	352	506	777	317	1046	526	390	839	1057	463	575	881	745	288	836	579	302	430	399	4471	643	1018	896
ENSBTAG00000000516	OTOR	otoraplin	0	0	0	2	0	0	0	0	5	0	3	0	0	0	0	0	0	1	1	0	2	0	0	0	3	1	0	2	0	1	0	0	2	0	0	1
ENSBTAG00000000517	ANKRD29	ankyrin repeat domain 29	119	128	109	110	166	110	85	81	149	136	126	117	62	262	180	108	132	314	134	295	68	173	130	179	113	224	128	108	193	159	158	201	71	108	190	199
ENSBTAG00000000518	protein_coding	ensembl version	6	0	0	2	2	0	0	0	0	0	0	0	0	0	0	1	0	0	3	0	0	0	1	0	0	4	0	0	0	0	0	0	0	0	0	0
ENSBTAG00000000520	ATP2B3	ATPase plasma membrane Ca2+ transporting 3	11	15	26	12	16	6	9	15	15	19	20	5	27	7	25	14	5	16	3	23	58	23	3	7	9	11	23	35	16	13	18	10	13	8	9	14
ENSBTAG00000000521	PLEKHA8	pleckstrin homology domain containing A8	170	57	31	58	46	94	169	75	49	193	43	51	176	44	54	332	69	65	150	51	14	83	156	77	122	57	86	69	66	70	182	45	62	202	89	98
ENSBTAG00000000522	AHSG	alpha 2-HS glycoprotein	0	0	0	0	0	0	0	0	0	0	0	0	0	0	0	0	0	0	0	0	0	0	0	0	0	0	0	0	0	0	0	0	0	0	0	0
ENSBTAG00000000524	CSTB	cystatin B (stefin B)	1491	2270	3957	1024	1526	2579	988	3554	2873	1343	3078	3352	757	3973	1947	1534	2084	2447	1335	3734	3249	2427	1003	1547	1501	2074	2270	1670	3724	3426	1235	2796	990	647	2825	1200
ENSBTAG00000000526	TOPBP1	DNA topoisomerase II binding protein 1	441	441	42	336	455	629	455	395	482	304	389	559	561	316	509	501	518	475	570	523	97	133	324	575	143	304	453	342	360	400	380	298	346	452	314	331
ENSBTAG00000000527	ZFAND3	zinc finger AN1-type containing 3	2607	2919	3447	2709	4135	1864	2216	3100	2753	2896	2764	2461	2756	2074	3863	2760	2483	3175	2553	2765	5774	5746	2858	4092	3550	4893	2001	4315	3200	2796	2730	2764	3764	2720	3948	4030
ENSBTAG00000000528	MANBAL	mannosidase beta like	761	461	615	622	733	495	674	650	572	724	542	491	546	407	585	773	539	546	701	524	817	975	910	724	1135	883	537	839	601	694	789	549	522	756	796	684
ENSBTAG00000000529	BTBD9	BTB domain containing 9	163	183	150	171	293	198	238	303	201	233	175	164	295	44	217	206	167	182	168	180	193	363	275	302	283	266	158	308	217	197	233	219	223	214	311	291
ENSBTAG00000000532	EXO5	exonuclease 5	111	125	25	87	143	93	129	110	153	66	162	83	86	182	163	107	114	164	145	142	27	96	127	133	109	126	125	88	135	98	119	118	82	83	137	74
ENSBTAG00000000533	ZNF684	zinc finger protein 684	11	10	3	14	27	9	17	4	15	17	53	30	12	12	28	31	12	5	12	8	0	4	10	20	18	15	24	8	15	6	16	8	11	37	16	12
ENSBTAG00000000534	PNOC	prepronociceptin	5	0	0	4	3	6	1	0	1	0	0	0	2	0	2	2	0	2	0	3	0	3	0	0	0	1	0	3	1	0	0	0	3	0	1	0
ENSBTAG00000000535	PCNX2	pecanex 2	1	10	12	3	1	0	8	3	10	5	13	4	1	5	7	4	3	7	12	12	3	11	1	16	2	7	7	4	9	5	2	5	3	3	5	2
ENSBTAG00000000536	ZNF395	zinc finger protein 395	722	882	850	1018	1484	284	715	569	757	868	856	404	1030	415	1176	688	713	884	912	705	1744	1946	803	1371	1128	1395	443	1898	1116	622	730	688	642	739	927	1208
ENSBTAG00000000539	LRRC28	leucine rich repeat containing 28	1101	753	829	659	786	727	1059	811	764	1415	933	861	919	809	774	1705	866	1088	1139	866	703	1282	1522	891	1807	1003	840	1348	1045	1041	1096	813	1486	1352	1044	789
ENSBTAG00000000540	RNF112	ring finger protein 112	30	28	54	43	45	39	19	23	49	71	62	75	24	28	42	41	66	34	39	72	57	7	41	22	20	28	38	79	50	30	46	36	19	28	25	22
ENSBTAG00000000541	NKX2-1	NK2 homeobox 1	0	0	0	0	0	0	0	0	0	0	0	0	0	0	0	0	0	0	0	0	0	0	0	0	0	0	0	0	0	0	0	0	0	0	0	0
ENSBTAG00000000542	CFAP36	cilia and flagella associated protein 36	592	792	76	505	701	1024	514	624	677	688	815	714	575	665	686	651	548	881	748	679	224	466	585	716	267	490	562	503	560	502	609	494	392	427	790	647
ENSBTAG00000000545	PPP4R3B	protein phosphatase 4 regulatory subunit 3B	872	939	96	454	1047	1226	1358	891	742	709	535	1035	1211	378	921	728	965	895	1041	1054	164	197	586	1148	305	541	1062	652	874	830	895	712	372	917	813	946
ENSBTAG00000000546	TOB1	transducer of ERBB2%2C 1	715	468	336	550	696	687	685	515	454	838	591	532	680	331	715	777	423	1632	568	716	130	484	831	706	753	519	717	984	458	862	1008	962	2291	545	517	524
ENSBTAG00000000548	KLHDC10	kelch domain containing 10	213	138	97	126	180	256	277	250	259	101	115	233	318	168	277	263	278	130	273	168	83	200	94	300	86	236	334	224	259	306	195	179	427	346	232	345
ENSBTAG00000000550	ATP5F1D	ATP synthase F1 subunit delta	8061	2762	4790	5195	3778	2605	9645	4219	3941	5387	3154	3493	5228	4101	3574	8808	3370	4076	5711	3751	6982	5593	8597	2979	9126	5236	3179	4684	3943	4134	7817	3649	6988	9847	4844	3710
ENSBTAG00000000551	SMNDC1	survival motor neuron domain containing 1	209	262	24	159	267	318	233	243	234	209	226	196	201	148	265	215	242	277	201	271	66	110	187	337	133	157	213	212	181	215	211	174	180	202	201	194
ENSBTAG00000000552	DISP2	dispatched RND transporter family member 2	0	0	0	2	1	0	0	0	2	0	0	0	2	0	0	0	0	1	2	0	0	0	0	2	5	4	1	0	3	0	0	0	0	0	1	0
ENSBTAG00000000555	ACO1	aconitase 1	4216	4585	2957	3730	8529	3548	5525	6490	5337	4737	3610	4065	4375	2197	5672	4765	5865	2924	3886	4422	3252	7420	4714	7504	5676	6289	3866	4933	4643	5663	4464	4141	3594	5982	6496	5596
ENSBTAG00000000558	NEUROD6	neuronal differentiation 6	0	0	0	0	0	0	0	0	0	0	0	0	0	0	0	0	0	0	0	0	0	0	2	0	0	0	0	0	0	0	1	0	0	0	0	0
ENSBTAG00000000559	PLTP	phospholipid transfer protein	1198	2610	5168	1019	2128	779	382	4015	2684	1326	3217	3604	521	3509	1872	1227	1351	7605	1108	2933	5213	2392	1140	2644	1542	4786	2215	2029	2992	5695	686	6552	1604	807	2574	2462
ENSBTAG00000000560	protein_coding	NA	273	213	123	238	271	292	155	237	331	151	195	337	190	263	257	173	275	341	261	303	80	273	218	228	207	234	265	254	282	371	208	254	244	149	205	163
ENSBTAG00000000561	OCLN	occludin	216	291	78	363	598	130	262	141	384	447	226	206	359	142	549	158	529	254	421	403	265	500	274	513	154	361	153	436	212	143	261	252	221	195	416	371
ENSBTAG00000000562	TOMM20	translocase of outer mitochondrial membrane 20	1714	1572	376	1821	2039	1801	1925	2541	1891	1973	1704	2080	1982	1185	2062	1849	1614	2184	1781	1540	490	2234	2228	2242	2387	2184	1417	1981	1753	2036	2070	1516	2271	1880	2001	1925
ENSBTAG00000000563	MYD88	MYD88 innate immune signal transduction adaptor	1155	2260	2798	1527	2269	1668	851	2432	2525	1288	2105	2202	1191	1311	1813	1292	2061	2563	1432	2412	2995	2319	1269	1855	1870	2659	1894	2246	2661	3178	1288	2270	1019	1231	2211	1972
ENSBTAG00000000564	NSG2	neuronal vesicle trafficking associated 2	4	0	0	0	0	0	5	0	0	7	0	1	3	6	1	7	1	1	5	0	1	2	6	3	1	0	0	6	1	0	3	0	5	3	4	0
ENSBTAG00000000565	RFX7	regulatory factor X7	337	464	61	357	471	375	315	414	465	355	378	381	488	432	549	302	455	621	589	457	119	82	195	537	117	250	419	360	365	350	303	265	311	299	224	453
ENSBTAG00000000566	CCDC14	coiled-coil domain containing 14	84	185	31	92	212	131	138	82	148	94	132	133	89	159	155	114	132	238	89	118	50	16	52	176	24	83	135	82	103	83	62	79	29	62	90	57
ENSBTAG00000000568	CCDC154	coiled-coil domain containing 154	5	0	6	5	17	0	10	11	3	10	3	8	5	7	9	2	8	9	11	4	24	9	9	4	5	10	5	11	3	3	4	3	2	6	8	2
ENSBTAG00000000569	HES1	hes family bHLH transcription factor 1	315	371	291	590	538	234	376	234	402	666	263	209	396	387	708	387	167	432	229	550	979	626	379	621	782	457	160	478	336	161	396	264	483	404	227	366
ENSBTAG00000000570	RET	ret proto-oncogene	328	111	235	192	127	281	113	163	253	397	520	204	135	33	110	192	109	118	531	228	212	458	173	302	261	638	173	823	297	341	371	233	283	96	163	124
ENSBTAG00000000571	ARHGAP27	Rho GTPase activating protein 27	270	432	592	336	637	289	236	201	336	362	393	294	268	281	340	312	433	608	327	673	1084	372	237	416	373	607	291	550	397	442	345	516	181	293	360	382
ENSBTAG00000000573	KRT37	keratin 37	0	3	1	3	19	6	3	2	7	0	6	7	3	2	9	6	1	0	0	0	8	11	2	11	2	13	3	1	5	1	2	5	3	2	5	2
ENSBTAG00000000574	OR10Z1	olfactory receptor%2C family 10%2C subfamily Z%2C member 1	0	0	0	0	0	0	0	0	0	0	0	0	0	0	0	0	0	0	0	0	0	0	0	0	0	0	0	0	0	0	0	0	0	0	0	0
ENSBTAG00000000575	TNC	Bos taurus tenascin C (TNC)%2C mRNA.	119	127	1115	184	225	5828	249	425	732	71	4328	506	76	996	401	445	159	124	107	3975	775	270	194	220	207	254	1840	745	285	1253	151	445	552	598	149	28
ENSBTAG00000000576	ADGRG2	adhesion G protein-coupled receptor G2	28	132	9	10	28	65	22	60	34	37	119	29	17	11	70	18	9	63	39	22	29	33	4	46	2	48	28	40	52	55	35	19	18	15	28	23
ENSBTAG00000000578	ABHD16A	abhydrolase domain containing 16A%2C phospholipase	1319	1118	1898	1333	1537	1082	1077	1151	1548	1631	1402	1337	1282	1254	1512	1551	1338	1667	1314	1480	2095	1959	1471	1579	1561	1548	1028	1845	1268	1597	1268	1137	1022	1088	1361	1202
ENSBTAG00000000579	NIPBL	NIPBL cohesin loading factor	707	875	136	755	977	975	708	603	1008	631	795	1025	1146	773	1249	847	998	1158	1029	1129	171	176	446	1157	244	409	934	635	682	614	664	608	237	559	443	501
ENSBTAG00000000580	LY6G6F	lymphocyte antigen 6 family member G6F	6	2	4	18	3	21	5	5	14	3	5	5	12	5	5	12	7	19	10	8	1	3	7	7	1	6	0	11	26	7	5	3	2	1	2	6
ENSBTAG00000000581	DOCK10	dedicator of cytokinesis 10	237	379	84	283	438	321	193	391	417	205	343	466	404	357	426	299	523	543	295	342	59	153	155	423	89	297	403	264	314	596	225	330	134	147	256	298
ENSBTAG00000000582	LY6G6E	lymphocyte antigen 6 complex%2C locus G6E	1	14	0	8	5	4	3	5	13	5	12	1	0	0	1	3	13	7	9	5	2	27	7	24	3	7	0	6	35	0	1	4	1	2	1	2
ENSBTAG00000000584	protein_coding	NA	5	0	0	2	0	0	0	0	0	1	0	2	0	0	2	1	0	1	3	5	0	0	0	0	0	2	2	1	0	0	0	0	0	0	0	0
ENSBTAG00000000585	LY6G6C	lymphocyte antigen 6 family member G6C	0	17	34	17	7	14	4	13	14	8	16	4	18	9	19	9	24	14	5	19	7	3	18	18	18	12	4	15	58	6	14	4	3	5	1	4
ENSBTAG00000000586	CPLANE1	ciliogenesis and planar polarity effector 1	454	721	188	461	733	748	502	456	803	714	609	870	516	722	880	648	636	767	623	873	235	177	374	666	195	293	591	403	390	430	427	492	130	350	379	364
ENSBTAG00000000588	CHODL	chondrolectin	95	63	71	105	222	87	63	69	378	67	121	86	47	1241	231	138	143	167	86	420	85	80	85	98	34	163	51	72	49	37	138	132	138	65	42	22
ENSBTAG00000000589	CACNG4	calcium channel gamma-4 subunit	4	2	13	0	2	11	1	0	15	3	18	9	0	2	0	5	1	5	4	8	12	4	4	6	3	3	4	8	11	5	0	12	37	0	7	1
ENSBTAG00000000590	POLE	DNA polymerase epsilon%2C catalytic subunit	98	84	46	48	19	229	115	70	94	79	148	79	57	15	37	216	105	55	134	57	24	36	167	10	77	46	232	64	76	149	151	117	18	238	92	50
ENSBTAG00000000593	ST8SIA1	ST8 alpha-N-acetyl-neuraminide alpha-2%2C8-sialyltransferase 1	2	6	0	2	3	0	2	1	6	2	4	2	3	2	0	0	0	5	6	0	0	0	4	5	0	3	2	2	2	4	1	0	0	3	2	5
ENSBTAG00000000595	FBN3	fibrillin 3	3	0	4	4	0	1	0	1	0	0	4	0	4	2	2	1	0	14	3	0	0	6	2	3	3	16	3	5	0	0	2	1	3	1	4	4
ENSBTAG00000000597	TMPRSS15	transmembrane serine protease 15	1	0	0	5	3	6	1	0	11	0	0	0	0	21	1	1	0	8	3	4	0	0	3	4	0	0	0	0	1	0	0	1	0	0	0	0
ENSBTAG00000000598	CST3	cystatin C	52430	48812	93909	35979	26767	20536	25966	54940	44460	33451	51553	40481	20759	43212	53316	31185	24409	48071	46325	43549	69241	59958	27951	36256	49328	73867	31853	43202	42184	55273	36455	57141	29254	31993	51878	68323
ENSBTAG00000000599	CCNI	cyclin I	5430	6218	2820	5727	10016	4010	4029	5076	5586	5283	5241	4421	5332	6212	7887	4705	4847	10036	5689	7009	3979	11364	4801	9090	5178	10373	3998	8596	8053	4748	5168	5177	5641	4421	8585	10316
ENSBTAG00000000601	COL11A2	collagen type XI alpha 2 chain	15	19	55	50	48	41	21	38	73	25	35	44	29	59	46	39	37	106	32	29	60	23	29	27	13	20	10	24	37	55	14	37	90	17	12	24
ENSBTAG00000000602	RXRB	retinoid X receptor beta	1244	1293	2024	1529	1385	862	1072	1349	1526	1363	1355	1192	1223	1485	1604	1330	1275	1633	1237	1521	2997	2089	1368	1533	1768	1890	1009	1822	1412	1176	1347	1036	1738	1221	1418	1419
ENSBTAG00000000603	JAM2	junctional adhesion molecule 2	1380	1615	1216	1690	2930	1249	1874	1475	1954	1892	1239	1285	1895	1278	4066	1503	2088	2014	1544	2059	1556	2826	1714	3156	2091	2893	1742	1987	2333	1692	1671	2714	1519	1212	1873	2175
ENSBTAG00000000604	GPNMB	glycoprotein nmb	1562	4289	1290	2232	4071	1570	618	2741	1106	2355	5516	1101	1474	11031	6272	925	921	9840	1786	5820	1857	2497	1103	4095	1383	3414	1048	1912	5030	663	904	3006	496	1177	6286	3179
ENSBTAG00000000605	ATP5PF	ATP synthase peripheral stalk subunit F6	1429	851	268	1210	1195	1194	1573	1066	1034	1336	1117	1084	1316	1193	1064	1372	957	1018	1263	943	385	1158	1510	1155	1454	983	838	905	1170	932	1372	882	1478	1224	1217	983
ENSBTAG00000000606	SYT10	synaptotagmin 10	0	0	0	0	0	0	0	0	0	0	0	0	0	0	0	0	0	0	0	0	0	0	0	0	0	0	0	0	0	0	0	0	0	0	0	0
ENSBTAG00000000607	ABCF2	ATP binding cassette subfamily F member 2	603	511	766	514	532	767	702	880	531	638	594	684	561	271	542	561	571	471	631	745	816	681	859	523	854	538	624	606	455	631	706	503	1703	891	704	428
ENSBTAG00000000608	PRCC	proline rich mitotic checkpoint control factor	899	805	1498	878	1058	1008	799	1409	1135	1073	1090	1319	937	1036	1060	1008	981	934	894	1170	1885	1345	1023	1019	1454	1458	1094	1435	982	1380	950	1124	1537	959	1062	1046
ENSBTAG00000000609	protein_coding	NA	85	80	179	66	81	155	66	83	123	32	74	129	69	101	75	38	110	119	75	155	120	105	57	70	81	131	117	56	82	181	107	114	96	44	85	65
ENSBTAG00000000611	C25H16orf90	chromosome 25 C16orf90 homolog	1	6	1	2	3	0	1	0	5	2	1	4	0	0	7	7	2	5	2	7	3	2	7	0	0	2	1	2	5	0	9	0	1	1	1	1
ENSBTAG00000000613	ELAVL1	ELAV like RNA binding protein 1	1166	1145	941	1113	1306	1331	1207	1574	1292	1122	1039	1347	1127	1053	1378	1094	1003	1194	1208	1417	845	1430	1328	1232	1234	1418	1246	1195	1107	1237	1292	1094	1187	1154	1219	956
ENSBTAG00000000616	GPR161	G protein-coupled receptor 161	80	52	122	59	67	142	56	67	114	61	89	79	119	115	144	72	75	93	96	130	91	81	49	91	58	84	145	137	110	126	37	98	79	78	71	52
ENSBTAG00000000619	KRT74	keratin 74	0	0	0	0	0	0	0	0	0	0	0	0	0	0	0	0	0	0	0	0	0	0	0	0	0	0	1	0	0	0	0	0	0	0	0	0
ENSBTAG00000000620	MCMDC2	minichromosome maintenance domain containing 2	16	3	2	11	14	4	8	12	5	3	7	5	5	10	2	8	13	18	10	14	3	2	9	3	3	7	3	3	1	3	4	3	6	9	8	3
ENSBTAG00000000621	CATSPERG	cation channel sperm associated auxiliary subunit gamma	358	616	834	569	1067	444	405	317	827	722	890	550	479	651	1193	526	630	1017	550	853	1072	480	421	764	309	560	317	613	577	340	456	423	177	321	536	253
ENSBTAG00000000622	RPS17	ribosomal protein S17	14863	11209	8650	10778	14421	17306	13215	16144	19486	10864	13267	19351	9786	14241	12746	12161	14976	18379	12839	16995	4720	15301	11863	12422	14897	15887	17102	9411	14913	22537	13134	18940	12637	9172	12443	11846
ENSBTAG00000000623	CPEB1	cytoplasmic polyadenylation element binding protein 1	248	245	249	237	242	125	268	152	227	335	249	122	530	208	341	225	224	423	300	148	259	377	246	391	354	335	96	494	298	167	472	127	98	262	288	255
ENSBTAG00000000625	SMAD6	SMAD family member 6	268	335	400	182	493	141	226	508	484	183	256	303	170	289	707	163	438	418	154	480	952	635	274	642	330	563	413	251	397	370	194	472	241	286	283	351
ENSBTAG00000000626	STK32A	serine/threonine kinase 32A	5	12	5	2	1	3	12	18	24	3	8	11	7	2	6	33	14	6	30	15	2	12	15	9	4	14	16	25	28	22	9	12	15	9	5	1
ENSBTAG00000000628	protein_coding	NA	63	44	10	31	45	45	83	36	27	92	25	29	86	1	43	66	23	28	75	46	23	65	82	99	21	41	22	105	35	43	106	23	22	80	54	89
ENSBTAG00000000629	MMS22L	MMS22 like%2C DNA repair protein	8	14	2	10	17	112	12	13	9	7	29	23	15	21	14	30	19	13	7	17	2	6	14	5	4	13	42	9	26	24	10	30	6	17	31	12
ENSBTAG00000000630	LSM14A	LSM14A mRNA processing body assembly factor	1857	2274	581	1730	2299	2070	1786	1761	2177	2133	2247	1896	1860	1758	2593	1625	1619	2363	2157	2584	760	1313	1471	2120	804	1433	1460	1899	1859	1743	1771	1550	1373	1374	1619	1701
ENSBTAG00000000632	RAD54B	RAD54 homolog B	85	75	13	44	96	61	73	15	76	31	93	66	62	54	89	105	93	68	123	61	16	20	59	100	24	45	50	50	74	38	93	33	8	80	71	43
ENSBTAG00000000634	MLPH	melanophilin	46	52	81	112	83	33	22	72	61	59	82	42	37	49	32	36	20	117	214	36	103	61	40	71	56	67	5	90	64	23	42	31	12	42	32	121
ENSBTAG00000000638	CDT1	chromatin licensing and DNA replication factor 1	24	122	129	28	49	154	28	83	150	29	163	96	36	91	53	96	95	85	31	86	140	85	43	50	63	62	187	49	102	149	52	166	28	60	112	43
ENSBTAG00000000639	APRT	adenine phosphoribosyltransferase	1395	1054	3037	1019	1145	2103	1115	2759	2642	969	1412	2922	746	1960	1475	1414	1806	1592	1127	1925	2412	1192	1039	993	1351	1592	2056	1094	1097	2937	971	1706	1047	847	1065	854
ENSBTAG00000000640	SELENOS	selenoprotein S	645	580	408	662	600	1110	542	1020	735	758	710	801	498	707	711	724	582	619	692	773	310	776	597	617	636	668	715	630	533	795	617	578	496	550	691	509
ENSBTAG00000000641	SKAP1	src kinase associated phosphoprotein 1	110	175	180	190	305	126	181	233	229	170	134	126	271	55	187	142	243	311	181	126	120	522	171	428	316	403	109	253	235	190	117	155	417	67	226	177
ENSBTAG00000000642	INTS1	integrator complex subunit 1	2509	1869	2878	2939	2456	1977	2741	2338	2964	2480	2013	2477	2303	2312	2698	2631	2682	2461	2087	2222	4106	2935	2646	2601	3290	2678	1768	3563	1892	2147	2772	1984	2953	2398	2607	1703
ENSBTAG00000000644	S100A5	S100 calcium binding protein A5	105	155	90	189	73	230	87	425	211	279	175	183	14	23	71	117	230	57	228	369	342	312	132	91	490	121	573	102	209	274	88	366	135	99	527	100
ENSBTAG00000000646	ANAPC4	anaphase promoting complex subunit 4	543	647	134	384	703	924	498	583	726	584	606	634	399	613	685	576	575	849	651	686	160	343	451	625	318	436	644	546	446	572	541	519	352	410	546	441
ENSBTAG00000000647	SELENOO	selenoprotein O	2078	1246	2375	1663	1387	865	1807	1621	1530	1626	1381	1383	1398	1982	1569	2040	1323	1947	1550	1674	3670	2206	2088	1350	2425	2436	1320	2300	2025	1819	2105	1483	2299	2028	1622	1447
ENSBTAG00000000648	ADAMTS5	ADAM metallopeptidase with thrombospondin type 1 motif 5	493	1533	454	225	696	681	152	1037	418	416	825	562	251	237	940	227	480	426	510	657	797	1462	208	1162	297	760	835	559	752	723	362	590	134	212	409	1012
ENSBTAG00000000650	TUBGCP6	tubulin gamma complex associated protein 6	919	1229	1681	1399	1582	779	1000	982	1587	1452	1236	1204	939	1503	1727	1034	1171	1830	1063	1390	3083	1354	967	1388	1257	1290	646	1869	1185	960	1102	836	796	816	1131	645
ENSBTAG00000000653	PPP1R16B	protein phosphatase 1 regulatory subunit 16B	1136	1054	1972	1850	2287	839	1300	1087	1947	1492	1096	856	1664	767	2650	1165	1949	1663	1392	1963	4747	2511	1467	1916	1825	2567	1099	2107	1829	1947	1570	1888	1318	1388	1554	1499
ENSBTAG00000000654	ARMC4	armadillo repeat containing 4	8	9	5	5	9	22	0	9	11	13	55	18	5	60	9	14	13	30	9	48	5	0	4	13	0	12	8	9	10	11	7	9	11	5	1	11
ENSBTAG00000000655	MIPOL1	mirror-image polydactyly 1	25	58	2	38	97	61	54	43	77	77	74	78	62	40	61	59	67	58	70	48	17	8	50	60	46	23	65	25	31	28	71	39	21	41	49	26
ENSBTAG00000000656	NFATC1	nuclear factor of activated T cells 1	411	509	903	485	608	748	316	512	480	411	737	393	418	384	741	365	374	1001	468	994	1287	749	318	703	556	853	474	773	682	789	377	657	1192	319	826	471
ENSBTAG00000000658	WDR97	WD repeat domain 97	250	350	379	461	553	130	270	133	439	490	271	248	341	287	545	248	240	522	314	301	525	233	245	447	176	241	58	424	229	157	316	112	154	187	243	166
ENSBTAG00000000660	FAM83D	family with sequence similarity 83 member D	21	40	33	36	53	224	114	36	58	21	90	47	19	17	20	57	36	16	162	52	51	32	78	26	62	30	189	41	40	117	79	64	37	241	64	21
ENSBTAG00000000662	TCF20	transcription factor 20	969	1060	1452	1038	1287	1076	1226	1139	1118	1146	1152	905	1066	856	1317	1140	1157	1188	1168	1453	2212	1303	985	1459	1104	1338	937	1531	1188	1216	1025	1066	717	1368	1058	1055
ENSBTAG00000000664	SLC22A15	solute carrier family 22 member 15	77	179	27	65	35	25	13	93	32	47	108	78	16	42	86	29	40	87	71	31	21	47	29	52	50	55	22	78	107	38	43	28	3	14	63	64
ENSBTAG00000000665	HCRT	hypocretin neuropeptide precursor	3	12	25	9	2	1	7	5	7	0	4	5	0	15	4	15	8	9	0	23	4	4	7	10	5	11	8	1	7	9	3	5	3	3	10	5
ENSBTAG00000000666	GHDC	GH3 domain containing	983	1065	1839	948	1171	842	706	937	1596	1297	1337	1304	617	1034	1149	1063	1087	1626	1170	1306	1914	1200	689	1104	1001	1339	954	1386	1135	1222	841	977	892	720	1390	1039
ENSBTAG00000000667	APOL3	apolipoprotein L%2C 3	90	18	33	73	61	33	364	26	23	99	18	13	190	66	30	121	33	46	129	45	40	48	119	45	171	51	32	134	40	39	142	37	19	269	130	63
ENSBTAG00000000668	SLC22A5	solute carrier family 22 member 5	147	210	205	126	324	159	110	186	232	172	248	287	134	103	277	136	250	244	123	231	142	273	131	258	114	248	194	178	137	271	140	237	322	111	179	194
ENSBTAG00000000670	RRP9	ribosomal RNA processing 9%2C U3 small nucleolar RNA binding protein	202	292	83	246	215	55	157	60	239	279	283	366	161	222	248	352	257	270	170	47	103	38	250	282	301	59	42	56	39	54	42	36	245	36	186	16
ENSBTAG00000000671	PARP3	poly(ADP-ribose) polymerase family member 3	597	1166	1827	593	716	1133	372	1005	1711	694	1094	1503	307	863	869	648	1124	1512	563	1671	1607	646	365	1083	480	726	671	764	914	1318	676	902	358	328	624	348
ENSBTAG00000000672	OTULINL	OTU deubiquitinase with linear linkage specificity like	1307	2865	515	1664	2870	1033	512	1635	2275	1448	2342	2379	663	736	4224	753	1402	1927	1352	1740	684	3423	683	3313	851	2357	1019	2639	1730	2372	1047	1745	1335	465	2716	4573
ENSBTAG00000000675	PGS1	phosphatidylglycerophosphate synthase 1	733	1222	1568	660	1185	1048	966	1600	1332	798	1094	1516	697	781	973	939	1192	1109	879	1380	1689	1071	905	1072	896	993	970	1238	1141	1628	961	881	628	855	833	482
ENSBTAG00000000676	DOP1A	DOP1 leucine zipper like protein A	475	390	68	350	342	316	533	413	406	363	303	346	753	563	541	538	377	543	728	515	136	255	352	521	273	332	377	597	452	432	513	344	353	553	493	388
ENSBTAG00000000678	CSDE1	cold shock domain containing E1	8653	7933	808	7960	11134	7670	10480	6430	7424	7730	6233	6897	11568	4754	10354	7433	7788	7994	8983	7909	1751	5653	7720	13467	4575	7241	5996	9200	7422	6585	10788	6042	20887	8721	9429	11113
ENSBTAG00000000679	PGM3	phosphoglucomutase 3	479	584	155	515	651	1475	1163	1161	861	803	799	719	776	605	485	627	766	592	667	709	163	540	748	850	453	526	1020	511	483	862	569	445	335	518	765	461
ENSBTAG00000000682	protein_coding	ENSBTAG00000000682 logic_name	67	77	7	61	104	77	85	87	67	35	27	140	239	26	121	66	111	102	128	82	14	41	52	123	25	59	146	103	127	83	53	57	51	75	89	218
ENSBTAG00000000683	WDR37	WD repeat domain 37	413	482	609	479	517	523	493	507	516	503	503	487	488	252	651	531	486	582	500	659	899	607	534	648	558	743	465	795	608	565	577	532	590	541	460	444
ENSBTAG00000000684	ARHGEF10L	Rho guanine nucleotide exchange factor 10 like	3587	2655	4383	4392	2729	1541	3059	2611	2963	4366	2907	2590	3337	1895	2883	3896	2380	3579	3448	2735	4705	3721	4116	2983	4633	3371	1949	4697	2550	2445	4019	2431	3147	3436	3243	2733
ENSBTAG00000000686	NANP	N-acetylneuraminic acid phosphatase	80	111	49	51	72	309	53	165	124	82	114	120	63	120	114	74	105	101	88	174	28	72	88	91	48	104	226	79	85	141	83	92	84	77	75	72
ENSBTAG00000000687	POC1B	POC1 centriolar protein B	169	220	18	120	356	308	167	131	300	234	261	183	155	165	279	177	251	325	199	347	45	62	206	305	87	167	212	237	261	226	185	216	97	184	203	212
ENSBTAG00000000690	THEM5	thioesterase superfamily member 5	0	0	0	0	0	0	3	0	0	0	0	0	0	0	0	0	0	1	0	0	0	0	0	0	0	0	0	0	2	0	0	0	0	0	0	0
ENSBTAG00000000693	UBE2R2	Ubiquitin Conjugating Enzyme E2 R2	729	969	826	779	1560	794	1050	951	814	924	856	672	1140	488	1045	922	939	1065	1036	1074	899	1586	983	1447	1146	1489	794	1445	1197	1070	1122	935	1120	1048	1141	1382
ENSBTAG00000000694	TAF10	TATA-box binding protein associated factor 10	1428	1023	1860	1496	1349	1454	1242	1660	1807	1422	1292	1846	1256	1499	1446	1752	1530	1853	1315	1568	2208	1565	1597	1211	1772	1404	1524	1406	1258	1932	1616	1551	1265	1386	1329	982
ENSBTAG00000000695	UBAP2	ubiquitin associated protein 2	1623	2141	1803	2099	3051	1573	1641	1871	1565	1774	1606	1292	2040	1311	2418	1799	1696	2076	2146	2070	2642	3640	1519	2538	2532	2714	1285	2681	1755	1591	2063	1453	2513	1645	2723	2839
ENSBTAG00000000696	ILK	integrin linked kinase	2852	2801	3149	2929	3291	2941	2986	3236	2637	2382	2865	2158	2636	2196	3453	2371	2218	2691	2721	3542	5296	5413	3067	3826	4322	4228	2828	3516	2895	2881	3064	2690	2904	2960	4171	3578
ENSBTAG00000000697	RRP8	ribosomal RNA processing 8	77	110	8	124	130	41	97	39	125	106	87	130	121	41	127	121	186	91	117	31	24	19	68	175	71	21	21	24	22	35	43	24	111	26	67	18
ENSBTAG00000000698	MYO18B	myosin XVIIIB	0	5	1	6	4	3	2	7	1	4	0	10	11	1	5	4	3	3	8	12	4	2	3	1	4	2	1	8	4	5	2	2	13492	2	10	2
ENSBTAG00000000699	AOPEP	aminopeptidase O (putative)	47	85	38	45	87	61	72	64	75	44	62	64	78	10	81	35	72	66	86	46	53	67	51	113	72	97	64	78	93	77	66	61	51	54	80	51
ENSBTAG00000000700	PARVA	parvin alpha	723	1289	634	903	1521	1488	1336	1234	924	847	1030	720	1273	417	1309	678	929	855	931	1345	795	2071	1214	2153	1212	1685	1281	1371	1046	1169	1160	1040	658	1043	1335	1778
ENSBTAG00000000703	ST6GAL2	ST6 beta-galactoside alpha-2%2C6-sialyltransferase 2	48	45	17	6	9	0	3	11	7	8	6	6	77	86	8	34	26	5	26	12	0	16	3	15	21	82	34	10	44	25	75	33	13	45	15	65
ENSBTAG00000000704	GUSB	glucuronidase beta	1115	1153	1772	812	1053	1902	1152	1645	1425	1139	1936	1438	1040	1595	1011	1450	1426	1101	1498	2028	1736	1401	1216	986	1744	1281	2102	1169	1347	2119	992	1480	634	906	1747	887
ENSBTAG00000000705	COX7A2L	cytochrome c oxidase subunit 7A2 like	2051	1379	586	1675	2170	1817	2865	2204	2331	2296	1996	1732	1966	1545	2077	2963	2047	2130	2480	2206	676	2685	3270	1959	3213	2177	1926	1761	2050	2669	2321	1658	1114	3145	2553	2211
ENSBTAG00000000706	ADAMTS1	ADAM metallopeptidase with thrombospondin type 1 motif 1	1668	3373	2027	1288	4798	6291	1565	4594	3367	699	2647	2883	1248	361	3840	741	2495	1348	1446	2544	618	1667	1566	4768	444	3049	6400	1487	2232	6009	1637	8425	1299	1348	837	886
ENSBTAG00000000707	CCN4	cellular communication network factor 4	18	5	57	6	9	374	32	12	21	1	106	19	2	295	47	23	10	68	17	165	85	32	15	23	7	16	115	20	42	46	25	26	11	39	4	0
ENSBTAG00000000710	PIP5K1C	phosphatidylinositol-4-phosphate 5-kinase type 1 gamma	736	979	1607	1129	1507	744	783	786	1263	1164	1231	879	1031	736	1457	893	1105	1523	924	1542	2349	1348	973	1404	1165	1506	644	1503	1078	840	1026	928	566	806	935	695
ENSBTAG00000000711	NDRG1	N-myc downstream regulated 1	3887	5065	5551	3537	6025	3310	2500	4808	4175	2964	4022	3198	2704	2811	8371	3128	3490	5540	4688	3809	8405	6110	2319	5514	3657	7683	2773	6416	6728	5453	3463	3767	1855	3551	6274	5996
ENSBTAG00000000712	FBXW2	F-box and WD repeat domain containing 2	1119	984	1058	933	1075	872	1070	1133	966	1160	892	996	1235	693	1304	1415	1029	993	1288	1160	1115	1438	1172	1178	1285	1203	946	1331	1140	1231	1094	1023	871	1122	911	967
ENSBTAG00000000713	AGFG2	ArfGAP with FG repeats 2	1151	522	867	1081	921	384	1398	519	532	1077	600	420	1115	400	691	1432	568	587	1341	539	1090	1266	2257	960	2041	849	523	1144	674	534	1861	480	387	3101	1146	922
ENSBTAG00000000715	protein_coding	ENSBTAG00000000715 logic_name	17	92	127	76	103	132	40	83	126	13	56	100	22	65	73	26	108	221	31	96	65	74	39	65	23	55	28	76	119	302	26	93	34	19	53	55
ENSBTAG00000000717	PLPP2	phospholipid phosphatase 2	256	352	897	149	190	439	60	296	342	218	550	391	65	599	325	164	191	715	199	565	758	380	96	306	98	461	360	253	441	424	180	449	166	102	305	205
ENSBTAG00000000718	TMPRSS9	transmembrane serine protease 9	17	25	18	17	23	0	44	17	19	75	53	42	40	30	64	34	25	42	16	36	32	6	17	29	9	20	7	80	32	44	51	11	5	21	34	12
ENSBTAG00000000719	protein_coding	ensembl version	0	0	0	0	0	0	0	0	0	0	0	0	0	0	0	0	0	0	0	0	0	0	0	0	0	1	0	0	0	0	0	0	2	0	0	0
ENSBTAG00000000720	CTSL	cathepsin L	44	42	24	36	41	36	37	57	106	23	67	91	20	5	60	47	52	96	49	96	18	22	19	48	18	73	31	49	40	29	25	53	9	21	31	31
ENSBTAG00000000721	GPATCH1	G-patch domain containing 1	365	347	190	361	402	301	322	275	359	365	379	311	351	263	484	297	307	363	381	327	171	348	323	381	210	323	245	432	297	237	366	216	222	289	379	361
ENSBTAG00000000725	USP42	ubiquitin specific peptidase 42	294	255	214	305	359	355	340	257	328	325	313	301	302	199	460	282	319	376	362	380	273	293	289	402	205	370	289	482	342	348	333	238	236	316	321	253
ENSBTAG00000000727	RNF169	ring finger protein 169	124	144	67	103	136	133	106	147	141	70	85	133	139	87	137	81	122	121	143	170	32	196	58	192	54	190	181	154	245	229	114	129	140	84	132	221
ENSBTAG00000000728	ZNF597	zinc finger protein 597	1	6	0	2	2	0	3	3	7	5	4	2	1	2	3	5	2	1	6	4	0	3	0	5	0	0	5	0	1	0	3	0	0	3	2	1
ENSBTAG00000000730	GCG	glucagon	0	0	0	0	0	0	0	1	0	0	0	0	1	1	0	4	0	0	0	0	0	0	0	0	0	0	0	0	0	2	0	0	0	4	0	0
ENSBTAG00000000731	WFIKKN2	WAP%2C follistatin/kazal%2C immunoglobulin%2C kunitz and netrin domain containing 2	24	7	15	8	11	11	1	2	9	25	25	5	3	11	13	8	1	6	4	8	7	22	9	28	30	22	5	48	12	1	17	5	670	6	4	7
ENSBTAG00000000735	BCL2A1	BCL2 related protein A1	15	55	10	31	54	27	38	55	80	39	62	58	35	28	40	39	56	130	24	45	4	27	25	43	49	33	15	74	77	98	28	39	25	13	54	44
ENSBTAG00000000736	LRP8	LDL receptor related protein 8	38	26	48	36	19	54	29	83	62	39	55	58	11	56	50	29	86	42	40	71	48	31	41	33	39	20	104	52	59	86	48	39	21	39	34	23
ENSBTAG00000000737	DMXL2	Dmx like 2	69	13	0	41	24	27	78	29	18	17	5	41	314	3	54	52	65	20	96	11	6	19	9	54	18	36	54	44	67	51	45	16	32	126	82	205
ENSBTAG00000000738	DAPK1	death associated protein kinase 1	630	1491	831	747	705	450	297	1104	644	745	1262	1012	501	762	778	532	502	936	1107	632	903	1012	341	834	566	1037	576	1193	802	843	774	804	200	320	663	610
ENSBTAG00000000742	AMOTL2	angiomotin like 2	2422	2387	1241	3106	2849	2791	1649	2473	2969	2061	1815	1562	2133	930	3266	2227	1971	1667	3466	2173	3235	5782	1892	3837	2969	3490	1807	3260	2200	2149	2769	2163	1720	2364	5489	3972
ENSBTAG00000000743	MBOAT4	membrane bound O-acyltransferase domain containing 4	0	0	0	0	0	0	0	0	0	0	0	0	0	0	0	0	0	0	0	0	1	0	1	0	0	0	0	1	0	0	0	1	0	0	0	0
ENSBTAG00000000744	DCTN6	dynactin subunit 6	504	429	76	383	557	447	492	308	393	551	431	421	558	219	560	432	434	790	552	386	128	245	507	896	340	366	302	403	349	258	551	267	294	425	674	577
ENSBTAG00000000745	AQP1	aquaporin 1 (Colton blood group)	2008	2472	9896	2463	4215	2855	2871	2646	3696	1059	4521	3143	1229	1486	2971	1164	1747	1073	2578	4529	3371	6024	4437	7146	2219	4542	1930	4050	5660	3044	3995	3406	3221	1480	2683	3844
ENSBTAG00000000746	KAT2B	lysine acetyltransferase 2B	2548	1639	354	1622	2752	1228	4913	1507	1595	2569	963	1423	4791	442	2365	1989	2118	1462	3207	1363	507	1748	2071	4321	1933	1668	1266	3889	1742	1650	3804	1039	2451	3466	3158	2762
ENSBTAG00000000748	GAR1	GAR1 ribonucleoprotein	300	338	109	299	316	502	247	532	395	347	318	494	197	278	305	395	311	255	298	316	107	223	263	323	194	294	294	235	280	299	387	248	265	338	324	208
ENSBTAG00000000749	LMNTD1	lamin tail domain containing 1	0	1	0	2	0	0	1	2	0	12	3	0	4	0	0	4	3	3	0	0	0	0	6	7	3	1	1	2	2	2	2	0	1	4	3	2
ENSBTAG00000000750	MSL2	MSL complex subunit 2	273	323	92	194	246	287	218	319	293	150	161	249	315	150	435	132	241	278	255	242	65	239	147	365	115	237	269	308	338	347	277	243	201	252	251	302
ENSBTAG00000000751	RRH	retinal pigment epithelium-derived rhodopsin homolog	8	2	1	1	1	2	13	2	10	4	6	3	31	0	2	4	15	2	8	5	3	1	1	12	2	8	3	1	0	0	7	0	2	10	17	7
ENSBTAG00000000752	SGO1	shugoshin 1	7	47	6	6	11	111	7	26	60	9	76	38	7	24	12	27	41	32	22	49	10	5	6	17	11	12	96	18	23	71	11	54	14	29	39	9
ENSBTAG00000000753	PIAS4	protein inhibitor of activated STAT 4	306	387	582	418	507	348	339	417	457	367	453	372	417	386	630	311	375	509	366	601	827	548	415	486	417	545	382	525	392	410	402	309	342	367	417	357
ENSBTAG00000000754	PPP2R5A	protein phosphatase 2 regulatory subunit B'alpha	5908	4640	997	8190	9799	2558	6877	3414	3690	6518	3880	3459	7445	2450	7337	7175	4167	4462	6396	4010	1998	8153	7970	10808	7798	5828	2683	6730	5381	3339	7963	3243	3035	9236	8632	8686
ENSBTAG00000000755	ZFR2	zinc finger RNA binding protein 2	2	3	5	0	1	0	0	0	4	0	5	0	2	4	1	0	0	10	7	0	1	1	0	0	0	1	3	14	3	2	2	0	10	0	3	0
ENSBTAG00000000758	PACC1	proton activated chloride channel 1	329	412	478	391	778	834	411	405	595	478	587	473	334	648	907	416	569	569	433	1240	1092	498	346	656	426	529	425	533	530	565	356	471	453	360	498	355
ENSBTAG00000000759	NENF	neudesin neurotrophic factor	1939	1910	3090	1708	1836	1684	1297	2725	2340	1954	2272	2218	1492	2790	2291	1946	1938	2844	2029	2355	4058	3529	1622	1993	2359	3308	2034	2379	2381	2634	1764	2500	3112	1311	2557	2243
ENSBTAG00000000764	GIPC1	GIPC PDZ domain containing family member 1	835	858	1699	901	859	690	667	1042	1194	985	1033	1022	839	1039	996	759	1105	1463	745	1069	2161	1464	881	975	996	1160	909	1022	816	976	881	834	504	677	982	734
ENSBTAG00000000765	PNLIPRP2	pancreatic lipase related protein 2	3	4	2	1	4	0	0	0	0	6	1	0	1	0	0	0	0	0	1	0	0	0	1	1	0	0	0	3	0	2	0	0	0	0	0	0
ENSBTAG00000000767	DCP2	decapping mRNA 2	77	46	24	30	51	66	48	109	92	39	71	112	120	46	64	46	124	74	80	108	19	39	25	70	16	97	147	58	98	127	30	98	58	37	76	141
ENSBTAG00000000770	PGM2L1	phosphoglucomutase 2 like 1	75	84	9	55	114	149	65	67	79	51	69	62	100	69	152	62	105	94	96	147	30	33	61	103	58	66	97	47	79	80	62	80	140	48	86	109
ENSBTAG00000000771	DNAJB6	DnaJ heat shock protein family (Hsp40) member B6	1366	1263	1091	1435	1537	1339	1596	1483	1311	1512	1133	1131	1672	1021	1630	1650	1122	1396	1406	1341	1339	1951	1690	1755	1984	1738	966	1579	1300	1357	1690	1103	3145	1868	1738	1683
ENSBTAG00000000772	protein_coding	ensembl version	0	0	0	0	0	0	0	0	0	0	0	0	0	1	0	0	0	0	0	0	0	0	0	0	0	0	0	0	0	0	0	0	0	0	0	0
ENSBTAG00000000773	TTC9C	tetratricopeptide repeat domain 9C	265	340	88	186	352	440	285	290	350	293	333	310	263	209	286	223	314	422	347	482	86	242	272	342	213	240	328	209	267	285	289	273	366	227	226	237
ENSBTAG00000000776		NA	0	5	6	2	5	8	3	8	5	0	2	1	2	3	10	6	1	2	1	5	3	1	4	3	0	0	3	4	0	4	2	3	0	0	1	0
ENSBTAG00000000778	HSP90AB1	heat shock protein 90 alpha family class B member 1	14061	13669	10574	10884	17247	12799	12332	18721	16387	10916	13280	16097	9547	9693	12658	11731	13774	16494	12380	18280	7628	17932	11588	13895	13952	21598	12780	12215	13910	16405	11198	14602	14794	10084	12778	12856
ENSBTAG00000000781	HIP1	huntingtin interacting protein 1	980	1260	1858	1015	1389	982	950	1375	1710	2051	1797	1293	1195	616	1462	1255	1296	1284	1943	1540	1464	1681	1017	1452	1485	1750	1188	2304	1513	1159	1811	1343	782	862	1635	1269
ENSBTAG00000000782	KDR	kinase insert domain receptor	2937	5224	2787	5001	6695	5874	5281	5669	4458	3178	3016	3371	4149	3954	14595	3952	6838	4962	3664	5572	3098	5374	3645	6398	4046	5932	7638	3494	6613	5608	5322	8055	3675	4621	3591	3428
ENSBTAG00000000783	TGFA	transforming growth factor alpha	0	3	2	2	1	0	0	0	0	0	1	0	2	0	3	0	7	2	0	0	0	1	1	0	0	1	3	2	2	3	3	3	0	0	0	0
ENSBTAG00000000784	MTERF4	mitochondrial transcription termination factor 4	476	621	1023	540	785	452	517	651	1003	609	849	1052	483	509	642	711	992	864	506	767	484	531	555	708	561	508	582	572	501	799	578	562	470	571	552	486
ENSBTAG00000000785	PASK	PAS domain containing serine/threonine kinase	171	252	585	228	265	299	256	281	275	265	432	393	235	243	333	246	427	313	214	308	485	305	215	311	301	260	360	275	252	381	229	321	142	261	276	169
ENSBTAG00000000786	NQO2	N-ribosyldihydronicotinamide:quinone reductase 2	581	754	1298	598	698	1115	331	339	621	919	943	773	420	875	826	614	534	2343	501	1041	1255	678	468	641	471	942	584	765	779	610	408	503	348	357	473	363
ENSBTAG00000000789	PPP1R7	protein phosphatase 1 regulatory subunit 7	1207	1195	1279	1340	1385	821	1438	1289	1240	1324	1156	1217	1161	1095	1251	1065	1119	1347	1021	1143	1453	1678	1141	1243	1398	1488	746	1469	1261	932	1237	948	1093	1015	1555	1355
ENSBTAG00000000791	CALY	calcyon neuron specific vesicular protein	97	29	44	46	28	26	89	35	37	44	21	20	19	74	52	26	23	33	50	55	126	29	22	11	35	67	16	36	25	26	96	51	34	26	36	16
ENSBTAG00000000792	AJAP1	adherens junctions associated protein 1	10	16	15	10	71	3	9	26	15	3	4	8	5	1	11	3	6	9	3	16	9	35	10	39	5	37	7	18	37	12	5	9	4	4	9	17
ENSBTAG00000000793	LAMC2	laminin subunit gamma 2	48	21	29	28	11	35	74	41	15	33	24	26	45	5	8	33	31	28	23	31	1	15	22	6	26	19	41	44	14	41	60	37	14	34	27	13
ENSBTAG00000000795	NMNAT2	nicotinamide nucleotide adenylyltransferase 2	192	28	52	121	105	86	187	92	61	207	86	74	302	43	70	195	75	39	165	65	64	83	222	101	256	89	74	188	40	66	236	113	82	419	169	105
ENSBTAG00000000797	MRPL9	mitochondrial ribosomal protein L9	2062	1074	829	1517	1528	753	2352	1222	1252	1656	1104	1173	1759	765	1462	2388	1226	1444	1973	1087	761	2027	2283	1333	2379	1624	969	1768	1292	1325	2363	1193	2053	2443	1729	1550
ENSBTAG00000000799	ICA1	islet cell autoantigen 1	593	447	547	449	572	658	623	684	719	642	637	789	464	606	837	688	545	849	541	854	431	673	665	676	762	752	639	577	620	718	658	789	422	520	605	464
ENSBTAG00000000801	ZNF583	zinc finger protein 583	210	221	45	184	268	309	309	212	212	241	220	230	314	197	283	259	209	204	353	237	41	129	271	268	184	185	244	238	172	176	303	149	413	274	183	202
ENSBTAG00000000802	LYVE1	lymphatic vessel endothelial hyaluronan receptor 1	1632	3777	254	804	1173	956	390	2391	2206	725	2096	1314	287	259	834	409	323	895	1992	854	224	1162	483	1996	282	1376	774	1218	1038	1215	928	901	191	585	747	638
ENSBTAG00000000803	ZNF667	zinc finger protein 667	203	189	28	150	328	234	220	104	227	204	241	154	294	266	371	212	195	364	274	319	60	102	231	356	94	161	149	262	199	142	223	124	126	165	200	199
ENSBTAG00000000804	MOB3B	MOB kinase activator 3B	164	162	158	179	188	164	78	156	101	155	134	102	174	209	328	87	124	268	136	94	238	326	64	149	233	263	132	222	267	196	159	168	205	105	196	184
ENSBTAG00000000805	IQCF1	IQ motif containing F1	0	0	0	0	0	0	0	0	0	0	0	0	0	3	0	0	0	0	0	0	0	0	0	0	0	0	0	0	0	0	0	0	0	0	0	0
ENSBTAG00000000806	ATAD1	ATPase family AAA domain containing 1	890	939	90	894	1332	1151	999	897	1209	961	805	831	971	657	1286	956	998	1103	1068	1026	234	459	846	1237	689	730	778	1126	976	1044	1122	782	802	883	859	1004
ENSBTAG00000000807	TMED3	transmembrane p24 trafficking protein 3	1124	1032	2380	722	820	2935	635	2116	1465	734	1819	1503	679	3142	1138	1240	1424	1272	996	1573	2083	1236	815	809	1352	1500	2724	896	969	2395	961	1861	639	944	1373	889
ENSBTAG00000000808	COX14	cytochrome c oxidase assembly factor COX14	1198	665	796	1089	939	956	1602	1069	893	1440	880	950	1021	935	863	1450	900	952	1045	973	895	1031	1387	926	1379	873	754	758	823	940	1236	821	1072	1042	899	681
ENSBTAG00000000809	IRX1	iroquois homeobox 1	23	23	48	19	10	14	58	46	26	47	23	12	28	173	156	327	39	164	225	47	107	146	346	226	113	19	7	185	208	30	229	33	20	205	54	71
ENSBTAG00000000810	COPE	COPI coat complex subunit epsilon	3065	2330	4688	3002	2569	3624	2969	4029	3741	2234	2805	3613	2444	3786	2875	2976	3867	2787	2459	3239	5033	3846	2845	2699	3907	3726	3961	3038	2644	4261	2920	3148	2368	2598	3119	2411
ENSBTAG00000000811	DDX49	DEAD-box helicase 49	763	794	1174	774	699	474	455	917	949	802	769	828	672	671	816	819	586	1136	788	771	1593	1194	660	797	876	1146	518	1132	899	709	735	655	676	551	835	926
ENSBTAG00000000812	CD300A	CD300a molecule	62	230	142	44	106	188	26	225	185	60	132	212	39	29	64	33	162	131	69	141	45	91	43	84	36	89	134	85	154	220	61	140	25	35	149	53
ENSBTAG00000000813	HOMER3	homer scaffold protein 3	2046	2459	4262	1509	1686	1524	660	2773	2683	2034	2413	2650	1155	2951	2101	1856	1728	4530	2290	2948	4637	2737	1460	1798	2325	3059	1592	2484	2137	2417	1462	2095	1505	1162	2070	1756
ENSBTAG00000000815	EPHA2	EPH receptor A2	988	1562	1766	1338	1719	1595	861	1850	1893	1606	1168	1251	1000	767	2364	738	1484	1555	944	2605	4614	2989	1277	2867	1645	2027	1263	1904	1659	2260	936	1895	1396	1070	1535	1233
ENSBTAG00000000816	PRDM1	PR/SET domain 1	240	393	246	262	367	446	341	291	173	136	236	411	244	314	320	237	329	473	271	341	129	172	201	272	86	175	304	309	432	388	299	379	75	211	258	177
ENSBTAG00000000817	SYNJ2	synaptojanin 2	78	122	195	84	99	320	102	221	238	92	179	188	124	292	240	58	122	283	123	356	164	77	57	229	27	87	195	172	171	220	97	147	72	81	67	62
ENSBTAG00000000818	PLEKHG7	pleckstrin homology and RhoGEF domain containing G7	27	24	0	16	22	0	47	9	13	23	10	12	54	1	20	8	12	10	51	8	2	6	19	42	14	11	6	24	15	1	24	3	3	31	19	22
ENSBTAG00000000819	RFX3	regulatory factor X3	4	10	2	7	10	4	3	8	10	5	5	1	26	14	10	3	9	13	9	12	1	6	3	7	2	8	7	11	5	5	5	4	3	9	14	18
ENSBTAG00000000820	GNG11	G protein subunit gamma 11	1220	1171	1124	2794	1835	1099	2415	1405	2973	2590	1315	1335	1589	1768	2348	1498	2155	3602	1293	2385	2353	2175	1399	2344	2096	2257	1241	1676	1772	2227	1544	2081	1447	1271	1697	2419
ENSBTAG00000000821	GPR137C	G protein-coupled receptor 137C	4	0	1	5	4	4	10	0	5	1	2	1	3	2	0	3	0	2	2	1	0	0	5	8	4	1	1	3	1	1	4	2	0	5	3	0
ENSBTAG00000000824	TSEN54	tRNA splicing endonuclease subunit 54	499	407	508	625	468	372	669	570	532	732	432	498	523	356	550	630	406	527	527	646	1065	658	789	627	973	694	366	606	392	443	653	389	459	740	504	376
ENSBTAG00000000825	MRPS26	mitochondrial ribosomal protein S26	729	520	975	783	704	572	600	975	917	671	567	767	543	979	858	735	727	851	624	687	1402	1028	671	777	785	1011	642	728	770	721	758	709	734	600	824	743
ENSBTAG00000000827	TAOK1	TAO kinase 1	103	53	18	67	69	130	90	158	85	59	44	170	325	20	127	112	138	34	135	79	19	44	37	92	32	101	151	98	170	110	72	93	84	141	97	304
ENSBTAG00000000828	CAPN6	calpain 6	48	113	84	34	125	128	94	270	292	40	225	38	89	15	193	34	73	47	35	218	132	94	27	194	47	342	43	130	171	486	41	278	299	54	98	176
ENSBTAG00000000829	SHPK	sedoheptulokinase	188	186	198	157	272	79	216	173	164	178	194	114	231	86	202	220	187	274	342	163	153	322	190	295	283	339	142	289	231	186	221	213	97	306	289	282
ENSBTAG00000000830	GPR137B	G protein-coupled receptor 137B	247	453	95	125	360	254	163	334	276	195	289	349	210	91	255	236	267	236	368	334	78	360	188	580	150	231	247	236	466	378	269	232	69	331	491	417
ENSBTAG00000000831	CTNS	cystinosin%2C lysosomal cystine transporter	458	1065	977	407	1099	345	431	725	825	610	1192	505	342	729	1003	657	404	902	564	635	1129	878	476	1027	609	862	390	557	706	537	511	555	345	562	745	699
ENSBTAG00000000833	TAX1BP3	Tax1 binding protein 3	2984	2542	3325	2826	2118	2303	2365	2776	2541	2907	2578	2272	2225	2261	2959	3513	2003	2732	3127	2547	5475	3891	3130	2751	4515	3285	2267	4028	2325	2599	2972	2335	1493	3304	3618	2879
ENSBTAG00000000835	BCAS1	brain enriched myelin associated protein 1	431	410	185	386	985	283	639	272	427	597	391	306	716	409	683	750	426	326	473	379	437	762	472	837	590	676	295	488	361	372	722	314	345	561	678	721
ENSBTAG00000000836	KRT8	keratin 8	4	27	8	25	9	4	29	11	230	3	4	6	4	0	9	9	0	32	18	8	10	13	2	43	13	72	0	14	51	11	12	2	31	0	5	12
ENSBTAG00000000837	PARP1	poly(ADP-ribose) polymerase 1	1812	2716	2607	1858	2635	3138	2072	2761	2261	2054	2845	2086	2028	1821	2419	1922	2133	2161	2144	2377	2781	2907	2291	2696	2295	2985	2785	2848	2183	2534	2247	2382	2441	1960	2641	2308
ENSBTAG00000000838	CCDC88C	coiled-coil domain containing 88C	826	1309	1337	959	1738	692	883	844	1164	915	1113	846	1148	936	1790	764	1482	1287	867	1208	2801	1390	771	1204	1040	1718	834	1420	1494	1100	930	1270	3627	821	1287	949
ENSBTAG00000000841	LZTS1	leucine zipper tumor suppressor 1	218	180	164	270	327	78	322	138	143	233	175	81	325	60	268	182	158	140	151	258	547	441	317	297	386	307	192	394	151	158	243	183	134	232	181	226
ENSBTAG00000000842	UBASH3B	ubiquitin associated and SH3 domain containing B	35	70	19	13	32	58	14	98	66	29	42	80	13	19	28	22	68	46	16	66	9	30	13	45	18	45	53	34	79	106	26	76	21	16	64	41
ENSBTAG00000000843	NDRG2	NDRG family member 2	3560	2059	1840	3568	4619	1098	5108	2253	2579	4273	2320	1683	4745	1385	3904	3649	1962	2047	3511	2404	4366	5406	5450	5088	6146	4808	1634	5655	2205	2442	5527	2310	11570	4873	5403	5417
ENSBTAG00000000845	OLFM3	olfactomedin 3	0	0	0	0	0	0	0	0	0	0	0	0	0	0	0	0	0	0	0	0	0	0	0	0	0	0	0	0	0	0	0	1	0	0	0	0
ENSBTAG00000000848	SNRNP200	small nuclear ribonucleoprotein U5 subunit 200	3220	3620	5341	4253	4907	3670	3375	4601	4114	3758	3793	3574	3850	3055	4420	3919	3858	4668	3618	3930	7364	5517	4119	4701	5645	5744	3124	5801	4101	3678	3718	3674	4995	3218	4091	3605
ENSBTAG00000000851	CYP20A1	cytochrome P450%2C family 20%2C subfamily A%2C polypeptide 1	545	798	138	536	1006	639	408	768	665	651	745	608	535	661	805	607	727	1000	705	849	225	794	486	832	565	875	633	607	828	760	458	696	334	413	798	755
ENSBTAG00000000853	processed_pseudogene	ensembl version	0	0	0	0	0	0	0	0	0	0	0	0	0	0	0	0	0	0	0	0	0	0	0	0	0	0	0	0	0	0	0	0	0	0	0	0
ENSBTAG00000000854	SEC16B	SEC16 homolog B%2C endoplasmic reticulum export factor	292	210	225	232	351	266	315	130	226	556	300	204	240	309	199	411	222	238	328	218	214	170	359	252	216	132	207	513	174	159	281	134	81	294	205	123
ENSBTAG00000000855	NXN	nucleoredoxin	349	399	1350	602	912	2151	503	670	906	560	774	603	440	1130	1048	474	677	842	390	1185	1409	1062	508	630	808	1355	2160	895	865	1142	556	1244	2414	418	583	544
ENSBTAG00000000856	FBXL6	F-box and leucine rich repeat protein 6	173	275	439	295	309	312	212	204	320	338	319	180	227	383	390	296	253	413	202	329	673	387	225	356	269	405	298	292	266	266	219	253	234	146	332	218
ENSBTAG00000000857	SLC52A2	solute carrier family 52 member 2	907	847	1441	851	1088	912	837	823	1050	1039	981	931	888	1221	1121	829	844	1213	895	1275	2168	1095	966	1035	1114	931	709	923	696	736	896	710	491	868	870	634
ENSBTAG00000000859	SLC38A1	solute carrier family 38 member 1	27	14	4	11	7	22	7	89	13	12	13	40	24	1	45	12	40	17	39	23	6	19	9	24	9	62	77	32	56	38	9	39	22	10	26	62
ENSBTAG00000000861	ETV3L	ETS variant transcription factor 3 like	3	3	1	0	4	4	0	1	4	3	2	0	0	4	2	3	0	1	3	1	0	5	1	0	5	7	0	0	3	15	0	2	2	0	4	7
ENSBTAG00000000868	ZFP1	ZFP1 zinc finger protein	45	62	6	52	72	40	49	36	54	59	91	64	51	55	94	72	55	109	47	62	26	29	31	85	16	40	49	58	61	34	47	39	35	20	50	53
ENSBTAG00000000869	OBI1	ORC ubiquitin ligase 1	27	56	6	40	65	95	34	26	37	24	38	76	48	65	109	89	68	58	81	131	17	16	51	74	30	68	108	45	46	45	71	51	40	53	50	71
ENSBTAG00000000871	TRIM27	tripartite motif containing 27	617	889	1135	698	959	1053	569	1057	986	647	937	913	628	790	1229	574	892	1210	739	1296	1728	1236	667	1154	853	1417	1094	1045	1020	1198	704	969	775	650	934	799
ENSBTAG00000000873	SLC13A3	solute carrier family 13 member 3	548	289	79	315	494	152	446	225	137	529	145	261	424	29	193	761	470	135	423	119	333	334	399	300	691	331	160	297	106	209	835	250	301	682	894	606
ENSBTAG00000000874	CAST	calpastatin	7045	9385	1677	5940	9344	6246	5830	6500	8094	8069	8491	8079	7246	4989	8426	7564	7963	11240	9287	8432	2142	4801	4994	11320	3091	5774	5701	8335	8075	6465	6610	5840	4480	4948	9094	8663
ENSBTAG00000000875	CEP131	centrosomal protein 131	432	415	1056	629	692	414	377	349	786	633	603	532	412	733	642	490	519	788	608	646	1198	509	376	544	453	654	340	657	480	368	363	437	452	301	522	433
ENSBTAG00000000877	ETFBKMT	electron transfer flavoprotein subunit beta lysine methyltransferase	62	94	40	58	91	49	65	74	136	69	75	89	72	37	96	85	92	110	76	72	23	85	50	101	49	67	75	71	82	90	57	78	44	67	90	58
ENSBTAG00000000878	RB1CC1	RB1 inducible coiled-coil 1	1640	1665	319	1373	1950	1531	1583	1221	1631	1361	1282	1454	1861	1250	2349	1398	1546	1687	1852	2043	510	777	966	2267	523	1090	1181	1471	1591	1266	1604	1225	1723	1433	1390	1537
ENSBTAG00000000879	C14H8orf33	chromosome 14 C8orf33 homolog	199	295	314	206	286	238	135	393	355	213	284	362	171	220	301	182	320	323	192	318	561	325	187	318	216	386	236	328	216	293	194	244	296	137	213	213
ENSBTAG00000000880	GINM1	glycoprotein integral membrane 1	1397	1705	242	1297	2169	1073	1225	1326	1834	1630	1607	1505	1295	904	1802	1288	1412	1907	1625	1619	521	996	1293	2065	962	1115	789	1571	1473	1541	1461	1074	1044	1107	1511	1377
ENSBTAG00000000885	protein_coding	ensembl version	8	27	3	19	20	23	5	16	12	15	15	11	17	4	11	11	23	33	12	23	5	10	10	23	8	15	16	20	20	14	7	18	15	4	21	23
ENSBTAG00000000886	protein_coding	ENSBTAG00000000886 logic_name	0	0	0	0	0	0	0	0	0	0	0	0	0	0	0	0	0	0	0	0	0	0	0	0	0	0	0	0	0	0	0	0	0	0	0	1
ENSBTAG00000000888	SPTA1	spectrin alpha%2C erythrocytic 1	200	97	41	88	71	25	30	57	68	40	82	62	7	39	36	48	17	49	229	38	24	8	12	41	10	73	5	26	27	9	47	33	7	40	48	134
ENSBTAG00000000892	CGAS	cyclic GMP-AMP synthase	5	23	6	4	19	28	10	13	31	9	16	23	14	4	15	15	27	43	16	17	1	5	14	23	0	15	34	26	28	15	27	18	6	10	26	9
ENSBTAG00000000893	protein_coding	ENSBTAG00000000893 logic_name	0	0	0	0	0	0	0	0	0	0	1	0	0	0	0	0	0	0	0	0	0	0	0	0	1	0	0	0	0	0	1	0	0	4	0	0
ENSBTAG00000000894	PGK1	phosphoglycerate kinase 1	6246	3399	2305	3853	3149	6395	8746	5160	3655	4342	4037	4091	6231	1612	3137	6338	4077	2524	4888	3919	2008	5324	7654	3862	8414	3561	4813	3899	3125	4025	7181	3013	6398	8955	4293	3184
ENSBTAG00000000895	TAF9B	TATA-box binding protein associated factor 9b	91	140	29	77	159	153	113	110	146	119	108	154	101	74	131	111	82	157	110	142	31	47	87	136	36	95	164	121	125	145	98	151	116	88	106	152
ENSBTAG00000000897	IQGAP2	IQ motif containing GTPase activating protein 2	760	810	58	421	602	475	590	1063	877	688	673	905	716	369	509	613	404	671	1301	408	123	371	558	1227	277	628	627	517	620	671	623	491	177	761	1169	1398
ENSBTAG00000000898	F2RL2	coagulation factor II thrombin receptor like 2	595	1037	175	289	799	1086	300	1038	834	561	1185	1114	351	273	667	571	718	636	562	1096	157	628	884	843	365	537	1172	738	739	2864	1042	1352	545	649	724	501
ENSBTAG00000000899	TMEM17	transmembrane protein 17	229	282	52	231	541	272	242	187	148	325	278	148	261	233	393	320	206	333	330	282	71	229	277	442	228	243	191	354	333	261	300	202	99	209	369	263
ENSBTAG00000000900	LRRC8C	leucine rich repeat containing 8 VRAC subunit C	149	142	68	153	171	442	104	336	268	57	175	193	74	87	212	121	131	230	223	162	30	91	54	171	70	274	250	123	234	364	107	139	175	81	220	133
ENSBTAG00000000902	OGT	O-linked N-acetylglucosamine (GlcNAc) transferase	2219	2806	670	1740	2865	3632	1819	1806	3914	2059	2562	3591	2260	1849	2916	1761	2945	3169	2340	3694	565	688	864	2854	472	1522	2498	1963	2251	3066	1785	2268	1229	1231	1638	913
ENSBTAG00000000905	RAB6B	RAB6B%2C member RAS oncogene family	20	36	65	35	57	11	19	28	27	15	36	40	5	7	27	6	22	32	54	25	37	15	18	20	25	76	24	17	41	17	20	33	13	8	12	13
ENSBTAG00000000908	HCAR1	hydroxycarboxylic acid receptor 1	151	341	79	226	828	60	192	244	210	244	131	142	422	39	600	84	268	191	309	155	313	638	179	639	309	485	172	362	363	300	166	154	200	90	241	273
ENSBTAG00000000910	SLC6A7	solute carrier family 6 member 7	8	5	29	22	37	26	5	8	13	5	31	10	14	25	29	14	7	58	27	61	43	11	19	13	3	7	19	26	12	11	12	15	3	9	7	5
ENSBTAG00000000911	UBE2H	ubiquitin conjugating enzyme E2 H	330	563	312	352	810	711	461	438	442	354	440	374	462	255	659	390	568	416	506	724	217	664	406	800	216	597	541	706	649	739	505	568	816	516	649	684
ENSBTAG00000000913	UQCR10	ubiquinol-cytochrome c reductase%2C complex III subunit X	2626	699	716	1331	1074	886	3705	1090	842	1895	806	738	1976	778	924	2605	772	792	2038	882	740	1376	3364	1058	2806	999	863	953	720	953	3367	811	2318	3430	1647	1046
ENSBTAG00000000914	OPRK1	opioid receptor kappa 1	0	0	0	0	0	0	0	0	0	0	0	0	0	0	0	0	0	0	0	0	0	0	0	0	0	0	0	0	0	0	0	0	0	0	0	0
ENSBTAG00000000916	TCTE3	t-complex-associated-testis-expressed 3	14	4	8	10	14	14	19	4	7	39	1	12	6	13	10	32	10	4	7	10	8	13	15	4	14	8	5	13	8	21	7	2	6	15	30	2
ENSBTAG00000000917	BMP1	bone morphogenetic protein 1	1871	5729	10320	1731	2552	8567	1454	8530	3931	1944	7520	5349	1087	8000	3716	2869	4847	3621	2353	7777	7758	2589	1524	1950	2083	3714	7957	2200	3211	9056	2268	5937	1395	1307	2312	1104
ENSBTAG00000000918	ERMARD	ER membrane associated RNA degradation	666	823	581	734	1078	406	553	462	1001	928	748	798	519	1015	1095	775	664	1608	803	985	698	563	565	937	490	621	366	793	616	405	630	440	427	409	700	419
ENSBTAG00000000919	HEY2	hes related family bHLH transcription factor with YRPW motif 2	37	53	49	92	115	29	76	51	89	94	66	73	83	19	101	81	45	41	49	149	43	69	97	50	53	104	64	92	79	51	89	57	62	52	42	66
ENSBTAG00000000920	DNAH17	dynein axonemal heavy chain 17	99	250	434	196	151	180	150	226	234	188	213	319	154	143	208	179	296	354	78	350	408	198	131	126	78	156	132	334	237	250	162	289	71	87	158	127
ENSBTAG00000000923	HOXC13	homeobox C13	0	0	0	0	5	1	3	0	0	0	0	0	0	0	0	0	0	0	0	0	0	0	0	0	0	0	0	0	0	0	0	2	0	0	0	0
ENSBTAG00000000924	HOXC12	homeobox C12	0	0	0	0	1	0	0	0	0	0	7	0	0	0	1	0	0	1	0	0	0	0	0	0	0	0	0	0	0	0	0	0	0	0	0	0
ENSBTAG00000000925	GLT8D2	glycosyltransferase 8 domain containing 2	704	780	780	661	476	1354	445	730	816	662	1484	807	403	1183	679	872	757	1758	1192	1367	284	350	660	466	623	743	1338	615	900	1787	544	1538	321	687	556	610
ENSBTAG00000000928	SPECC1	sperm antigen with calponin homology and coiled-coil domains 1	155	250	235	165	239	355	217	257	163	214	287	392	202	107	270	212	209	207	252	286	405	473	179	351	297	313	217	277	326	286	162	260	1035	252	325	207
ENSBTAG00000000929	protein_coding	NA	1	2	0	1	6	0	1	0	0	0	0	0	5	0	0	0	0	0	2	1	0	0	0	0	0	0	0	0	0	0	0	0	0	0	0	1
ENSBTAG00000000930	protein_coding	NA	5	25	38	7	7	5	0	6	2	8	30	38	0	7	0	10	1	2	0	0	0	2	2	0	4	16	19	0	1	0	19	31	6	0	4	4
ENSBTAG00000000933	CCDC183	coiled-coil domain containing 183	100	121	180	123	143	45	106	65	175	222	121	103	107	156	224	94	133	168	83	166	280	102	88	117	79	117	38	160	86	42	99	56	42	96	88	50
ENSBTAG00000000936	SLC39A2	solute carrier family 39 member 2	6	9	12	11	23	5	14	18	11	12	13	21	17	13	18	18	11	7	8	14	13	9	13	32	14	8	4	19	20	5	21	19	16	12	27	34
ENSBTAG00000000937	ITPRID2	ITPR interacting domain containing 2	1091	1345	369	1156	1941	1230	1326	861	1630	1169	1178	1299	1309	587	1803	1274	1271	1358	1709	1350	297	820	1097	2143	497	1090	720	1418	1547	1063	1411	993	630	1229	1215	1257
ENSBTAG00000000939	KIF16B	kinesin family member 16B	332	351	354	340	528	300	390	403	359	382	421	428	370	222	458	378	313	397	430	405	254	515	378	569	262	412	310	460	498	373	386	365	397	391	445	489
ENSBTAG00000000940	TBCC	tubulin folding cofactor C	700	775	630	699	743	619	680	704	711	644	677	689	702	608	907	681	668	1105	744	823	646	932	727	824	975	1006	616	814	777	858	759	679	896	763	806	694
ENSBTAG00000000941	PLEKHB2	pleckstrin homology domain containing B2	1996	2389	1109	1395	2301	2551	1950	3164	2979	1801	2584	2767	1672	1520	2389	1833	2287	2127	2090	2830	656	2746	1802	2590	2171	2609	2546	2338	2870	3028	1997	2534	3669	2139	2281	2102
ENSBTAG00000000942	SIPA1L2	signal induced proliferation associated 1 like 2	473	547	419	597	1128	325	497	426	516	672	452	330	653	736	1599	688	391	671	524	464	1150	1114	686	885	754	1152	419	626	652	368	740	517	537	542	581	676
ENSBTAG00000000943	ZNF286A	zinc finger protein 286A	195	164	66	201	263	183	149	161	205	115	195	176	220	262	425	104	167	323	187	219	108	208	95	300	95	219	210	213	256	203	164	207	218	120	160	198
ENSBTAG00000000944	LPCAT1	lysophosphatidylcholine acyltransferase 1	329	577	1035	347	578	680	259	698	613	466	870	630	300	765	820	297	640	811	373	981	1546	603	289	536	404	806	757	530	721	716	396	656	267	286	730	365
ENSBTAG00000000945	ATP2C2	ATPase secretory pathway Ca2+ transporting 2	1554	1067	704	1661	3053	577	1897	1254	1462	1298	670	559	1688	830	1888	987	1631	1465	1207	913	1557	2439	2029	3900	1272	2368	499	1516	2178	1014	1783	762	1000	1533	970	1096
ENSBTAG00000000946	MEAK7	MTOR associated protein%2C eak-7 homolog	290	413	712	225	435	418	217	494	500	359	447	563	281	428	526	416	522	481	352	558	680	572	276	451	417	548	488	430	399	647	365	530	282	266	378	353
ENSBTAG00000000948	RAB2A	RAB2A%2C member RAS oncogene family	2884	2518	730	2855	2766	3713	3019	2979	2721	2901	3154	2691	3138	2746	2979	3089	2512	2951	3062	3126	995	2440	3228	3102	2981	2345	2751	2505	2332	2764	3364	2361	2652	3267	2898	2534
ENSBTAG00000000949	DNAJC9	DnaJ heat shock protein family (Hsp40) member C9	70	88	16	98	97	143	99	89	111	78	105	84	105	58	135	92	125	94	87	62	14	42	74	130	54	62	119	128	82	92	119	94	49	88	77	85
ENSBTAG00000000950	MRPS16	mitochondrial ribosomal protein S16	647	362	514	628	478	556	603	676	625	659	530	525	573	524	527	903	534	496	594	495	507	687	808	463	778	465	538	491	455	583	706	458	975	676	601	430
ENSBTAG00000000951	JAKMIP3	Janus kinase and microtubule interacting protein 3	66	76	138	91	90	150	38	47	76	106	73	85	61	50	233	84	120	92	65	165	159	67	40	99	60	109	74	131	128	78	74	109	27	39	46	55
ENSBTAG00000000954	protein_coding	NA	2	0	0	6	3	12	3	1	6	2	6	7	1	2	5	9	6	1	0	3	1	1	4	7	2	2	1	3	6	5	1	1	2	0	4	1
ENSBTAG00000000955	RBM41	RNA binding motif protein 41	19	24	3	21	18	50	15	7	26	21	22	39	45	19	22	23	18	25	45	43	4	10	16	26	11	17	33	18	23	21	27	15	17	14	25	19
ENSBTAG00000000957	CDKN2AIP	CDKN2A interacting protein	424	421	126	413	522	464	347	349	481	453	335	430	372	326	556	341	373	600	324	470	175	340	376	602	275	374	328	587	470	526	522	409	298	318	392	446
ENSBTAG00000000958	ZSWIM3	zinc finger SWIM-type containing 3	16	17	17	15	30	6	10	9	9	11	8	6	8	34	32	14	12	29	28	26	33	45	14	36	17	42	14	23	17	35	6	17	13	9	30	25
ENSBTAG00000000959	ZSWIM1	zinc finger SWIM-type containing 1	52	64	121	58	86	84	58	55	81	73	92	56	89	78	98	74	78	101	82	86	91	75	48	75	86	93	75	91	65	100	57	56	156	46	67	73
ENSBTAG00000000960	SPATA25	spermatogenesis associated 25	5	11	23	8	18	11	7	4	16	9	12	4	2	4	22	6	3	13	8	20	15	12	17	19	6	6	11	20	14	26	9	11	55	15	4	21
ENSBTAG00000000961	NEURL2	neuralized E3 ubiquitin protein ligase 2	65	57	126	60	81	66	28	78	111	59	103	101	39	122	87	45	90	140	70	104	164	166	79	106	61	103	56	147	134	252	74	100	494	61	103	136
ENSBTAG00000000962	STAP1	signal transducing adaptor family member 1	34	65	6	22	29	76	13	63	78	22	66	95	11	34	25	30	69	44	58	63	6	12	18	32	15	24	56	18	46	69	28	64	11	17	52	19
ENSBTAG00000000963	protein_coding	ENSBTAG00000000963 logic_name	0	0	0	0	0	0	0	0	0	0	0	0	0	0	0	0	0	0	0	0	0	0	0	0	0	0	0	0	0	0	0	0	0	0	0	0
ENSBTAG00000000964	FCRL5	Fc receptor like 5	155	189	104	95	70	101	33	84	90	40	136	62	33	23	53	52	69	93	159	118	40	65	54	55	53	179	34	94	95	91	80	96	31	54	52	147
ENSBTAG00000000965	TNNI3K	TNNI3 interacting kinase	0	0	0	0	0	0	0	0	1	0	0	0	2	0	0	0	0	0	1	0	0	0	0	0	0	0	0	0	0	0	0	0	0	0	0	0
ENSBTAG00000000966	protein_coding	ENSBTAG00000000966 logic_name	0	0	0	0	1	0	0	0	0	0	0	0	0	0	0	0	0	0	2	4	0	0	0	0	0	1	0	0	0	0	0	0	0	0	0	0
ENSBTAG00000000967	DET1	DET1 partner of COP1 E3 ubiquitin ligase	177	213	238	225	244	143	160	241	259	229	181	257	217	155	258	209	167	269	185	198	376	318	251	247	340	344	206	336	250	173	197	196	502	191	258	257
ENSBTAG00000000970	ASIC1	acid sensing ion channel subunit 1	4	11	11	7	9	1	6	1	8	12	16	3	8	1	7	4	2	22	5	8	17	23	3	10	3	7	3	24	17	12	12	3	2	1	17	5
ENSBTAG00000000973	KCNJ15	potassium inwardly rectifying channel subfamily J member 15	12	116	39	12	18	11	1	18	114	3	23	51	11	16	33	4	40	89	2	16	2	143	3	81	9	68	13	46	116	29	4	16	9	11	19	51
ENSBTAG00000000974	IARS1	isoleucyl-tRNA synthetase 1	684	621	80	496	638	929	776	737	643	628	640	671	652	506	768	775	713	577	759	745	127	284	516	833	379	485	653	629	535	620	705	527	742	613	581	473
ENSBTAG00000000977	CADM1	cell adhesion molecule 1	184	419	171	177	261	264	171	473	324	133	426	302	148	262	287	170	289	324	199	458	121	247	115	366	117	303	360	389	755	298	225	401	260	122	660	248
ENSBTAG00000000978	ASH2L	ASH2 like%2C histone lysine methyltransferase complex subunit	495	702	541	657	915	521	536	554	680	671	727	598	595	442	831	571	605	892	623	593	572	819	637	962	559	816	479	892	725	559	648	536	472	493	673	611
ENSBTAG00000000979	SMIM19	small integral membrane protein 19	1928	1442	277	1821	1880	1090	2084	1148	1479	2033	1402	1327	1877	902	1549	2032	1269	1699	2199	1266	471	1662	2107	1930	1771	1265	992	2270	1197	1080	2243	999	2779	1851	2055	1615
ENSBTAG00000000981	KLHDC8B	kelch domain containing 8B	210	192	719	134	168	293	170	190	423	188	313	311	138	698	258	202	252	560	167	586	584	139	142	208	147	284	273	162	209	366	188	225	229	130	196	97
ENSBTAG00000000982	C22H3orf84	chromosome 22 C3orf84 homolog	1	3	3	4	0	0	2	1	4	0	7	3	2	3	2	0	1	8	0	1	1	0	2	0	2	1	3	0	3	4	0	1	1	3	1	2
ENSBTAG00000000983	ABCC8	ATP binding cassette subfamily C member 8	0	5	1	14	4	0	4	1	8	12	4	1	4	0	2	4	3	18	3	6	19	2	3	15	1	13	1	3	3	0	1	2	73	5	1	1
ENSBTAG00000000985	RAB10	RAB10%2C member RAS oncogene family	1393	1983	625	1160	1735	2090	1985	1717	1683	1296	1521	1710	1838	1145	1889	1365	1506	1663	1640	2065	705	1216	1611	2093	1219	1319	1796	1419	1502	1835	1787	1426	2503	1808	1818	1568
ENSBTAG00000000986	USH1C	USH1 protein network component harmonin	1	2	10	1	8	0	4	2	10	1	7	1	0	2	8	3	8	0	1	5	2	5	6	2	3	13	1	10	15	2	3	10	1	2	8	4
ENSBTAG00000000987	OTOG	otogelin	4	0	3	1	0	0	2	0	0	9	15	0	0	0	1	2	0	0	0	0	0	0	0	6	0	5	1	9	1	0	0	0	16	1	4	0
ENSBTAG00000000988	BRCA2	BRCA2 DNA repair associated	123	78	2	92	77	211	123	40	104	244	85	80	291	86	78	219	93	103	218	91	15	10	161	95	87	34	120	56	46	38	148	50	21	135	68	32
ENSBTAG00000000990	PSMA2	proteasome 20S subunit alpha 2	1421	815	136	1210	1044	1261	1740	1230	1108	1574	925	915	1297	490	996	1720	1048	978	1413	882	204	950	2089	1200	1923	881	992	1060	871	1239	1781	760	1298	1728	1212	926
ENSBTAG00000000991	MRPL32	mitochondrial ribosomal protein L32	103	141	17	166	202	229	162	166	138	139	141	186	129	89	163	198	145	144	180	155	48	86	168	171	126	118	132	101	124	164	166	120	172	230	161	118
ENSBTAG00000000992	BMP10	bone morphogenetic protein 10	0	0	0	0	0	0	0	0	0	0	0	0	0	0	0	0	0	0	0	0	0	0	0	0	0	0	0	0	0	0	0	0	0	0	0	0
ENSBTAG00000000993	N4BP2L1	NEDD4 binding protein 2 like 1	1724	2159	264	2049	4345	555	2330	1027	2168	2276	1614	1202	2733	938	2858	1624	2044	2929	2289	1077	628	1732	1552	3576	1519	1555	607	2951	2078	1298	1915	1009	611	1356	2395	1842
ENSBTAG00000000995	TENT5A	terminal nucleotidyltransferase 5A	289	162	88	98	115	424	130	492	182	44	93	321	188	181	315	100	288	201	279	260	82	128	19	349	28	225	555	206	252	410	138	264	136	205	293	401
ENSBTAG00000000997	protein_coding	ensembl version	0	0	0	0	0	0	0	0	0	0	0	0	0	0	0	0	0	0	0	0	0	0	0	0	0	0	0	0	0	0	0	0	0	0	0	0
ENSBTAG00000000998	SLC39A6	solute carrier family 39 member 6	342	514	50	190	360	714	402	407	367	289	356	511	349	171	369	285	292	354	457	452	79	124	249	492	136	220	451	302	289	367	406	249	111	348	256	254
ENSBTAG00000001000	CA13	carbonic anhydrase 13	1	2	0	0	1	23	4	2	11	2	2	2	1	105	4	0	3	16	5	149	7	1	0	2	0	0	18	1	0	12	2	7	4	2	1	1
ENSBTAG00000001001	ANKRD55	ankyrin repeat domain 55	0	9	5	5	2	4	0	5	6	3	2	2	0	7	7	8	6	89	7	4	0	3	2	12	0	21	9	7	2	0	2	10	0	1	6	0
ENSBTAG00000001002	TCF7	transcription factor 7	314	347	351	255	599	236	289	205	265	281	280	172	354	154	332	201	441	372	189	252	561	663	248	587	323	504	199	442	464	235	315	227	135	185	291	353
ENSBTAG00000001003	CKMT2	creatine kinase%2C mitochondrial 2	11	5	2	7	8	5	2	2	3	8	7	2	7	0	3	9	2	4	19	1	4	3	7	6	1	6	3	5	0	0	3	1	4639	8	3	9
ENSBTAG00000001004	ESAM	endothelial cell adhesion molecule	2100	2239	2220	2925	4496	1451	2692	2150	2870	2664	1624	1637	3167	2004	6087	1940	3051	2033	1905	4078	8791	5116	2411	4263	3424	4076	2045	4483	3020	2847	2331	3238	2960	2225	3229	3008
ENSBTAG00000001005	ZNF280B	zinc finger protein 280B	58	63	9	53	81	52	56	47	61	72	29	52	79	31	128	53	62	91	62	50	14	21	31	78	25	47	59	56	50	53	79	33	42	46	34	49
ENSBTAG00000001006	HMX3	H6 family homeobox 3	0	0	0	0	0	0	0	0	0	0	0	0	0	0	0	0	0	0	0	0	0	0	0	0	0	0	0	0	0	0	0	0	0	0	0	0
ENSBTAG00000001007	SLC25A43	solute carrier family 25 member 43	96	139	82	97	178	163	142	185	155	160	150	142	136	74	149	156	124	138	108	154	57	170	109	175	112	129	150	133	157	157	119	108	146	127	159	149
ENSBTAG00000001008	PRF1	perforin 1	28	70	186	40	77	53	30	120	97	41	53	95	15	45	47	26	82	260	25	84	98	129	34	80	20	74	76	224	110	422	32	99	36	23	72	76
ENSBTAG00000001009	HCLS1	hematopoietic cell-specific Lyn substrate 1	429	1073	1253	426	771	1224	249	1784	1723	314	1101	1658	252	591	598	437	990	1012	549	1586	872	787	291	725	418	905	1203	703	1039	2500	329	1458	464	317	858	652
ENSBTAG00000001010	ADAMTS18	ADAM metallopeptidase with thrombospondin type 1 motif 18	37	46	52	32	149	29	24	30	63	85	73	58	199	17	113	29	110	67	30	15	25	110	46	190	23	66	39	27	47	20	26	91	38	18	64	64
ENSBTAG00000001013	SLC30A5	solute carrier family 30 member 5	716	790	180	575	725	1575	727	881	743	712	826	1002	704	538	907	582	890	726	917	1097	179	491	643	1062	326	606	995	715	576	718	860	633	268	625	598	566
ENSBTAG00000001014	MAPK7	mitogen-activated protein kinase 7	796	797	1306	901	1020	623	545	791	986	960	1001	704	679	1035	1034	659	684	1306	733	1017	2082	1321	775	1034	1029	1318	712	1187	892	878	799	725	591	658	883	798
ENSBTAG00000001015	TM9SF4	transmembrane 9 superfamily member 4	1411	1624	2413	1579	1901	1840	1587	2214	1846	1606	1891	1639	1360	1664	1942	1649	1532	1781	1619	1897	2772	2261	1651	1998	2540	2238	1796	2460	1663	2062	2007	1775	1370	1535	1979	1612
ENSBTAG00000001016	NAA35	N-alpha-acetyltransferase 35%2C NatC auxiliary subunit	444	596	59	400	547	582	423	463	491	463	471	538	485	325	558	572	498	536	549	545	109	285	433	589	345	414	512	449	448	401	474	415	414	413	502	397
ENSBTAG00000001017	SLK	STE20 like kinase	192	176	9	67	157	173	215	137	99	83	60	277	518	51	260	112	257	124	314	165	43	46	55	348	20	119	228	156	212	120	178	113	136	212	202	332
ENSBTAG00000001019	GDF10	growth differentiation factor 10	33	2	96	27	13	8	65	20	20	36	83	16	68	43	33	27	18	40	22	43	88	10	66	9	91	59	31	12	33	5	27	50	5	114	76	45
ENSBTAG00000001020	AKAP3	A-kinase anchoring protein 3	1	0	5	4	3	0	0	5	5	5	3	1	4	0	2	3	0	4	3	0	3	3	9	4	7	2	0	5	1	5	5	3	1	4	4	5
ENSBTAG00000001021	CYP1A1	cytochrome P450%2C subfamily I (aromatic compound-inducible)%2C polypeptide 1	390	232	11	279	215	0	607	126	71	238	225	11	393	0	65	23	32	44	227	5	63	433	192	183	558	308	0	189	108	15	242	6	71	120	111	90
ENSBTAG00000001022	AMDHD2	amidohydrolase domain containing 2	776	716	1506	636	656	754	531	1002	1193	762	1164	1109	525	2779	788	1338	831	1190	716	1286	1786	866	667	642	1070	884	731	839	1206	1061	708	853	433	683	1244	547
ENSBTAG00000001023	ZNF598	zinc finger protein 598%2C E3 ubiquitin ligase	1250	1289	2255	1319	1442	1693	1025	1636	1710	1861	1517	1833	1064	1266	1918	1451	1566	1904	1284	1990	3217	1553	1514	1549	1650	1670	1327	2003	1286	1472	1473	1137	1313	1137	1388	909
ENSBTAG00000001024	ARID1A	AT-rich interaction domain 1A	1593	2823	2974	2112	3036	2119	1936	2430	2903	1971	2606	2321	1850	1807	3212	1611	2671	2659	1797	3012	3434	2625	1570	2982	1475	2695	2280	2871	2764	2531	1918	2208	1564	1549	1972	1952
ENSBTAG00000001026	BCO1	beta-carotene oxygenase 1	2	1	5	6	4	0	3	2	5	0	3	4	0	2	4	3	4	1	5	3	3	2	8	0	6	0	1	3	0	3	5	3	0	12	0	0
ENSBTAG00000001027	SERPINH1	serpin family H member 1	10759	9463	25274	9910	8699	47147	8114	27669	14258	10535	16553	15243	9233	27059	12319	16522	16606	9142	10325	23307	23716	14228	14148	9400	22917	12851	35872	10240	6624	22951	11922	19306	7281	13783	11614	8759
ENSBTAG00000001028	MAP6	microtubule associated protein 6	0	0	2	11	0	0	1	0	3	7	0	4	4	0	3	8	4	0	1	1	0	1	1	1	0	5	0	0	0	1	0	3	0	1	0	0
ENSBTAG00000001029	RASGRP2	RAS guanyl releasing protein 2	195	720	739	645	541	608	311	290	621	404	342	381	318	269	710	358	736	671	230	839	1326	424	269	582	390	554	442	316	408	417	200	458	200	214	204	278
ENSBTAG00000001030	MTMR3	myotubularin related protein 3	2408	2567	3544	2941	3272	1521	2551	2222	2541	3128	2509	2193	2890	1765	3113	2861	2193	3187	2955	2221	4155	3506	2925	3304	3296	3823	1660	4695	2699	2327	3261	2093	3658	2801	3298	2955
ENSBTAG00000001032	PYGM	glycogen phosphorylase%2C muscle associated	30	14	51	51	24	26	13	38	66	37	19	42	15	9	20	76	83	63	44	35	32	14	42	23	46	14	72	46	36	51	31	23	99620	71	6	5
ENSBTAG00000001034	IL18R1	interleukin 18 receptor 1	108	113	17	20	44	43	21	62	112	31	53	107	30	57	115	32	32	86	96	57	24	26	13	90	7	102	58	40	66	69	14	78	18	18	26	42
ENSBTAG00000001035	SF1	splicing factor 1	4828	6235	6848	6730	7226	4701	3705	5982	6067	6334	5727	6172	4597	5104	7114	5586	5539	8339	4969	5546	9409	7632	5233	7294	6039	8021	4069	8071	6195	5867	5212	4828	5262	4185	5817	5104
ENSBTAG00000001036	HIBADH	3-hydroxyisobutyrate dehydrogenase	2505	1217	286	1570	2356	1158	3515	1507	1485	2616	1368	1462	2206	739	1535	2850	1838	1197	2486	1398	355	2197	3372	2365	2793	1582	1216	2421	1277	1672	3129	1406	2132	3281	2770	2137
ENSBTAG00000001037	MAP4K2	mitogen-activated protein kinase kinase kinase kinase 2	457	595	855	882	919	571	378	232	534	622	791	476	633	535	861	494	571	1388	533	680	1104	710	480	719	608	919	324	832	568	290	596	493	271	320	433	412
ENSBTAG00000001038	SNRPB	small nuclear ribonucleoprotein polypeptides B and B1	1785	1463	1969	2191	1419	1602	1464	2354	1962	1914	1698	2105	1602	1209	1652	1846	1807	1532	1685	1534	2843	2435	1915	1691	2486	2027	1647	2383	1565	2110	1962	1611	1635	1699	1850	1399
ENSBTAG00000001041	protein_coding	ENSBTAG00000001041 logic_name	7	3	2	26	12	1	51	1	12	14	1	0	10	7	2	4	2	6	2	14	4	5	2	3	11	7	0	24	2	4	12	2	2	9	15	8
ENSBTAG00000001042	MXD1	MAX dimerization protein 1	245	361	143	405	267	804	208	264	312	186	202	207	333	109	363	237	450	425	322	282	120	153	141	328	112	266	242	255	468	354	281	257	186	242	195	169
ENSBTAG00000001043	LUZP2	leucine zipper protein 2	1	0	0	0	0	0	4	0	2	0	0	1	2	0	0	0	5	0	2	3	0	1	1	0	0	0	2	0	0	0	0	2	0	0	1	0
ENSBTAG00000001044	SUPV3L1	Suv3 like RNA helicase	352	350	86	487	489	304	426	309	293	605	444	430	428	240	395	645	239	335	399	304	96	261	468	444	360	222	235	468	279	294	455	276	209	474	388	260
ENSBTAG00000001049	ANOS1	anosmin 1	17	11	14	18	8	0	18	8	12	11	18	9	18	5	10	23	5	5	19	29	0	25	12	12	13	16	3	22	6	7	12	7	32	30	11	3
ENSBTAG00000001050	LDLRAP1	low density lipoprotein receptor adaptor protein 1	602	502	688	588	489	466	504	561	351	838	494	384	533	305	530	1202	381	558	687	640	1034	799	865	679	1085	669	440	828	511	622	803	466	304	1081	519	435
ENSBTAG00000001051	OSCAR	osteoclast associated Ig-like receptor	112	136	118	74	85	61	33	82	156	50	79	114	24	28	73	32	75	135	120	52	84	44	18	56	20	111	47	59	96	36	98	198	39	25	47	55
ENSBTAG00000001052	ADCY10	adenylate cyclase 10	14	5	2	11	11	0	12	2	10	25	6	4	11	5	17	21	9	10	11	10	4	3	14	7	0	4	4	8	5	3	8	3	8	17	16	15
ENSBTAG00000001055	HNRNPL	heterogeneous nuclear ribonucleoprotein L	5569	4800	6186	5175	5632	5700	5611	5423	6061	6381	5548	5708	5584	4323	5169	5760	5463	5829	5748	6725	6637	6310	6336	4837	6358	5788	5369	7613	5160	7382	5817	5598	4388	5680	5685	3385
ENSBTAG00000001057	ARFGAP3	ADP ribosylation factor GTPase activating protein 3	1263	1198	459	1208	1464	2087	1106	1065	1396	1537	1606	1389	1323	1223	1401	1732	1279	1585	1449	1455	426	1257	1273	1573	919	1042	1446	1305	1104	1364	1629	1076	502	1233	1375	1165
ENSBTAG00000001058	SRPK3	SRSF protein kinase 3	41	37	43	55	14	13	58	44	26	41	45	19	36	26	35	37	37	28	11	31	93	49	34	48	27	32	15	65	23	17	28	11	1032	27	22	16
ENSBTAG00000001059	IDH3G	isocitrate dehydrogenase (NAD(+)) 3 non-catalytic subunit gamma	2111	1312	1961	1580	1726	947	2680	1466	1521	1787	1348	1479	1847	1405	1586	2390	1310	1884	1968	1620	2689	2103	2737	1532	2587	1862	1192	1749	1487	1590	2615	1205	2351	2592	1923	1440
ENSBTAG00000001060	CXCR4	C-X-C motif chemokine receptor 4	169	276	271	233	270	313	115	211	159	92	244	87	173	412	163	128	108	489	131	240	116	210	138	189	144	266	188	182	345	268	160	310	64	100	204	138
ENSBTAG00000001061	PRKCA	protein kinase C alpha	192	223	282	136	247	279	153	303	280	222	278	231	257	126	270	207	198	213	230	272	360	310	227	242	309	417	276	420	241	283	206	271	233	215	204	245
ENSBTAG00000001062	PTH2	parathyroid hormone 2	0	0	0	0	0	0	0	0	0	0	0	0	0	0	0	0	0	0	0	0	0	0	3	0	0	0	0	0	0	0	0	0	0	0	0	0
ENSBTAG00000001063	HOXA4	homeobox A4	169	193	158	132	189	93	137	135	213	223	179	161	113	210	331	146	185	201	235	255	273	120	129	183	79	168	100	177	154	85	136	131	190	99	129	106
ENSBTAG00000001066	PILRA	paired immunoglobin like type 2 receptor alpha	178	390	343	156	321	453	145	824	783	174	546	915	153	220	185	136	462	476	176	502	94	237	122	191	179	383	342	270	490	901	141	527	108	76	452	247
ENSBTAG00000001067	GRM2	glutamate metabotropic receptor 2	3	0	1	0	7	5	0	3	3	0	1	0	3	0	1	2	0	1	4	0	5	5	1	0	1	2	0	1	2	0	0	5	0	1	3	2
ENSBTAG00000001068	ZCWPW1	zinc finger CW-type and PWWP domain containing 1	65	93	6	52	120	35	55	55	71	163	96	50	124	89	80	115	89	136	141	76	40	55	88	162	30	32	23	105	54	34	81	50	24	47	61	70
ENSBTAG00000001069	TP53	tumor protein p53	899	1169	1729	1167	1344	1252	743	1541	1525	969	1300	1408	792	998	1240	968	1341	1466	930	1403	2345	1296	837	1249	1020	1516	1256	1555	1112	1416	950	1166	751	733	1071	1046
ENSBTAG00000001071	WRAP53	WD repeat containing antisense to TP53	368	337	642	438	454	652	272	520	540	358	485	524	304	568	581	398	464	606	329	489	798	563	379	430	424	492	474	478	438	514	332	431	344	277	452	317
ENSBTAG00000001074	SAYSD1	SAYSVFN motif domain containing 1	208	114	158	200	126	161	181	190	148	241	175	155	184	225	141	235	149	180	229	157	225	253	247	193	326	202	187	236	188	213	216	175	125	236	236	147
ENSBTAG00000001075	CALB2	calbindin 2	0	2	0	0	0	0	0	1	0	0	1	0	0	0	0	0	0	0	0	0	1	1	0	3	0	0	0	1	0	0	0	0	12	0	2	0
ENSBTAG00000001076	NLRP6	NLR family pyrin domain containing 6	0	2	7	7	12	0	1	0	6	6	2	0	4	1	6	0	10	8	1	2	17	6	6	4	9	12	1	29	8	4	1	0	2	0	3	7
ENSBTAG00000001077	OSBPL5	oxysterol binding protein like 5	2251	3797	6165	2371	2539	1604	1567	5375	4298	2561	3599	2734	1410	1607	2794	1991	2192	4455	3070	3874	6794	4962	1494	2566	2301	4112	2344	4634	3755	3345	2081	3145	1324	1635	3048	3409
ENSBTAG00000001078	SRL	sarcalumenin	115	232	264	150	246	223	112	230	231	209	230	187	106	143	294	107	255	287	85	417	535	313	138	236	91	225	171	273	249	236	125	273	5235	115	191	147
ENSBTAG00000001079	pseudogene	ensembl version	14	35	12	14	13	16	20	10	10	25	25	13	18	8	11	7	13	7	35	29	44	8	15	24	8	8	8	18	21	25	23	25	8	6	10	1
ENSBTAG00000001080	SPAG17	sperm associated antigen 17	5	0	0	6	1	3	0	0	0	8	3	5	6	0	0	3	7	6	2	3	3	3	3	0	2	5	5	2	2	0	1	0	37	7	4	5
ENSBTAG00000001081	PALLD	palladin%2C cytoskeletal associated protein	1115	2165	2343	1582	1715	4813	944	2021	1816	1554	2668	1722	1490	1622	2433	1434	1220	1762	1332	3117	3898	3558	1495	3312	1603	2091	2464	2256	1690	1984	1305	1791	3020	1143	1785	1783
ENSBTAG00000001082	SH2D5	SH2 domain containing 5	5	12	39	1	0	103	11	42	21	4	14	49	15	11	15	22	12	5	17	38	14	0	16	11	5	29	52	5	7	15	10	15	14	5	7	3
ENSBTAG00000001083	MAP3K20	mitogen-activated protein kinase kinase kinase 20	273	137	25	120	205	155	238	214	174	149	140	254	525	76	308	190	243	203	307	178	37	80	128	311	48	160	246	257	275	170	183	177	692	257	226	298
ENSBTAG00000001084	OR10H1	olfactory receptor%2C family 10%2C subfamily H%2C member 1	0	0	0	0	0	0	0	0	0	0	0	0	0	0	0	0	0	0	0	0	0	0	0	0	0	0	0	0	0	0	0	0	0	0	0	0
ENSBTAG00000001085	FAM20A	FAM20A golgi associated secretory pathway pseudokinase	207	638	845	242	326	391	192	773	661	172	739	889	200	915	554	155	331	535	198	625	773	327	86	343	177	604	416	424	823	875	159	439	169	113	546	272
ENSBTAG00000001086	FHL2	four and a half LIM domains 2	257	334	478	326	183	415	160	382	540	240	295	290	91	360	445	249	236	274	253	448	561	472	187	279	246	458	236	253	293	289	264	416	480	185	304	258
ENSBTAG00000001088	SLC17A8	solute carrier family 17 member 8	0	0	0	0	2	0	2	0	4	0	2	0	4	0	0	0	2	2	0	4	0	0	0	2	0	0	0	0	0	2	2	1	0	0	1	0
ENSBTAG00000001090	CCDC173	coiled-coil domain containing 173	8	13	0	6	5	9	4	0	8	2	6	10	2	7	5	2	6	5	4	2	2	0	2	7	0	0	3	0	3	1	1	2	0	0	3	3
ENSBTAG00000001092	PHOSPHO2	phosphatase%2C orphan 2	156	135	37	94	165	205	129	149	186	115	143	157	90	158	142	165	124	217	101	207	53	98	125	182	99	160	171	92	202	213	139	147	199	79	212	91
ENSBTAG00000001093	KLHL23	kelch like family member 23	30	38	5	23	60	44	37	19	44	34	25	35	28	17	11	36	53	34	49	41	4	9	24	32	8	13	36	28	21	25	29	29	79	16	20	33
ENSBTAG00000001094	MTUS2	microtubule associated scaffold protein 2	85	61	22	110	72	5	263	55	35	149	48	21	199	32	93	60	22	44	217	22	87	268	136	178	153	69	15	323	120	33	136	23	30	42	98	61
ENSBTAG00000001096	PRKRA	protein activator of interferon induced protein kinase EIF2AK2	115	88	48	128	128	182	134	89	180	117	147	166	109	205	150	161	156	139	163	248	65	68	143	150	120	79	122	90	60	55	126	114	31	115	83	60
ENSBTAG00000001097	FKBP7	FKBP prolyl isomerase 7	356	433	175	240	332	2465	232	927	640	306	1029	917	204	1348	497	461	831	674	437	823	141	227	283	271	283	369	1439	257	330	1028	289	646	142	228	312	289
ENSBTAG00000001098	PLEKHA3	pleckstrin homology domain containing A3	248	241	55	214	406	285	237	248	265	285	241	240	252	141	364	225	251	357	280	281	79	207	251	383	214	248	219	314	242	301	314	220	142	208	236	298
ENSBTAG00000001099	PIANP	PILR alpha associated neural protein	0	8	4	0	0	5	0	4	4	3	1	1	0	0	0	5	5	0	0	6	3	0	0	1	0	0	1	3	3	2	0	0	7	0	0	1
ENSBTAG00000001100	IL22RA1	interleukin 22 receptor subunit alpha 1	0	1	16	2	4	2	0	7	11	1	13	6	0	2	1	1	2	11	2	2	6	4	0	0	0	4	6	11	0	3	3	3	0	1	2	1
ENSBTAG00000001101	IFNLR1	interferon lambda receptor 1	3	8	2	0	2	7	1	4	6	0	3	4	2	1	2	3	1	3	0	3	1	5	5	0	1	2	3	0	7	0	1	0	25	3	1	2
ENSBTAG00000001102	SERPINB10	serpin family B member 10	0	0	0	0	0	0	0	0	0	0	1	0	0	0	1	0	0	0	0	0	0	0	0	0	0	0	0	1	0	0	4	0	0	0	0	0
ENSBTAG00000001104	CMTM4	CKLF like MARVEL transmembrane domain containing 4	459	624	718	425	450	452	184	614	471	500	720	512	326	780	543	441	416	1183	496	671	822	808	309	536	395	622	347	620	649	490	435	423	224	276	504	591
ENSBTAG00000001105	ANXA4	annexin A4	3232	4259	559	2731	4114	2920	2597	2929	4075	2945	4009	3019	2558	2657	4362	2058	2733	5720	3383	3123	947	2446	2549	4091	1940	3422	2304	2851	3168	2426	1934	2057	919	2197	3305	3078
ENSBTAG00000001107	CACYBP	calcyclin binding protein	1246	1214	205	1200	1238	1105	1458	1448	1246	1356	1331	1290	1412	1074	1337	1212	1118	1492	1424	1269	395	1020	1367	1435	1153	1033	908	1043	1210	974	1315	838	1157	1066	1306	1129
ENSBTAG00000001108	GMCL1	germ cell-less 1%2C spermatogenesis associated	426	517	57	301	538	491	292	411	609	361	493	468	305	369	574	277	421	608	490	662	128	236	226	591	182	647	389	320	398	442	320	319	176	276	361	443
ENSBTAG00000001109	MRPS14	mitochondrial ribosomal protein S14	505	342	94	422	369	334	630	372	414	538	316	391	472	298	387	770	398	387	494	359	139	429	622	406	642	347	235	350	449	345	580	337	591	596	491	350
ENSBTAG00000001110	SLC16A5	solute carrier family 16 member 5	519	420	459	501	463	238	440	450	508	572	423	434	558	247	413	520	326	438	439	446	774	818	488	509	718	581	256	619	386	463	484	355	721	423	438	396
ENSBTAG00000001112	SMOX	spermine oxidase	104	193	240	159	186	133	121	156	194	156	164	152	125	241	253	168	119	233	158	262	281	176	144	255	170	172	127	210	160	221	153	146	141	97	179	116
ENSBTAG00000001113	NDUFAF7	NADH:ubiquinone oxidoreductase complex assembly factor 7	399	157	53	145	198	165	606	155	153	414	172	126	305	88	204	556	177	170	415	178	29	110	527	281	264	84	182	197	125	174	634	136	126	613	226	134
ENSBTAG00000001114	PRKD3	protein kinase D3	966	1076	78	536	799	980	1069	859	733	838	602	969	1459	376	1215	1025	960	1090	1311	857	185	264	599	1249	307	618	1068	1074	968	854	909	701	412	1199	990	1125
ENSBTAG00000001116	P4HA2	prolyl 4-hydroxylase subunit alpha 2	1685	1890	5050	1456	1178	11520	758	3943	2345	1816	4470	2408	1066	9988	2217	1843	1400	2459	2293	4876	3832	2044	1389	1528	2234	2422	7615	2218	1493	3763	1337	2988	1051	1061	2131	1619
ENSBTAG00000001117	ANKRD50	ankyrin repeat domain 50	160	82	28	65	61	205	155	186	95	66	63	112	187	114	241	102	149	99	210	195	31	47	35	159	33	94	291	129	144	138	128	168	74	123	115	164
ENSBTAG00000001119	ANKRD13B	ankyrin repeat domain 13B	196	256	623	142	326	317	117	240	284	246	369	303	144	295	314	237	307	380	227	545	850	292	201	228	307	319	314	320	293	281	214	342	243	153	244	170
ENSBTAG00000001120	CORO6	coronin 6	79	17	37	110	66	51	77	11	67	149	45	50	126	43	41	58	58	75	81	33	63	66	51	84	56	45	24	105	64	33	51	25	12974	22	62	38
ENSBTAG00000001123	SNRNP48	small nuclear ribonucleoprotein U11/U12 subunit 48	401	670	305	527	645	517	337	384	714	618	577	641	371	882	804	477	545	1057	473	762	382	290	332	614	170	399	335	538	429	453	433	471	173	265	337	321
ENSBTAG00000001124	GALC	galactosylceramidase	155	133	34	157	275	164	179	245	239	130	131	178	171	118	206	153	199	211	195	172	37	178	171	306	134	173	150	307	169	181	169	157	104	182	201	208
ENSBTAG00000001125	ADAMDEC1	ADAM-like%2C decysin 1	0	11	1	2	24	99	0	0	2	0	3	0	5	0	0	0	11	15	8	74	3	0	3	2	0	4	17	0	0	9	0	10	4	0	0	3
ENSBTAG00000001126	BMP2K	BMP2 inducible kinase	173	260	60	113	234	277	150	246	285	100	205	239	165	142	181	195	168	224	188	238	45	166	92	176	126	183	261	140	205	308	189	242	105	159	226	187
ENSBTAG00000001128	RNF165	ring finger protein 165	22	21	30	25	28	9	16	9	12	41	24	14	19	15	11	22	15	11	16	4	20	43	15	44	14	40	13	40	15	14	14	32	6	11	14	18
ENSBTAG00000001131	SLC12A9	solute carrier family 12 member 9	803	1268	2235	941	1690	993	502	954	1770	1006	1327	1176	493	1414	1771	886	1181	1437	746	1678	2797	1287	600	1269	731	1288	794	1067	1050	1030	829	1194	533	562	914	598
ENSBTAG00000001132	GTDC1	glycosyltransferase like domain containing 1	251	211	17	179	278	222	356	242	211	283	180	212	397	145	229	269	253	207	347	219	43	193	334	362	281	244	193	304	191	208	325	191	163	395	348	328
ENSBTAG00000001133	VWA8	von Willebrand factor A domain containing 8	400	315	99	308	471	272	761	375	376	332	339	368	742	200	390	568	543	236	450	309	84	479	434	544	397	395	337	487	508	330	567	353	569	619	664	689
ENSBTAG00000001134	SRRT	serrate%2C RNA effector molecule	1906	2341	2954	2274	2533	2145	1459	2105	2564	2434	2283	2308	1661	2299	2791	1705	1902	2535	1972	2700	3985	2269	1911	2299	1959	2210	1649	2421	1602	1835	1886	1596	1294	1301	1678	1130
ENSBTAG00000001135	C3H1orf194	chromosome 3 C1orf194 homolog	0	1	0	3	2	0	0	1	1	2	1	0	2	0	0	0	2	0	0	0	0	2	0	1	0	1	0	0	2	7	0	0	0	0	0	0
ENSBTAG00000001136	ELAPOR1	endosome-lysosome associated apoptosis and autophagy regulator 1	17	22	16	35	15	5	18	4	8	18	22	14	14	7	5	1	33	7	11	6	3	0	7	13	14	26	3	22	28	25	9	17	2	17	47	20
ENSBTAG00000001137	CLTA	clathrin light chain A	2770	2845	3721	2554	3485	3276	2525	4237	4355	2299	3143	4006	2322	4127	3498	2628	3385	4390	2618	4228	3177	4275	2575	3065	3016	5222	3954	2802	4007	4810	2555	4021	2615	2393	3951	3429
ENSBTAG00000001138	protein_coding	NA	145	129	152	180	134	76	151	145	129	127	129	170	139	114	134	254	149	165	196	133	323	204	273	135	294	165	58	236	154	99	189	111	254	313	170	119
ENSBTAG00000001139	ACHE	acetylcholinesterase (Cartwright blood group)	11	4	10	1	4	14	14	5	7	11	20	14	3	13	2	19	2	17	19	11	16	0	22	2	28	3	4	5	20	2	9	2	111	28	13	4
ENSBTAG00000001140	IAH1	isoamyl acetate hydrolyzing esterase 1 (putative)	396	323	408	446	570	414	382	457	411	439	400	369	447	383	425	523	487	531	447	367	572	693	624	580	650	544	419	523	436	410	461	336	381	518	429	346
ENSBTAG00000001141	ADAM17	ADAM metallopeptidase domain 17	1043	1413	622	1074	1939	1525	932	1481	1068	1019	1239	1021	983	603	1709	1061	1038	1226	1433	1849	499	1574	924	1949	960	1572	1212	1582	1747	1664	1119	1279	711	1124	1247	1322
ENSBTAG00000001142	GNE	glucosamine (UDP-N-acetyl)-2-epimerase/N-acetylmannosamine kinase	272	257	88	240	255	468	235	333	251	199	206	232	315	93	262	305	239	242	335	282	76	210	183	271	113	224	349	347	266	334	274	236	160	285	240	248
ENSBTAG00000001143	protein_coding	ENSBTAG00000001143 logic_name	302	219	96	348	461	210	772	339	522	740	298	386	464	142	307	2554	471	523	948	273	49	281	1386	628	743	273	234	1441	595	1019	802	326	482	711	427	740
ENSBTAG00000001144	NAA20	N-alpha-acetyltransferase 20%2C NatB catalytic subunit	1259	784	256	976	924	751	1583	760	882	1015	813	829	1066	474	844	1260	706	883	1144	888	332	894	1513	944	1385	811	664	772	724	765	1313	717	1599	1346	880	689
ENSBTAG00000001146	HIVEP2	HIVEP zinc finger 2	917	1092	338	932	646	1005	991	1077	844	1012	929	1042	1288	938	1236	979	735	1436	1498	1229	380	589	628	1147	430	744	832	1491	1087	821	1081	803	1379	1051	887	967
ENSBTAG00000001150	KCNE1	potassium voltage-gated channel subfamily E regulatory subunit 1	4	0	0	2	0	0	0	0	0	0	0	2	0	0	0	0	0	0	0	0	0	0	0	0	1	0	0	3	0	0	0	0	0	0	0	0
ENSBTAG00000001151	APLP1	amyloid beta precursor like protein 1	157	114	155	168	208	69	155	84	169	236	123	94	174	297	431	471	119	141	116	110	359	257	234	305	252	266	66	220	156	75	188	118	533	214	208	206
ENSBTAG00000001152	TLE6	TLE family member 6%2C subcortical maternal complex member	27	26	68	26	39	29	26	8	45	98	25	31	29	46	31	91	25	76	40	53	38	18	27	32	28	20	5	63	24	28	30	28	11	10	16	10
ENSBTAG00000001153	TLE2	TLE family member 2%2C transcriptional corepressor	224	213	266	287	448	146	284	185	361	256	202	202	297	256	495	225	217	278	227	399	775	202	234	285	248	316	129	252	182	183	256	197	440	189	184	110
ENSBTAG00000001154	protein_coding	NA	122221	2966	606	58071	10311	2641	194648	10847	4277	108777	6528	6033	183679	141	4001	143818	19246	3205	86463	1863	2298	14115	195537	15297	222065	5922	4269	44736	3480	7630	142630	3670	4132	185525	27563	9016
ENSBTAG00000001156	ST3GAL1	ST3 beta-galactoside alpha-2%2C3-sialyltransferase 1	182	318	473	122	175	235	166	442	309	188	324	380	124	146	175	176	243	319	142	280	356	269	174	247	204	348	232	313	369	442	218	307	128	158	242	175
ENSBTAG00000001160	GMEB1	glucocorticoid modulatory element binding protein 1	217	360	188	267	536	361	261	308	429	296	287	321	227	390	408	274	268	512	327	473	188	323	230	404	218	351	250	330	335	346	196	236	155	171	285	273
ENSBTAG00000001161	SINHCAF	SIN3-HDAC complex associated factor	126	263	50	197	238	403	111	224	313	149	226	296	97	152	316	119	227	314	177	386	76	101	94	265	74	147	178	167	177	132	147	141	120	89	144	151
ENSBTAG00000001163	MACROH2A2	macroH2A.2 histone	66	107	62	118	248	22	121	100	144	142	128	57	136	15	164	90	65	92	90	61	106	248	153	179	125	157	41	194	136	92	140	45	42	58	80	110
ENSBTAG00000001164	ACAD10	acyl-CoA dehydrogenase family%2C member 10	931	558	584	722	866	625	1401	545	546	1093	675	374	1304	443	727	1264	579	522	1175	609	783	899	1419	987	1208	722	535	1337	616	713	1461	455	766	1378	1206	733
ENSBTAG00000001165	AIFM2	apoptosis inducing factor mitochondria associated 2	951	1352	1053	1427	3340	542	1143	1081	1328	1105	1101	992	1476	588	2187	769	1562	1264	960	984	3280	3565	919	2739	1161	2203	766	1704	1527	1436	896	945	1129	760	1658	1721
ENSBTAG00000001166	HSF5	heat shock transcription factor 5	0	2	1	6	0	1	2	5	3	4	2	5	9	4	4	5	7	2	2	2	0	0	0	3	0	5	4	0	7	2	3	0	0	0	0	5
ENSBTAG00000001168	BRAP	BRCA1 associated protein	228	340	50	240	312	339	262	296	276	264	233	275	302	123	398	286	299	340	373	327	73	179	186	428	103	236	297	358	314	283	250	227	221	320	249	305
ENSBTAG00000001171	OGFOD1	2-oxoglutarate and iron dependent oxygenase domain containing 1	395	535	203	530	574	590	363	606	522	506	527	575	407	418	555	528	599	736	540	476	194	501	496	522	451	481	571	537	540	551	430	444	552	403	587	399
ENSBTAG00000001173	PLXNA2	plexin A2	892	620	1309	1430	1307	885	945	784	976	1073	872	764	750	619	1775	822	761	615	769	1563	2376	1920	828	1910	1194	1362	900	1359	1176	1077	912	993	1026	867	860	1075
ENSBTAG00000001174	MRPL15	mitochondrial ribosomal protein L15	433	224	162	318	247	366	549	553	271	569	229	487	372	112	317	808	272	209	458	239	186	334	776	387	683	399	226	422	209	290	710	228	488	1002	317	301
ENSBTAG00000001176	LRRN1	leucine rich repeat neuronal 1	84	12	0	57	9	0	27	11	4	23	20	3	21	0	3	33	0	11	178	2	0	35	27	55	23	19	0	39	7	1	45	0	296	39	22	43
ENSBTAG00000001178	USPL1	ubiquitin specific peptidase like 1	199	242	10	191	193	219	151	228	188	137	83	240	253	81	292	107	205	165	180	176	47	85	100	359	45	149	159	206	232	249	201	190	168	133	158	207
ENSBTAG00000001179	TEP1	telomerase associated protein 1	1645	2302	3641	2088	2308	1604	1569	1879	2733	2463	3065	2305	1555	2506	2674	2219	2144	3157	1907	2692	3586	1979	1202	2104	1576	2344	1796	3033	2070	2355	1949	1869	1052	1098	1659	1034
ENSBTAG00000001181	RPS6KC1	ribosomal protein S6 kinase C1	690	1137	112	517	836	1028	597	1123	843	788	951	945	777	695	894	683	755	963	795	1063	235	796	520	1266	526	771	827	728	798	894	637	765	848	541	832	892
ENSBTAG00000001182	SEPTIN7	septin 7	2917	4632	365	3489	5984	4932	4356	2737	4791	5004	4586	4149	4440	2961	5132	3723	4274	5272	4179	5992	1189	871	3793	6153	1462	2269	3244	3235	3227	2838	3723	3012	1384	2994	3083	3066
ENSBTAG00000001183	KLHL33	kelch like family member 33	53	40	50	40	56	30	46	29	68	17	61	9	49	20	20	11	20	67	23	51	19	35	18	41	18	77	11	68	15	17	50	27	4596	25	62	45
ENSBTAG00000001185	KMT5B	lysine methyltransferase 5B	442	421	79	531	605	420	381	342	463	420	346	405	574	245	721	409	417	464	540	431	163	339	306	618	172	392	343	545	493	398	456	319	238	477	380	430
ENSBTAG00000001186	SH2D4A	SH2 domain containing 4A	2	2	7	12	8	14	1	0	4	6	7	9	8	5	6	5	7	9	6	3	18	6	5	4	2	14	1	5	6	1	8	3	11	3	3	0
ENSBTAG00000001187	RASL10A	RAS like family 10 member A	10	19	24	13	15	29	3	11	40	8	27	65	2	4	1	4	11	28	5	23	7	6	5	2	7	7	21	9	12	68	3	11	1	4	10	1
ENSBTAG00000001188	ROM1	retinal outer segment membrane protein 1	183	308	531	265	370	167	163	166	464	251	438	366	156	344	342	256	321	408	199	466	500	255	168	211	145	221	149	260	260	220	194	180	88	119	206	135
ENSBTAG00000001189	AP1B1	adaptor related protein complex 1 subunit beta 1	2774	2275	3758	2662	2563	2671	3540	4064	3465	2615	2778	3911	2660	1862	2296	3383	2283	2412	2720	2552	4101	3217	3624	2691	3752	3040	2833	3291	2360	3251	3202	2537	2172	3203	3165	1962
ENSBTAG00000001191	CCL17	C-C motif chemokine ligand 17	3	2	1	4	1	0	0	0	0	2	6	0	1	0	0	7	0	0	0	1	0	30	0	2	2	2	2	0	2	1	2	5	16	2	0	1
ENSBTAG00000001192	STX12	syntaxin 12	1308	2376	240	1036	3102	1158	1317	1534	2123	1373	1557	1621	1234	1563	3118	1009	1596	2154	1527	2442	782	2453	1059	3801	1043	2259	1006	1571	2335	1775	1253	1398	1048	1107	2216	2339
ENSBTAG00000001193	UNC93B1	unc-93 homolog B1%2C TLR signaling regulator	1747	2847	4064	1497	2547	1593	726	2289	2882	1577	3327	2871	654	1792	1598	1498	2054	2977	1585	2382	3874	3098	1101	2146	1821	3075	1814	2472	3208	3051	1341	2749	935	909	3350	1963
ENSBTAG00000001195	KCNH4	potassium voltage-gated channel subfamily H member 4	26	61	24	27	31	27	11	53	59	33	48	119	35	26	49	11	68	29	34	120	102	35	7	30	24	26	17	59	83	32	22	15	20	18	50	21
ENSBTAG00000001197	SLAMF7	SLAM family member 7	158	677	463	125	466	445	88	537	439	146	479	536	44	375	159	216	256	545	162	477	130	153	64	256	144	267	263	155	714	535	92	403	49	82	432	216
ENSBTAG00000001198	GIMAP7	GTPase%2C IMAP family member 7	26	139	22	71	78	168	26	54	129	23	60	88	53	65	63	42	175	317	32	79	27	22	42	95	8	76	32	69	126	254	37	56	17	33	22	33
ENSBTAG00000001199	DAP3	death associated protein 3	445	386	240	370	525	670	642	505	408	430	383	444	560	274	399	537	430	407	507	448	199	494	591	391	671	570	498	437	432	507	728	408	417	714	486	400
ENSBTAG00000001204	JCAD	junctional cadherin 5 associated	809	941	1594	1657	1534	848	1300	691	916	1167	917	666	1477	695	1652	1120	1024	1264	1039	1581	2355	1894	1381	1706	1657	2129	976	1966	1515	1009	1411	1127	1014	1517	1296	1547
ENSBTAG00000001206	LCN15	lipocalin-15	0	0	0	0	0	0	0	0	0	1	0	0	0	1	0	0	0	0	0	0	0	6	1	3	0	0	0	0	0	0	1	0	1	0	0	0
ENSBTAG00000001207	SERPINB8	serpin peptidase inhibitor%2C clade B (ovalbumin)%2C member 8	285	443	300	292	415	608	270	639	531	405	521	486	259	519	566	422	482	523	413	659	399	467	372	413	544	505	429	322	470	433	297	361	184	345	438	332
ENSBTAG00000001209	PHLDB2	pleckstrin homology like domain family B member 2	1540	2273	259	1708	2832	1369	1826	1151	1910	2307	1421	1395	2501	2347	3245	1767	1657	2778	2817	2628	786	1323	1225	4605	732	1532	1099	2576	1858	1299	1607	1090	535	1529	2484	2361
ENSBTAG00000001212	SSR2	signal sequence receptor subunit 2	4131	4005	8228	3862	4716	5547	2770	5941	6386	3493	4892	6024	3098	6528	5110	3597	4771	7475	3815	6659	7332	6909	3006	4310	4842	8162	6025	4642	5766	7925	3694	6811	4655	2613	4891	4898
ENSBTAG00000001213	protein_coding	ensembl version	0	4	4	0	1	1	0	0	0	0	1	7	2	5	0	3	6	4	6	1	4	4	3	0	0	3	5	0	6	0	5	6	0	1	4	7
ENSBTAG00000001219	protein_coding	ensembl version	793	1508	6720	2537	1061	960	656	15870	16507	353	1098	3662	263	286	168	1478	1340	2356	1243	998	1173	513	684	308	1510	10252	5462	510	922	938	1065	4571	500	1317	559	2363
ENSBTAG00000001221	NKX3-1	NK3 homeobox 1	0	0	0	0	1	0	0	0	0	0	0	0	0	0	0	0	1	0	0	0	0	0	0	0	0	0	0	0	0	0	1	1	0	0	0	0
ENSBTAG00000001223	CAAP1	caspase activity and apoptosis inhibitor 1	204	199	30	216	303	250	251	190	210	257	190	223	227	135	243	250	236	236	238	251	55	108	278	274	148	179	168	228	194	192	284	176	86	231	170	139
ENSBTAG00000001224	ATP9B	ATPase phospholipid transporting 9B (putative)	1002	1218	1500	1206	1510	882	1037	997	1104	1208	1317	1068	889	994	1449	1293	1081	1196	902	1071	1697	1443	991	1393	1144	1417	756	1443	974	877	1272	978	673	936	1291	1018
ENSBTAG00000001225	RBM14	RNA binding motif protein 14	1218	1124	1702	1287	1586	1731	829	1700	1423	1275	1123	1659	1181	792	2013	817	1336	1284	1765	1464	2230	1839	1250	2215	2527	1939	1315	1490	1346	1493	1055	1022	924	1296	1144	1068
ENSBTAG00000001228	CEND1	cell cycle exit and neuronal differentiation 1	15	23	40	13	8	11	7	9	14	15	14	14	8	3	13	18	8	22	24	13	21	12	11	11	6	20	9	17	17	19	10	13	5	15	24	13
ENSBTAG00000001229	SLC25A22	solute carrier family 25 member 22	428	232	535	455	342	593	640	555	355	408	356	551	287	450	296	324	432	298	249	504	876	271	566	280	312	368	468	276	170	253	377	229	106	464	218	162
ENSBTAG00000001231	CDHR1	cadherin related family member 1	0	0	6	0	0	0	0	0	0	1	0	0	0	0	0	0	0	1	0	0	3	2	0	0	4	0	0	0	0	0	0	0	0	0	1	1
ENSBTAG00000001233	MPZL3	myelin protein zero like 3	143	244	55	157	317	235	204	176	296	172	110	181	149	107	295	123	296	304	154	178	66	195	140	322	106	179	152	259	207	183	209	307	136	133	203	180
ENSBTAG00000001235	CD200R1L	CD200 receptor 1-like	106	334	35	73	138	86	37	211	211	62	321	242	45	195	159	99	194	169	114	312	35	61	52	203	52	132	170	77	285	133	65	251	29	75	379	201
ENSBTAG00000001241	ISL1	ISL LIM homeobox 1	2	9	5	3	4	9	2	24	10	0	2	2	1	5	1	0	4	0	0	0	0	0	3	0	0	7	8	2	2	1	0	5	1	0	0	0
ENSBTAG00000001242	ADRB1	adrenoceptor beta 1	48	67	13	61	112	25	96	15	77	73	48	13	213	11	175	22	54	29	54	49	252	160	70	149	50	104	53	93	52	33	91	42	60	57	83	96
ENSBTAG00000001243	AP3M2	adaptor related protein complex 3 subunit mu 2	128	42	128	167	192	71	264	71	95	251	79	49	209	15	63	240	124	77	208	78	124	205	312	109	361	141	66	425	102	78	234	90	292	261	239	196
ENSBTAG00000001244	PLAT	plasminogen activator%2C tissue type	4285	3953	5710	3771	3942	2314	1873	6055	3655	2175	3448	4027	2013	3104	5191	1408	2229	5131	3349	4027	7606	4172	1773	3076	2689	6312	2881	3686	2910	4693	2712	4226	1936	1862	2477	3662
ENSBTAG00000001246	ATP1A1	ATPase Na+/K+ transporting subunit alpha 1	4177	4425	5627	4203	6690	5251	2679	5393	4276	4031	5424	4493	2928	2216	6293	3798	4340	4159	4369	5025	5001	8311	3936	6194	4769	8927	4730	6130	5486	5059	4037	4763	2339	3384	5125	4606
ENSBTAG00000001247	LECT2	leukocyte cell derived chemotaxin 2	0	0	0	0	2	2	5	0	1	0	0	3	2	0	2	1	2	6	0	0	0	2	0	3	0	6	0	3	2	1	0	0	0	2	1	0
ENSBTAG00000001249	SULT1B1	sulfotransferase family 1B member 1	64	69	12	40	80	117	91	36	36	87	95	52	110	80	194	62	125	155	71	215	44	45	83	93	57	142	144	46	116	78	86	133	50	63	56	47
ENSBTAG00000001250	TFAP2A	transcription factor AP-2 alpha	0	6	0	6	3	1	6	0	12	6	1	3	1	3	1	3	1	3	0	2	3	0	4	2	3	7	0	9	0	3	2	3	2	1	2	0
ENSBTAG00000001252	HIVEP1	HIVEP zinc finger 1	658	988	796	646	1020	528	668	832	760	724	664	581	598	600	1029	479	609	902	918	844	1205	1032	547	1105	661	906	452	1204	761	733	829	484	362	748	893	947
ENSBTAG00000001254	ANKRD46	ankyrin repeat domain 46	806	686	109	770	870	758	851	744	914	985	638	862	919	607	904	880	794	985	877	695	190	565	805	1015	766	643	598	812	644	632	940	620	709	909	752	681
ENSBTAG00000001255	CRYBB3	crystallin beta B3	0	0	0	4	0	0	0	7	2	0	1	2	0	0	0	0	1	2	1	3	9	5	4	0	0	2	0	0	0	4	0	4	1	1	0	3
ENSBTAG00000001257	AGTPBP1	ATP/GTP binding protein 1	99	146	13	116	241	106	143	93	125	148	102	152	165	121	178	153	136	202	148	157	37	57	101	157	60	120	123	121	139	77	126	111	226	116	113	107
ENSBTAG00000001258	TMEM50B	transmembrane protein 50B	1163	1060	204	1085	1371	1256	1155	1377	1155	1296	1043	1223	994	705	1252	1437	1103	977	1239	1192	271	1273	1192	1398	1386	1131	791	1110	923	1027	1256	997	564	920	1171	1198
ENSBTAG00000001260	PINLYP	phospholipase A2 inhibitor and LY6/PLAUR domain containing	5	0	0	1	2	0	2	0	0	3	0	0	0	0	0	0	0	5	0	0	0	0	0	0	0	0	0	0	0	1	0	0	0	0	0	0
ENSBTAG00000001262	protein_coding	NA	186	226	311	185	281	318	153	278	189	191	271	164	190	130	288	132	204	228	242	292	398	333	241	308	303	358	185	380	234	290	260	249	498	267	244	233
ENSBTAG00000001265	HRG	histidine rich glycoprotein	0	0	0	0	0	0	0	0	0	0	0	0	0	0	2	0	0	0	0	0	0	0	0	0	0	0	0	0	0	0	0	0	0	0	0	0
ENSBTAG00000001269	TMEM165	transmembrane protein 165	660	666	284	489	547	1671	820	1148	853	788	852	1358	716	417	620	630	832	600	615	1218	330	583	859	567	687	606	1179	595	503	1253	830	867	366	675	598	410
ENSBTAG00000001271	PLG	plasminogen	0	0	1	1	0	0	1	0	0	0	0	2	3	0	0	0	4	2	0	0	0	0	0	5	0	0	0	0	0	0	0	1	1	0	0	0
ENSBTAG00000001273	NLRP3	NLR family pyrin domain containing 3	65	209	45	65	77	127	26	139	192	28	132	285	42	60	59	49	121	142	64	94	16	71	36	107	19	70	122	84	98	160	63	168	27	39	74	92
ENSBTAG00000001274	PPM1L	protein phosphatase%2C Mg2+/Mn2+ dependent 1L	295	82	27	225	125	69	485	143	97	251	37	67	513	7	125	331	178	29	368	38	52	311	234	344	256	139	125	264	138	100	406	86	1311	532	280	370
ENSBTAG00000001279	MPP2	membrane palmitoylated protein 2	1	5	6	2	1	2	2	10	1	3	2	5	2	0	10	1	0	2	6	1	9	3	5	8	5	8	0	2	2	0	12	2	0	2	1	10
ENSBTAG00000001280	CLPB	caseinolytic mitochondrial matrix peptidase chaperone subunit B	162	72	78	53	69	165	222	124	71	77	67	87	196	77	102	124	90	58	108	102	57	68	65	109	109	69	154	90	68	88	160	93	129	173	59	84
ENSBTAG00000001282	RALGAPA1	Ral GTPase activating protein catalytic subunit alpha 1	751	946	128	935	1380	641	954	585	1091	894	694	937	1411	625	1558	765	889	1102	1112	919	243	341	612	1416	301	571	565	823	893	605	913	551	398	661	788	1004
ENSBTAG00000001283	RIC1	RIC1 homolog%2C RAB6A GEF complex partner 1	268	270	74	227	223	371	274	380	234	211	195	347	318	127	409	262	343	306	239	323	73	206	115	366	136	292	355	433	417	413	242	267	269	247	278	277
ENSBTAG00000001286	ELMO3	engulfment and cell motility 3	25	78	112	26	71	36	14	24	57	41	78	67	14	60	43	46	42	78	30	107	59	46	25	30	16	35	17	30	59	55	36	66	24	20	49	18
ENSBTAG00000001287	protein_coding	ENSBTAG00000001287 logic_name	57	97	93	38	100	47	39	54	77	75	80	68	59	62	72	44	47	109	68	84	104	100	49	94	68	109	42	53	101	68	51	50	70	62	86	60
ENSBTAG00000001288	MAOB	monoamine oxidase B	1574	319	172	1901	1144	157	2365	607	461	1842	394	396	1944	10	293	1573	584	357	1966	248	268	1039	2168	904	2820	428	235	2918	410	642	2257	395	410	1003	1298	816
ENSBTAG00000001289	MRPL18	mitochondrial ribosomal protein L18	551	410	373	389	405	491	644	513	476	520	417	442	479	463	531	603	419	440	558	434	475	578	673	443	764	419	456	410	450	529	625	416	761	610	512	394
ENSBTAG00000001290	TUBD1	tubulin delta 1	54	107	27	82	108	76	76	67	113	68	83	64	107	64	101	67	121	104	140	73	24	88	92	112	47	73	85	101	76	105	87	51	66	76	70	49
ENSBTAG00000001291	protein_coding	ENSBTAG00000001291 logic_name	0	0	0	0	0	0	0	0	0	0	0	0	0	0	0	0	0	0	0	0	0	0	0	0	0	0	0	0	0	0	0	0	0	0	0	0
ENSBTAG00000001292	LTF	lactotransferrin	18	29	43	34	90	78	34	60	84	8	26	39	27	48	30	26	27	11	26	161	43	31	23	48	26	40	36	46	27	52	30	38	38	18	38	29
ENSBTAG00000001293	CFAP91	cilia and flagella associated protein 91	24	32	5	33	49	16	20	8	27	25	29	27	32	40	26	24	29	61	33	23	17	20	25	59	28	63	24	50	50	19	12	33	29	13	30	49
ENSBTAG00000001294	PPP1R15A	protein phosphatase 1 regulatory subunit 15A	908	1252	1102	862	1010	1553	511	1599	1446	355	821	1041	556	1007	2031	330	716	3373	840	1032	2115	1775	501	2359	586	1414	1561	1008	1497	1875	767	6143	923	592	1015	869
ENSBTAG00000001295	DEPDC5	DEP domain containing 5%2C GATOR1 subcomplex subunit	387	546	728	476	542	318	345	337	565	525	615	507	410	384	571	460	465	655	513	517	762	634	371	528	539	657	389	656	575	483	435	401	417	374	418	425
ENSBTAG00000001296	TMEM50A	transmembrane protein 50A	1534	1661	448	1547	2186	1638	1745	1872	1848	1956	1871	1598	1555	1340	2012	2104	1537	2010	2059	1767	645	1968	1952	2029	1932	1729	1455	1960	1909	1948	1817	1529	807	1474	2004	1764
ENSBTAG00000001297	protein_coding	ENSBTAG00000001297 logic_name	1	0	0	0	0	0	0	4	0	0	1	2	0	1	3	0	0	2	0	0	0	0	0	0	2	0	3	0	0	2	1	0	0	1	0	2
ENSBTAG00000001298	STAMBPL1	STAM binding protein like 1	88	144	35	95	67	136	31	92	113	68	148	76	32	87	111	73	65	165	78	93	36	77	20	80	29	89	77	89	114	66	95	93	143	51	71	79
ENSBTAG00000001299	CYP7B1	cytochrome P450%2C family 7%2C subfamily B%2C polypeptide 1	29	25	9	9	42	63	29	83	29	23	29	48	34	16	56	34	51	17	53	26	4	12	14	55	22	58	76	19	26	41	34	28	16	26	18	115
ENSBTAG00000001301	LRRC32	leucine rich repeat containing 32	359	1309	1945	412	759	740	310	1314	663	505	1311	683	240	651	955	288	513	1034	352	1044	2127	1180	538	769	411	1293	786	650	901	457	583	859	389	230	599	436
ENSBTAG00000001302	MRPS28	mitochondrial ribosomal protein S28	255	109	61	224	153	140	329	218	138	232	124	141	262	88	129	308	172	115	208	127	59	176	360	175	328	156	147	141	101	156	295	135	224	283	226	140
ENSBTAG00000001303	HSPB8	heat shock protein family B (small) member 8	2184	2089	1926	1793	1023	518	980	1715	948	1982	1552	828	851	677	1049	2077	546	2793	2359	1033	2131	2061	1210	1091	2015	2228	687	2021	917	1126	1876	1065	19448	4724	2244	2331
ENSBTAG00000001305	ATP2B2	ATPase plasma membrane Ca2+ transporting 2	23	17	52	16	24	8	9	12	13	27	39	37	25	15	24	14	40	30	12	23	15	18	14	11	27	56	27	34	56	47	16	38	123	8	13	6
ENSBTAG00000001306	FXN	frataxin	397	228	90	297	316	211	445	291	221	457	178	246	391	146	340	409	189	296	395	255	158	305	505	309	488	286	212	363	213	223	518	179	461	444	292	199
ENSBTAG00000001308	protein_coding	ENSBTAG00000001308 logic_name	13	24	17	2	22	14	9	8	13	13	26	13	5	12	18	4	17	19	21	30	36	30	14	28	0	1	1	33	43	34	26	43	13	24	24	14
ENSBTAG00000001310	RHO	rhodopsin	4	4	2	1	2	5	5	0	0	15	2	1	0	0	1	5	3	2	3	2	3	2	0	6	3	2	4	1	6	4	10	0	0	12	4	0
ENSBTAG00000001311	MORF4L2	mortality factor 4 like 2	2567	2953	616	2286	3086	6311	2577	4872	3247	2370	3474	3388	2662	3138	3007	2614	2829	2979	2897	3841	751	2887	3212	3571	3288	3125	4581	2301	2477	3792	2844	3200	3197	2423	2987	2724
ENSBTAG00000001314	TRMT6	tRNA methyltransferase 6	166	217	29	118	129	283	136	290	172	164	169	243	151	94	166	200	180	138	152	158	50	64	140	181	60	136	189	144	145	151	180	167	174	182	156	110
ENSBTAG00000001315	DMRTA1	DMRT like family A1	0	0	0	0	0	0	0	0	0	0	0	0	0	0	0	0	0	0	0	0	2	0	0	1	0	0	0	0	0	0	3	1	0	0	0	0
ENSBTAG00000001320	VPS16	VPS16 core subunit of CORVET and HOPS complexes	1188	1337	1710	1315	1426	985	935	1003	1432	1444	1586	1442	1008	1346	1366	1255	1241	1868	1217	1326	2002	1350	1175	1365	1263	1406	817	1641	1289	1175	1107	896	575	962	1189	826
ENSBTAG00000001321	IL1B	interleukin 1 beta	19	242	149	264	52	548	22	137	205	76	62	93	87	33	104	125	210	220	88	111	29	45	33	80	63	106	121	76	191	141	105	248	47	28	14	47
ENSBTAG00000001322	SAXO1	stabilizer of axonemal microtubules 1	0	4	1	0	2	0	2	3	10	0	4	1	0	0	3	0	0	2	1	3	1	1	1	2	0	4	0	3	0	2	0	2	0	2	2	0
ENSBTAG00000001323	CENPC	centromere protein C	194	400	24	268	455	322	254	105	322	312	366	276	356	254	377	259	308	453	388	411	113	41	166	446	34	103	207	141	158	117	295	151	64	127	99	131
ENSBTAG00000001324	SLCO2A1	solute carrier organic anion transporter family member 2A1	297	469	1281	154	896	1077	239	576	749	176	504	724	173	159	741	276	469	286	204	821	443	916	350	763	278	848	717	310	797	883	297	1025	288	269	258	330
ENSBTAG00000001325	UPB1	beta-ureidopropionase 1	10	7	6	8	15	6	2	4	8	20	10	4	6	0	7	4	7	11	10	14	15	3	12	4	18	9	5	10	3	8	4	12	5	1	7	1
ENSBTAG00000001326	SLC44A5	solute carrier family 44 member 5	0	0	0	0	1	0	0	0	0	0	0	0	0	0	0	0	1	1	3	0	0	0	0	0	0	4	0	0	3	1	0	5	1	0	0	0
ENSBTAG00000001328	SLBP	stem-loop binding protein	450	601	566	503	570	634	281	549	598	526	728	637	375	647	694	475	460	789	444	646	426	634	359	519	430	631	525	680	547	879	444	523	293	374	539	465
ENSBTAG00000001329	CLPTM1L	CLPTM1 like	2006	1829	3117	1909	2032	2025	2010	2725	2450	1918	2026	2297	1952	1884	2412	2084	2292	2705	2038	2480	3787	3733	2259	2393	2858	2895	2130	2773	2118	2744	2363	1917	1407	1914	2470	1903
ENSBTAG00000001331	ERICH6	glutamate rich 6	5	3	4	3	6	1	0	1	4	7	5	4	2	6	0	1	3	4	5	5	0	0	0	10	2	7	9	0	6	5	2	5	1	1	6	3
ENSBTAG00000001332	MYO1C	myosin IC	10250	8705	9729	12857	12863	7105	15396	8679	8879	12105	9256	6680	13968	5368	13048	9695	9107	8675	9676	11646	22875	18516	13358	13292	17784	14007	7652	16191	10409	8695	13256	8991	8340	12728	13905	11536
ENSBTAG00000001333	PPARG	peroxisome proliferator activated receptor gamma	2842	2212	324	2283	4432	864	4852	1955	1790	3460	1473	1137	4558	870	3179	3298	2513	1887	2456	1709	1111	3245	3856	3894	3796	2749	1284	2802	2512	1960	3448	1662	1213	3494	3892	2615
ENSBTAG00000001335	GHR	growth hormone receptor	2303	2473	89	1324	5275	1407	5565	2411	2132	1763	637	2125	5144	200	3063	1973	4553	1226	2622	1436	433	1048	1933	6334	1191	1573	1394	2028	2202	2820	2364	1665	2144	3216	3413	3166
ENSBTAG00000001336	protein_coding	ENSBTAG00000001336 logic_name	0	0	0	0	0	0	0	0	0	0	0	0	0	0	0	0	0	0	0	0	0	0	0	0	0	0	0	0	0	0	0	0	0	0	0	0
ENSBTAG00000001338	CCR3	C-C motif chemokine receptor 3	45	69	43	57	24	41	1	16	20	10	34	20	55	7	16	8	46	46	45	28	0	19	17	19	15	54	9	8	60	13	29	29	17	13	8	39
ENSBTAG00000001341	protein_coding	NA	14	12	4	33	26	0	20	6	51	41	18	26	17	5	16	17	8	15	49	11	47	35	33	39	11	30	11	79	47	5	25	8	18	13	16	21
ENSBTAG00000001342	RSL24D1	ribosomal L24 domain containing 1	447	485	70	358	560	675	422	562	498	445	471	572	426	330	542	397	471	593	483	607	169	269	397	559	321	510	417	330	400	412	516	423	379	353	480	396
ENSBTAG00000001343	DEPDC1	DEP domain containing 1	0	21	0	0	1	88	0	7	9	0	23	17	2	5	8	12	7	13	4	26	3	0	0	0	0	7	53	0	5	11	2	21	2	10	7	1
ENSBTAG00000001344	METTL21E	RIKEN cDNA 4832428D23-like	5	0	0	0	6	1	2	1	0	2	0	0	5	0	3	7	1	2	7	0	1	2	1	4	2	1	1	2	2	5	3	6	58	1	1	4
ENSBTAG00000001346	STRA8	stimulated by retinoic acid 8	226	214	651	374	460	200	354	424	514	340	439	416	363	307	500	233	409	549	285	507	883	537	291	364	221	655	320	722	581	435	339	474	212	136	238	269
ENSBTAG00000001348	COMMD8	COMM domain containing 8	279	325	24	179	359	446	314	237	271	307	250	277	232	138	316	416	301	251	390	396	46	118	350	393	243	170	309	262	236	279	390	219	217	409	324	308
ENSBTAG00000001349	KIF1C	kinesin family member 1C	10643	5314	8066	8915	7955	4990	12874	7124	6678	11425	6396	6326	15216	4088	8857	13149	7862	5949	10824	7794	13218	18222	15457	12713	20940	11075	5327	16873	6425	6323	14961	6017	38536	13236	12222	9621
ENSBTAG00000001350	protein_coding	ensembl version	0	0	0	0	0	0	0	0	0	2	3	1	1	0	0	0	0	3	1	0	2	2	0	2	0	0	0	1	0	0	1	0	1	0	1	0
ENSBTAG00000001352	ENTR1	endosome associated trafficking regulator 1	1028	891	1275	832	1140	910	780	1242	1017	1070	1025	978	935	972	1104	903	918	1307	1086	1398	2066	1453	1030	1163	1358	1437	955	1304	1070	1024	945	930	964	833	1137	991
ENSBTAG00000001353	PMPCA	peptidase%2C mitochondrial processing subunit alpha	2457	1165	1883	1603	1365	1630	2694	1764	1488	2017	1300	1493	2047	1686	1638	3120	1539	1409	2016	1681	2626	1882	2935	1548	2847	1948	1637	1905	1297	1795	2975	1320	2741	2850	2050	1302
ENSBTAG00000001354	INPP5E	inositol polyphosphate-5-phosphatase E	159	186	271	141	216	76	135	137	198	172	188	121	171	161	210	123	149	232	136	238	390	195	141	231	178	273	123	239	177	143	182	188	183	124	145	136
ENSBTAG00000001356	USP38	ubiquitin specific peptidase 38	251	290	37	258	360	301	345	352	328	361	268	320	365	283	355	335	328	356	279	421	76	177	272	420	195	274	320	409	359	356	342	260	1144	283	294	304
ENSBTAG00000001359	B3GNT7	UDP-GlcNAc:betaGal beta-1%2C3-N-acetylglucosaminyltransferase 7	3	5	20	3	6	8	4	19	14	14	26	20	1	15	12	2	24	24	6	18	19	15	6	18	0	21	17	10	49	46	4	47	1	1	36	8
ENSBTAG00000001360	RPS12	ribosomal protein S12	15960	12618	17764	13765	17868	25444	15207	20529	27594	12122	18033	28882	11591	16728	14579	14815	21486	24443	14716	21376	7484	18959	13168	14250	16565	20536	26122	12691	17618	39101	14623	26994	12044	10469	14000	13425
ENSBTAG00000001361	protein_coding	NA	286	179	22	141	309	366	454	237	358	241	239	233	283	141	326	401	253	165	350	322	61	173	345	318	251	196	324	188	211	300	388	248	357	477	249	196
ENSBTAG00000001364	DPH6	diphthamine biosynthesis 6	118	143	12	96	132	189	159	177	157	132	122	134	94	88	115	133	92	93	120	119	22	95	160	105	116	97	139	69	94	120	133	102	74	168	124	87
ENSBTAG00000001365	protein_coding	NA	143	44	16	338	37	1	159	40	17	120	10	15	305	14	51	99	20	25	149	14	36	122	227	66	392	107	7	105	34	31	304	28	69	202	145	93
ENSBTAG00000001367	protein_coding	NA	279	339	941	285	111	324	138	308	341	308	536	282	114	937	228	341	171	549	435	504	638	330	276	165	282	416	275	516	266	389	280	429	103	146	217	237
ENSBTAG00000001368	LGALS3BP	galectin 3 binding protein	7525	3045	4440	5159	5748	2864	12311	4177	4652	5145	3553	3625	7215	2198	3635	6788	4119	3296	6766	3675	6668	5967	7187	4081	10553	5334	4080	10120	5032	7633	12493	4314	3045	11233	9935	6445
ENSBTAG00000001374	METTL27	methyltransferase like 27	117	27	32	109	113	23	129	59	73	110	63	66	100	17	34	151	93	81	148	38	128	175	181	117	212	168	44	164	83	111	159	53	39	169	162	174
ENSBTAG00000001376	RAD21L1	RAD21 cohesin complex component like 1	3	3	0	3	11	8	21	4	17	46	5	14	12	1	9	41	5	7	17	8	4	2	28	8	0	7	6	5	7	3	25	2	2	11	10	8
ENSBTAG00000001382	SLC26A9	solute carrier family 26 member 9	19	24	36	5	28	5	22	18	14	17	14	15	6	8	15	38	12	15	11	22	17	17	17	22	15	50	13	15	14	14	18	41	21	22	32	16
ENSBTAG00000001385	ZSCAN2	zinc finger and SCAN domain containing 2	86	106	242	142	149	86	70	125	120	108	103	104	108	219	249	82	122	190	88	182	364	203	103	118	170	229	151	121	128	131	79	116	129	103	110	161
ENSBTAG00000001387	WDR73	WD repeat domain 73	189	275	402	120	289	262	192	220	268	220	285	227	164	199	259	227	225	275	188	264	281	419	198	380	187	333	278	229	254	241	208	261	399	175	306	253
ENSBTAG00000001388	protein_coding	NA	74	58	93	74	75	186	21	86	111	41	68	41	24	169	148	72	45	160	60	84	193	69	25	49	126	117	68	69	110	68	66	93	50	52	51	73
ENSBTAG00000001390	B4GALT4	beta-1%2C4-galactosyltransferase 4	277	457	232	218	382	624	225	551	668	277	639	680	170	468	406	322	417	624	357	550	230	288	241	451	232	412	456	327	407	448	261	428	252	233	336	333
ENSBTAG00000001391	ANKRD42	ankyrin repeat domain 42	178	184	104	149	236	210	211	152	221	215	168	163	236	95	203	206	188	187	190	231	88	177	166	198	62	163	182	203	177	195	198	158	115	190	168	166
ENSBTAG00000001392	RDH16	retinol dehydrogenase 16 (all-trans)	4	3	2	16	71	0	36	5	14	6	6	0	23	1	6	1	20	3	9	3	21	24	15	18	4	12	3	7	22	7	1	3	2	0	2	0
ENSBTAG00000001393	MTF2	metal response element binding transcription factor 2	91	130	10	94	130	186	121	88	122	88	91	166	141	82	206	76	183	151	163	177	49	26	49	187	26	75	178	104	132	155	123	107	69	81	82	137
ENSBTAG00000001394	TMED9	transmembrane emp24 protein transport domain containing 9	3165	2656	4956	2738	3082	4714	2411	5297	3872	2783	3492	3828	2553	4751	3497	3357	3601	3496	2923	3458	5607	5092	2957	3316	4066	4567	4143	3094	2966	4678	2910	3787	2466	2605	3873	3244
ENSBTAG00000001395	C1H21orf91	chromosome 1 C21orf91 homolog	47	17	3	7	38	65	56	35	16	13	2	58	74	9	58	9	67	29	62	28	13	5	4	93	0	34	78	15	53	40	29	26	24	47	76	146
ENSBTAG00000001396	ADAMTS7	ADAM metallopeptidase with thrombospondin type 1 motif 7	1044	576	1226	1215	1121	1456	1468	638	895	1053	967	511	971	1690	1214	1262	1033	958	830	1704	2237	782	1565	901	1182	758	1132	1205	636	901	1492	947	486	1025	696	413
ENSBTAG00000001397	protein_coding	ENSBTAG00000001397 logic_name	0	0	0	0	0	0	0	0	0	0	0	0	0	0	0	0	0	0	0	0	0	0	0	0	0	0	0	0	0	0	0	0	0	0	0	0
ENSBTAG00000001398	ATP2A2	ATPase sarcoplasmic/endoplasmic reticulum Ca2+ transporting 2	1096	1489	966	1194	1144	3071	1236	2329	1531	1165	1477	1892	1501	810	1519	1138	1411	1086	1332	1896	605	1386	935	1591	869	1454	2123	1419	1608	2195	1176	1410	48364	1171	1248	1177
ENSBTAG00000001400	AKT2	AKT serine/threonine kinase 2	3982	2223	1837	3474	4304	1453	6993	2918	2199	3935	1945	1764	4797	1022	2775	5203	2550	2076	3463	1641	3919	5504	5763	5141	6434	4296	1731	5059	3234	2420	5553	1599	3304	8465	4197	3485
ENSBTAG00000001401	SLC45A1	solute carrier family 45 member 1	3	1	0	3	0	0	0	0	0	5	0	2	1	0	0	3	1	0	0	0	0	0	2	0	2	1	1	1	0	0	2	0	0	2	2	0
ENSBTAG00000001403	PRKCI	protein kinase C iota	102	148	18	62	119	246	128	131	101	102	117	181	173	56	178	119	184	117	159	156	34	50	97	234	78	96	183	140	171	122	165	136	65	153	149	185
ENSBTAG00000001404	CACNG3	calcium voltage-gated channel auxiliary subunit gamma 3	0	0	0	0	0	0	0	0	0	0	0	0	0	0	0	0	0	0	0	0	0	0	0	0	0	0	0	0	0	0	1	0	0	0	0	1
ENSBTAG00000001405	GLCE	glucuronic acid epimerase	668	532	38	348	1102	441	722	501	430	317	303	414	1169	506	899	349	748	468	686	582	112	404	221	963	241	549	505	937	601	1085	528	417	349	418	751	820
ENSBTAG00000001406	MAB21L3	mab-21 like 3	1	0	0	0	0	10	0	1	0	0	4	0	0	1	2	0	0	0	1	8	0	0	0	0	2	2	0	0	1	0	2	0	0	0	1	0
ENSBTAG00000001407	AP3S2	adaptor related protein complex 3 subunit sigma 2	1374	813	1031	1180	1150	699	1564	1223	1043	1272	937	940	1479	764	1159	1689	967	835	1315	874	1542	1633	1830	1204	2173	1364	850	1472	862	1111	1577	865	1185	1721	1344	1155
ENSBTAG00000001408	CNRIP1	cannabinoid receptor interacting protein 1	1095	1273	1073	1065	1832	845	706	1452	1697	1083	1267	1303	881	1315	1616	796	1033	1815	1155	1227	1116	1741	797	1611	1170	1902	877	1511	1282	1283	866	1245	882	664	1401	1572
ENSBTAG00000001410	GRAMD1B	GRAM domain containing 1B	89	131	157	116	262	101	55	71	79	113	103	82	178	84	190	90	135	105	65	165	165	280	88	225	81	255	90	198	157	130	74	99	218	61	100	80
ENSBTAG00000001412	N6AMT1	N-6 adenine-specific DNA methyltransferase 1	49	60	13	61	77	31	59	71	83	42	38	49	50	37	86	35	59	77	61	38	20	72	56	67	40	59	35	44	59	41	53	31	87	72	51	54
ENSBTAG00000001414	KCTD12	potassium channel tetramerization domain containing 12	328	285	125	94	177	355	144	773	232	66	128	604	191	56	239	69	351	330	268	412	73	167	78	492	67	488	685	166	409	606	171	467	226	264	228	584
ENSBTAG00000001415	THOC6	THO complex 6	202	266	471	171	239	332	125	337	300	158	368	348	130	218	232	259	306	304	183	338	540	363	226	271	254	365	344	224	208	336	169	286	200	161	349	209
ENSBTAG00000001416	GABRR3	gamma-aminobutyric acid type A receptor rho3 subunit	0	0	0	0	0	0	0	0	0	0	0	0	0	0	0	0	0	0	0	0	0	0	1	0	0	0	0	0	0	0	0	2	0	0	0	0
ENSBTAG00000001417	ACSM1	acyl-CoA synthetase medium chain family member 1	7327	1623	372	6785	8416	613	18121	4360	3250	11096	2254	2003	12544	96	2675	7338	6602	1927	14604	1453	1951	4726	11705	5396	16409	3914	567	10126	2861	4114	13108	1271	1394	6176	5613	2666
ENSBTAG00000001419	MRPL4	mitochondrial ribosomal protein L4	1132	577	868	1158	860	630	1384	726	675	1211	757	761	1252	575	714	1785	721	841	1129	689	1161	1008	1607	942	1522	870	636	1139	664	764	1307	624	982	1562	792	615
ENSBTAG00000001420	ABHD12	abhydrolase domain containing 12%2C lysophospholipase	1667	1839	3488	1588	1717	2099	1670	2575	2507	1486	2421	2629	1464	2423	1863	1753	1971	2327	1627	2397	3551	1964	1695	1568	2106	2196	2335	1821	2059	2731	1741	2384	960	1599	2331	1333
ENSBTAG00000001422	protein_coding	NA	1088	1082	722	1055	1137	1434	1072	1189	1472	1176	1311	1340	854	1468	1049	1215	1185	1394	1376	1543	639	957	1078	971	1282	991	1029	1189	984	1283	1081	1224	1372	962	1348	899
ENSBTAG00000001423	protein_coding	ensembl version	0	0	1	0	0	0	0	0	0	0	1	2	3	0	7	0	0	0	0	0	0	1	4	2	0	0	0	2	0	0	0	1	0	0	0	0
ENSBTAG00000001424	MSH6	mutS homolog 6	570	732	149	641	1041	719	529	671	819	557	789	787	706	695	991	503	914	962	738	935	220	558	405	994	334	839	792	812	898	714	560	707	778	448	643	737
ENSBTAG00000001425	FBXO11	F-box protein 11	633	714	89	637	889	837	838	459	677	690	558	568	863	431	781	903	617	823	810	758	171	240	549	990	225	515	535	731	679	554	703	472	404	751	558	688
ENSBTAG00000001429	NEURL1B	neuralized E3 ubiquitin protein ligase 1B	642	726	1597	686	892	409	727	696	545	725	789	536	666	421	703	492	898	775	623	1101	2645	1684	926	931	1082	1097	1492	1390	1123	731	784	1271	379	601	581	870
ENSBTAG00000001432	protein_coding	ensembl version	0	0	5	0	1	0	0	0	2	0	1	0	0	1	0	0	0	0	0	0	2	0	0	0	0	0	0	1	1	0	3	0	0	0	1	3
ENSBTAG00000001435	ARL6IP6	ADP ribosylation factor like GTPase 6 interacting protein 6	301	350	51	249	452	386	295	282	498	306	409	394	268	263	399	268	384	497	332	399	104	152	228	390	134	257	339	335	340	329	300	260	153	230	284	277
ENSBTAG00000001439	HESX1	HESX homeobox 1	79	82	26	51	69	55	64	40	92	72	107	81	64	89	81	86	90	109	46	68	14	26	60	64	37	42	51	63	49	47	86	60	29	46	53	50
ENSBTAG00000001440	PMM2	phosphomannomutase 2	1509	774	1200	1505	1244	1108	2030	1446	986	1292	940	1217	1788	820	1053	2108	1073	870	1231	890	1387	1568	1894	1461	1840	1231	1315	1157	956	1532	1945	959	662	2074	1471	1076
ENSBTAG00000001441	protein_coding	NA	1708	1219	1485	1211	1366	920	1651	1795	1423	809	1011	1718	1091	421	996	1204	1276	685	1100	1050	1829	2217	2082	1463	1857	1573	1082	1081	1113	1636	1452	1089	460	2046	1145	1289
ENSBTAG00000001442	protein_coding	ensembl version	0	0	0	0	0	0	24	0	0	0	0	0	3	0	1	10	0	0	20	0	0	3	5	1	1	0	0	0	0	0	0	0	0	0	0	0
ENSBTAG00000001443	protein_coding	ensembl version	8	11	81	7	8	17	10	101	197	13	16	172	8	1	22	2	96	34	9	37	9	17	8	31	5	13	6	30	22	34	11	15	16	9	18	8
ENSBTAG00000001444	TNXB	tenascin XB	20230	27055	13507	14420	16830	762	6684	22238	25356	20929	29910	17079	10028	19623	25579	10405	10041	27964	22332	5696	37226	34277	10791	31262	13070	42051	921	42559	38943	5901	20308	4526	6016	9807	27911	21190
ENSBTAG00000001446	ABRACL	ABRA C-terminal like	75	209	37	74	168	310	54	232	322	96	282	349	47	141	118	132	301	261	100	335	50	87	63	141	36	140	207	92	275	341	105	185	86	55	230	100
ENSBTAG00000001447	protein_coding	NA	664	449	589	392	310	280	181	353	457	346	541	470	145	175	508	220	294	600	709	533	524	537	273	487	310	974	450	884	557	507	353	439	192	219	285	690
ENSBTAG00000001448	INMT	indolethylamine N-methyltransferase	2	0	0	0	0	1	0	0	0	0	0	0	0	0	2	0	0	1	0	0	0	0	0	0	0	0	0	1	1	3	0	0	0	0	0	0
ENSBTAG00000001449	SRA1	steroid receptor RNA activator 1	835	1154	1174	980	1857	1718	903	1512	1700	1109	1147	1493	904	1171	1411	997	1412	1172	966	1462	1526	1592	876	1298	870	1103	1356	984	981	1683	841	1124	754	692	1016	803
ENSBTAG00000001450	APBB3	amyloid beta precursor protein binding family B member 3	508	956	898	900	1495	517	562	466	987	941	873	707	730	793	1236	617	798	1361	696	958	1330	885	577	1198	485	888	377	1015	837	646	631	532	418	426	780	487
ENSBTAG00000001451	A4GNT	alpha-1%2C4-N-acetylglucosaminyltransferase	0	0	0	0	0	0	0	0	0	0	0	0	0	0	0	0	0	0	0	0	0	0	0	0	0	0	0	0	0	0	0	0	0	0	0	0
ENSBTAG00000001455	HOXA7	homeobox A7	246	166	255	302	253	83	282	177	168	353	173	124	358	123	245	314	192	214	247	137	399	362	407	302	448	294	142	465	284	168	350	157	159	366	215	208
ENSBTAG00000001457	TMEM267	transmembrane protein 267	32	58	3	45	58	55	28	57	66	45	79	35	32	43	71	49	35	76	60	53	6	23	36	62	36	43	55	60	48	60	34	41	16	32	42	47
ENSBTAG00000001460	LIN7C	lin-7 homolog C%2C crumbs cell polarity complex component	879	1000	60	831	1076	1730	875	759	1033	895	835	1094	888	700	1325	919	958	919	922	1233	205	272	794	1320	387	541	890	816	744	825	1016	725	354	839	869	735
ENSBTAG00000001462	FLT4	fms related receptor tyrosine kinase 4	84	46	766	241	231	283	99	261	408	40	428	294	125	58	182	190	113	1050	216	509	490	200	99	531	97	1199	276	348	344	167	273	402	108	91	83	109
ENSBTAG00000001463	TNKS	tankyrase	105	70	43	81	118	141	69	150	81	45	71	92	223	36	136	55	109	79	104	98	29	87	49	175	32	148	214	124	153	142	68	88	248	90	112	275
ENSBTAG00000001464	GPR156	G protein-coupled receptor 156	62	30	23	35	73	34	34	31	18	65	44	20	76	12	44	57	18	33	74	61	36	67	58	57	58	45	36	70	41	55	65	46	23	52	68	55
ENSBTAG00000001465	P2RY1	purinergic receptor P2Y1	24	68	32	30	16	70	32	158	78	16	21	113	44	10	35	30	97	60	32	46	34	56	34	63	28	21	141	37	30	110	49	95	193	41	23	39
ENSBTAG00000001468	SAMD4A	sterile alpha motif domain containing 4A	256	246	104	117	98	305	187	345	209	132	133	284	179	58	237	100	218	170	247	556	116	249	80	365	85	231	237	272	297	365	163	242	658	177	169	246
ENSBTAG00000001470	DTX2	deltex E3 ubiquitin ligase 2	345	701	1143	360	553	513	285	759	980	392	627	937	338	709	538	357	622	712	435	913	1005	631	359	488	407	758	631	594	635	1097	393	576	526	306	453	431
ENSBTAG00000001471	POC1A	POC1 centriolar protein A	105	121	144	103	87	210	118	124	137	136	189	152	129	98	122	248	199	155	132	104	196	156	167	141	179	115	227	177	156	272	153	189	95	167	144	98
ENSBTAG00000001473	ARVCF	ARVCF delta catenin family member	1671	310	567	2052	914	283	2922	413	812	1676	617	465	1977	450	726	2884	747	554	1614	590	1458	1377	3028	907	2701	914	392	1391	359	371	2496	406	1486	3552	1373	846
ENSBTAG00000001474	NRGN	neurogranin	143	152	161	283	316	161	148	86	207	265	103	106	234	167	332	128	157	387	111	307	536	146	149	292	137	170	94	264	117	134	160	83	78	110	193	104
ENSBTAG00000001475	MCUR1	mitochondrial calcium uniporter regulator 1	310	166	48	193	257	149	407	211	212	275	189	176	350	97	237	329	196	241	321	147	53	258	330	300	258	238	240	383	243	194	388	145	167	330	267	267
ENSBTAG00000001476	protein_coding	ensembl version	1	0	2	0	0	0	35	15	50	0	0	0	43	45	104	72	44	94	0	0	1	0	0	0	71	120	45	113	63	53	49	23	48	17	54	46
ENSBTAG00000001477	pseudogene	ensembl version	18	36	20	15	32	26	23	28	28	21	25	51	28	6	52	21	43	32	38	24	6	48	5	39	15	38	28	37	50	24	20	13	19	14	39	37
ENSBTAG00000001478	DESI2	desumoylating isopeptidase 2	73	118	27	49	108	204	74	148	91	38	56	126	81	57	95	62	94	82	87	185	31	82	38	129	65	111	153	105	126	110	65	115	186	85	104	92
ENSBTAG00000001481	IGSF9	immunoglobulin superfamily member 9	24	121	79	4	34	34	18	48	127	25	98	120	35	39	16	58	15	18	37	44	131	5	28	23	10	18	35	21	9	20	56	30	5	8	26	3
ENSBTAG00000001483	SRGAP2	SLIT-ROBO Rho GTPase activating protein 2	783	1052	1274	808	927	941	672	1240	1183	877	1146	1060	662	718	1563	660	938	1132	867	1036	1307	1353	546	1242	629	1173	896	1308	1116	1148	798	1148	503	575	793	813
ENSBTAG00000001484	LZTFL1	leucine zipper transcription factor like 1	323	333	120	194	346	485	212	326	404	293	397	411	282	411	418	269	371	398	293	341	106	225	257	433	154	260	347	249	238	293	307	257	190	246	315	297
ENSBTAG00000001485	PPIP5K2	diphosphoinositol pentakisphosphate kinase 2	660	762	67	521	777	904	659	442	838	678	624	959	785	784	807	580	710	837	692	806	147	131	396	955	160	419	620	383	434	448	561	383	174	488	395	473
ENSBTAG00000001486	protein_coding	NA	175	262	17	154	404	305	233	153	272	180	178	272	298	184	394	198	275	348	308	316	36	25	127	394	57	123	178	152	211	154	230	153	73	199	152	129
ENSBTAG00000001488	OTC	ornithine carbamoyltransferase	0	0	0	0	0	0	0	0	0	0	0	0	0	0	0	0	0	0	0	0	0	0	0	0	0	0	0	0	0	0	0	0	0	0	0	0
ENSBTAG00000001489	TUBA1A	tubulin%2C alpha 1a	2054	3020	2377	3442	1545	4288	3060	4009	3236	1367	3825	2400	3778	2847	2937	2422	2304	2218	1560	2911	5616	2682	3893	3021	3262	3259	3574	1707	1498	3236	2161	3017	1576	2483	2186	1380
ENSBTAG00000001491	NWD2	NACHT and WD repeat domain containing 2	0	1	0	3	4	4	6	0	0	1	0	0	8	0	1	0	1	0	3	2	1	2	2	0	5	2	1	1	2	3	6	0	0	4	0	0
ENSBTAG00000001492	FYB1	FYN binding protein 1	68	263	65	113	152	384	52	221	353	50	224	239	72	182	129	72	251	395	99	338	31	30	32	160	8	69	300	99	188	309	77	251	51	55	146	59
ENSBTAG00000001495	SPINLW1	serine peptidase inhibitor-like%2C with Kunitz and WAP domains 1 (eppin)	0	2	0	0	0	0	0	0	0	0	0	0	0	0	0	0	0	0	0	0	0	0	1	0	0	0	0	0	0	0	0	0	0	0	0	0
ENSBTAG00000001497	MRAS	muscle RAS oncogene homolog	5215	2489	1358	4397	4215	1596	6613	1603	1581	6325	2475	1720	6252	1364	2403	7449	2239	1699	4722	1963	1802	7876	8047	5573	6214	3707	1324	5120	2598	1856	7817	2173	1418	8285	6463	5184
ENSBTAG00000001498	CYTH2	cytohesin 2	876	954	1271	1023	1162	796	856	1046	1037	1067	995	887	1010	1160	1324	954	889	1371	925	1372	2217	1517	919	1267	1212	1441	880	1326	1073	1214	891	1224	917	769	1087	950
ENSBTAG00000001499	TRIM33	tripartite motif containing 33	94	68	16	37	69	158	123	89	67	53	48	114	164	54	80	69	121	95	125	109	12	29	41	93	22	60	133	83	110	89	93	86	71	85	78	147
ENSBTAG00000001500	FIGNL1	fidgetin like 1	42	54	12	26	41	93	24	63	56	28	89	49	29	35	53	41	62	80	58	54	15	24	23	67	13	54	62	20	36	37	24	45	20	18	34	25
ENSBTAG00000001503	TRIM72	tripartite motif containing 72	0	3	4	0	0	0	0	4	2	0	2	2	1	0	2	0	0	2	1	3	0	6	0	2	0	2	0	2	2	0	0	2	4671	2	4	0
ENSBTAG00000001504	NOP14	NOP14 nucleolar protein	870	1327	1583	929	1208	1469	895	1756	1248	1245	1192	1544	638	934	1253	837	1037	1399	993	1946	2783	1023	848	1112	993	1319	951	1147	806	1173	1056	930	896	753	882	569
ENSBTAG00000001505	GRK4	G protein-coupled receptor kinase 4	270	315	360	170	235	231	179	232	299	260	362	399	183	347	250	208	241	309	185	367	458	372	231	341	272	282	221	472	336	314	145	189	135	141	231	138
ENSBTAG00000001506	HTT	huntingtin	1824	1862	2792	2180	1808	1884	1963	2348	2136	2161	2057	1992	2209	1715	2287	2113	2104	1846	2023	2059	3544	2423	1991	2215	2641	2480	1879	3379	2093	2214	2147	1793	1308	2070	2208	1350
ENSBTAG00000001507	CLCN5	chloride voltage-gated channel 5	39	9	9	19	8	41	21	54	29	4	12	36	55	5	25	25	28	3	31	17	3	14	3	11	13	34	57	29	31	58	21	27	25	18	35	38
ENSBTAG00000001508	SH3RF1	SH3 domain containing ring finger 1	324	363	336	274	421	315	364	275	261	333	305	311	354	249	500	225	349	278	264	464	855	534	303	419	307	398	369	447	379	398	383	419	225	300	307	334
ENSBTAG00000001509	ELK3	ETS transcription factor ELK3	614	1084	624	603	1274	1203	736	817	861	600	910	1030	732	658	1201	575	1395	1070	998	1575	557	442	640	1481	345	630	1453	1090	996	947	960	1214	325	635	822	1053
ENSBTAG00000001510	CDK17	cyclin dependent kinase 17	247	304	51	200	395	611	298	266	315	191	207	347	356	164	491	192	426	352	423	583	117	124	302	638	141	264	432	261	345	331	324	358	165	328	322	349
ENSBTAG00000001511	BCL6	BCL6 transcription repressor	970	651	1099	688	612	1273	1185	1207	1182	1139	684	1933	746	362	528	1410	1846	991	964	1254	305	349	951	635	435	605	1167	1735	599	1184	1301	1002	1209	1282	1057	587
ENSBTAG00000001512	ZFP64	ZFP64 zinc finger protein	566	454	657	392	535	443	544	575	521	637	539	476	617	422	569	602	507	506	601	473	851	848	600	602	763	627	474	744	443	549	634	424	723	640	624	536
ENSBTAG00000001513	PDIK1L	PDLIM1 interacting kinase 1 like	43	48	0	25	64	39	67	46	53	45	37	57	99	17	69	54	76	41	71	41	15	30	48	69	45	45	50	72	40	43	77	53	36	98	47	75
ENSBTAG00000001514	ASB11	ankyrin repeat and SOCS box containing 11	107	200	107	91	290	168	129	164	396	222	173	263	102	204	274	167	224	263	113	295	118	86	104	156	69	114	143	151	120	210	120	161	563	80	153	72
ENSBTAG00000001516	CALCB	calcitonin-related polypeptide beta	0	0	3	0	0	0	0	0	0	0	0	0	0	0	0	0	0	0	0	0	0	4	0	0	0	0	0	0	0	0	0	0	0	0	0	0
ENSBTAG00000001517	KRT18	keratin 18	2	5	4	9	0	0	5	2	83	1	7	4	1	3	0	3	1	10	0	2	3	4	2	10	5	16	0	9	14	0	5	0	19	0	6	3
ENSBTAG00000001518	ISG20L2	interferon stimulated exonuclease gene 20 like 2	308	414	566	304	362	586	261	616	506	244	426	667	288	470	511	278	407	566	332	549	414	445	351	419	370	547	624	369	415	638	362	497	395	287	364	297
ENSBTAG00000001519	RRNAD1	ribosomal RNA adenine dimethylase domain containing 1	224	264	92	280	345	60	282	97	329	305	345	317	299	285	377	275	295	470	297	126	127	94	277	299	367	126	73	133	67	93	95	78	232	76	343	71
ENSBTAG00000001520	MRPL24	mitochondrial ribosomal protein L24	627	434	557	518	516	543	785	672	652	591	479	624	492	476	460	762	567	458	507	492	516	810	698	532	911	655	530	471	521	552	616	483	896	620	685	483
ENSBTAG00000001521	UQCRB	ubiquinol-cytochrome c reductase binding protein	1951	653	100	1381	863	922	2762	760	710	1805	693	725	1663	477	768	2776	661	741	1925	596	160	726	2842	997	1616	631	561	826	626	578	2584	455	2007	2575	1026	891
ENSBTAG00000001522	MTERF3	mitochondrial transcription termination factor 3	363	239	83	275	260	252	383	253	344	342	297	311	314	240	329	315	235	324	308	288	119	219	347	301	282	294	193	236	180	214	321	178	319	347	249	219
ENSBTAG00000001523	YES1	YES proto-oncogene 1%2C Src family tyrosine kinase	497	706	79	529	831	1175	737	547	807	637	565	872	736	601	1120	642	962	854	923	1611	256	142	534	1355	170	416	796	694	630	588	700	638	181	643	532	750
ENSBTAG00000001526	protein_coding	ENSBTAG00000001526 logic_name	0	0	0	0	0	0	0	0	0	0	0	0	0	0	0	0	0	0	0	0	0	0	0	0	0	0	0	0	0	0	0	0	0	0	0	0
ENSBTAG00000001527	TMEM213	transmembrane protein 213	0	0	0	0	0	0	0	0	0	0	0	0	1	0	0	0	1	1	0	0	0	2	0	0	0	0	0	1	0	3	0	0	4	0	0	0
ENSBTAG00000001528	CDK13	cyclin dependent kinase 13	551	670	320	554	680	680	508	561	668	626	567	630	573	376	737	515	637	747	561	740	295	426	429	867	293	489	619	681	539	636	556	493	353	468	529	545
ENSBTAG00000001529	NSD3	nuclear receptor binding SET domain protein 3	786	981	454	867	1401	948	787	907	1136	812	947	1016	1003	954	1721	683	1014	1174	965	1103	575	966	538	1299	452	1218	1034	974	1166	976	670	911	584	673	1021	1209
ENSBTAG00000001530	FGF8	fibroblast growth factor 8	0	0	0	0	0	0	0	0	0	0	0	0	0	0	0	3	0	0	0	0	0	0	0	0	2	2	0	2	2	1	0	0	0	0	0	0
ENSBTAG00000001533	HACE1	HECT domain and ankyrin repeat containing E3 ubiquitin protein ligase 1	273	451	41	262	579	467	257	428	399	294	373	485	260	411	566	299	410	460	335	505	142	170	207	578	204	315	321	296	414	299	311	340	168	239	352	361
ENSBTAG00000001535	LIPH	lipase H	0	0	0	0	0	0	0	2	0	0	0	0	0	0	0	0	0	0	0	0	0	0	0	0	0	0	0	0	0	0	0	0	0	0	0	0
ENSBTAG00000001537	TSKU	tsukushi%2C small leucine rich proteoglycan	1749	1390	2069	1624	1227	1720	1264	2060	1756	1580	1798	1384	1444	1660	1827	1130	961	1793	1490	1687	3649	2015	1164	1420	1914	2017	1760	2703	1490	1631	1597	1226	886	1055	1354	1018
ENSBTAG00000001538	protein_coding	ensembl version	25	17	34	22	25	54	25	33	35	19	25	27	15	23	19	6	24	28	19	37	30	22	4	23	26	22	23	9	16	24	9	18	12	13	14	7
ENSBTAG00000001539	SAV1	salvador family WW domain containing protein 1	627	670	118	506	800	868	580	652	671	806	678	699	525	444	787	588	616	822	913	845	175	371	618	825	447	532	627	676	568	640	690	571	454	497	680	623
ENSBTAG00000001543	BRI3BP	BRI3 binding protein	57	3	13	13	8	22	54	18	5	20	8	11	16	5	1	151	24	14	62	9	2	12	106	6	54	8	22	21	18	19	140	8	12	277	33	17
ENSBTAG00000001545	SLC34A2	solute carrier family 34 member 2	0	0	0	0	0	0	0	0	0	0	0	0	0	0	0	0	0	0	1	0	0	0	0	0	0	0	0	0	0	0	1	0	1	0	0	0
ENSBTAG00000001546	MGAT1	alpha-1%2C3-mannosyl-glycoprotein 2-beta-N-acetylglucosaminyltransferase	2518	2915	3861	2704	5120	2699	3131	4358	3896	2791	2978	2788	3111	2847	6048	2300	3172	3254	2362	3685	8546	6108	2602	4229	4112	5716	3434	4887	3832	4491	2807	3757	2695	2572	3325	4006
ENSBTAG00000001548	UBQLN4	ubiquilin 4	627	699	765	541	1112	540	785	809	680	680	660	555	541	423	1042	489	697	724	644	921	1565	1144	676	1147	849	1116	526	828	656	504	759	715	787	658	889	1009
ENSBTAG00000001549	OR1L1	olfactory receptor 1L1	0	0	0	1	0	0	0	0	0	0	0	0	0	0	0	0	0	0	0	0	0	0	0	0	0	0	0	0	0	0	0	0	0	0	0	0
ENSBTAG00000001551	PLEKHG3	pleckstrin homology and RhoGEF domain containing G3	1242	1832	2100	1611	1964	1435	999	1479	1884	1253	1650	1570	995	933	1957	1103	1356	1663	1247	1351	2344	2097	1154	2018	1411	2126	1210	2043	1631	1582	1247	1551	788	1094	1541	1249
ENSBTAG00000001552	EPC1	enhancer of polycomb homolog 1	516	567	159	682	675	415	507	486	547	489	535	446	515	375	714	474	474	704	713	510	206	500	456	666	286	590	399	619	543	485	495	437	457	365	441	450
ENSBTAG00000001553	HNRNPA1	heterogeneous nuclear ribonucleoprotein A1	7120	10199	3699	8277	11100	14901	5960	12438	14768	7292	11665	13918	6761	9459	14243	7165	14956	10856	7238	15047	3995	10190	6199	10375	6146	8850	12245	9604	8906	15650	7381	12763	7622	4884	7181	6947
ENSBTAG00000001557	CCL28	C-C motif chemokine ligand 28	4	0	1	0	1	0	4	4	0	2	1	0	0	0	1	3	0	0	1	0	0	0	2	0	0	0	0	4	11	1	13	4	7	4	2	5
ENSBTAG00000001558	PATL2	PAT1 homolog 2	0	2	3	4	4	0	1	0	8	6	7	5	28	7	7	8	29	120	3	2	2	8	1	11	6	7	8	22	53	48	4	5	0	5	2	1
ENSBTAG00000001562	NFE2	nuclear factor%2C erythroid 2	49	401	323	340	155	429	20	145	268	101	88	157	164	52	118	49	370	462	107	136	91	55	60	158	69	173	79	85	285	101	95	161	20	37	19	66
ENSBTAG00000001564	PDE4DIP	phosphodiesterase 4D interacting protein	389	212	211	296	336	795	512	368	329	384	394	303	807	371	412	303	404	292	604	497	216	408	343	509	486	359	692	597	350	337	439	346	71467	427	628	552
ENSBTAG00000001565	MESD	mesoderm development LRP chaperone	1572	2018	1390	1676	1796	2152	1426	2777	2003	1582	2135	2120	1527	1898	2108	1322	1718	2031	1710	1994	1254	2884	1656	2256	1903	2426	1998	2003	1705	2224	1708	1830	1243	1345	2009	1860
ENSBTAG00000001567	LRRK1	leucine rich repeat kinase 1	984	1921	2152	842	1287	1104	533	1551	1805	1023	2212	1438	440	1115	1520	862	1205	1935	1162	1682	2510	1181	541	1349	610	1806	1292	1398	1446	1756	975	1417	630	631	1123	877
ENSBTAG00000001568	PPIC	peptidylprolyl isomerase C	731	939	771	668	694	2394	507	1230	1283	723	1614	1263	442	1267	1059	855	973	1356	969	1794	499	655	530	652	706	949	2036	816	649	1895	765	1081	436	615	785	581
ENSBTAG00000001570	CSF2	colony stimulating factor 2	3	3	0	1	0	5	0	4	0	6	2	4	0	0	0	4	1	1	0	0	0	6	0	0	2	4	1	0	0	1	0	1	0	0	2	0
ENSBTAG00000001571	LRRD1	leucine rich repeats and death domain containing 1	0	0	0	0	0	0	0	0	0	0	0	0	0	0	0	0	0	0	0	0	0	1	0	0	0	0	0	0	0	0	0	0	1	0	1	0
ENSBTAG00000001572	NSUN7	NOP2/Sun RNA methyltransferase family member 7	0	0	0	0	1	0	0	0	0	0	0	0	0	0	0	2	0	0	0	5	2	1	0	3	0	0	1	0	0	2	2	0	3	0	0	2
ENSBTAG00000001573	JMJD1C	jumonji domain containing 1C	1196	1501	124	1336	1546	1161	1417	665	1158	1304	1089	1344	2157	993	1521	1484	1259	1777	1345	1281	306	124	759	1681	132	493	730	1085	914	771	1080	678	255	617	752	646
ENSBTAG00000001574	GPATCH2	G-patch domain containing 2	89	124	23	67	106	211	69	114	154	45	64	128	91	71	166	46	118	103	130	128	34	65	59	146	18	110	98	92	121	131	97	100	91	67	84	124
ENSBTAG00000001575	CALM2	calmodulin 2	2927	3426	521	3607	3883	5286	3162	4252	4079	3186	3983	3671	3310	2662	3680	3005	3373	4350	2826	4647	898	2842	3391	4330	3010	2907	3860	3155	3439	4191	3113	3840	2048	2443	4259	3857
ENSBTAG00000001576	TMEM140	transmembrane protein 140	773	775	1009	692	1995	270	800	606	909	598	709	571	871	776	1801	539	788	982	749	664	2384	2555	592	1990	925	1875	425	1587	1368	710	833	859	2069	741	2092	2688
ENSBTAG00000001578	ADPGK	ADP dependent glucokinase	525	568	750	480	824	1142	480	989	773	431	761	787	588	597	668	417	594	565	537	770	718	802	534	766	633	811	842	744	565	816	511	698	402	465	558	595
ENSBTAG00000001579	2002-08-01	argonaute RISC catalytic component 2	265	242	270	293	272	396	238	326	313	277	289	448	461	114	360	264	401	324	330	368	295	413	228	293	234	356	474	428	555	530	275	297	492	305	298	490
ENSBTAG00000001580	CLGN	calmegin	23	25	1	19	9	4	6	30	55	6	7	79	5	5	5	13	12	8	29	3	0	12	12	12	5	5	5	7	22	17	6	15	3	6	10	13
ENSBTAG00000001582	AKR1B10	aldo-keto reductase family 1 member B10	3	0	0	0	0	0	0	0	0	0	0	0	0	0	0	0	3	0	0	0	0	0	0	0	0	0	0	1	0	0	0	0	0	0	0	0
ENSBTAG00000001585	WIPF1	WAS/WASL interacting protein family member 1	1340	2343	544	1193	2423	2450	1153	2236	2283	1183	2157	2825	1545	1995	2386	1170	1971	2320	1866	2766	617	1029	973	2641	681	1456	2141	1659	2012	2555	1279	1834	629	1229	1830	2006
ENSBTAG00000001586	OTUD7B	OTU deubiquitinase 7B	318	315	232	331	477	432	413	311	340	369	315	253	470	208	493	336	346	340	438	462	209	490	275	557	191	442	343	596	386	371	405	303	1067	419	309	407
ENSBTAG00000001589	TM9SF2	transmembrane 9 superfamily member 2	2199	3186	677	2038	3729	2770	2163	3271	2629	2337	2839	2056	2206	1435	3125	1966	2392	2934	2603	3069	869	4006	2295	4377	2898	3284	2296	3101	2658	2618	2569	2364	1612	2023	3339	3476
ENSBTAG00000001592	INSIG1	insulin induced gene 1	4350	880	365	3001	663	1002	4918	592	604	1154	594	349	3238	294	809	3607	511	487	6209	664	770	1714	6751	1722	8994	778	566	1048	530	770	7841	421	531	16512	781	843
ENSBTAG00000001593	OGFOD2	2-oxoglutarate and iron dependent oxygenase domain containing 2	331	298	342	394	397	186	357	281	364	380	276	259	309	347	318	372	304	387	262	229	532	424	382	322	409	313	219	422	294	256	330	177	235	371	309	292
ENSBTAG00000001594	ARL6IP4	ADP ribosylation factor like GTPase 6 interacting protein 4	688	563	898	753	608	599	778	620	728	768	712	647	637	698	800	755	629	840	582	709	1429	839	732	683	907	766	482	790	587	609	805	530	563	754	762	561
ENSBTAG00000001595	MT1E	metallothionein 1E	32	14	74	6	25	85	21	69	88	25	67	287	40	19	39	20	261	44	13	387	22	255	34	29	16	48	88	43	41	103	42	693	33	20	40	7
ENSBTAG00000001597	PITPNM2	phosphatidylinositol transfer protein membrane associated 2	803	912	1177	1229	1289	699	964	809	769	1238	879	689	1194	688	1356	1036	1207	1112	878	1360	2913	1484	896	1132	1298	1176	977	1711	1083	889	1146	991	432	1181	953	847
ENSBTAG00000001598	MAP7	microtubule associated protein 7	73	49	8	49	81	17	39	16	33	155	56	41	60	12	63	164	32	28	128	31	16	60	96	117	61	47	16	47	46	33	79	34	21	42	92	74
ENSBTAG00000001599	SV2A	synaptic vesicle glycoprotein 2A	61	172	169	54	140	84	46	29	87	81	122	66	78	83	123	92	136	217	96	160	281	55	36	85	31	76	62	50	97	45	58	53	16	44	50	29
ENSBTAG00000001600	DCUN1D4	defective in cullin neddylation 1 domain containing 4	71	60	9	42	59	97	107	76	63	56	26	75	163	36	83	100	71	28	98	102	24	33	36	138	48	36	99	99	83	76	109	62	41	128	76	80
ENSBTAG00000001601	PKM	pyruvate kinase M1/2	5665	7659	18570	4049	5092	22411	2326	14867	9638	4383	13153	11512	2444	6625	5082	4590	8671	8043	6122	11169	11030	7105	3742	4504	6140	9009	17618	8328	7925	14166	5201	10524	32311	2997	7216	4346
ENSBTAG00000001602	IL4R	interleukin 4 receptor	1621	2296	3795	1665	2124	3224	1021	3334	3112	1512	2604	3445	1062	1194	2111	1787	2322	2880	1833	3105	3426	2674	1619	2426	1819	2786	2566	2891	3254	3686	1390	2374	1456	1927	1915	2019
ENSBTAG00000001603	YIPF7	Yip1 domain family member 7	2	1	0	0	6	0	11	4	1	0	2	1	3	7	6	7	3	3	1	6	0	0	4	6	0	6	7	2	1	3	2	1	617	3	2	2
ENSBTAG00000001604	protein_coding	NA	7	8	10	27	19	11	6	5	11	18	6	12	10	5	7	6	3	27	6	2	25	20	14	22	8	13	2	14	5	10	9	6	14871	16	8	13
ENSBTAG00000001605	DIO2	iodothyronine deiodinase 2	0	0	0	0	0	6	0	1	9	0	4	1	0	3	0	1	3	2	0	1	0	0	0	0	1	1	9	3	2	3	0	4	0	1	0	0
ENSBTAG00000001606	OR2C1	olfactory receptor 2C1	0	0	0	0	0	0	0	0	0	0	0	0	3	0	0	0	0	0	3	0	0	0	0	0	0	0	0	0	0	0	0	0	0	0	0	0
ENSBTAG00000001607	TMEM41B	transmembrane protein 41B	516	517	29	400	600	631	481	363	469	616	558	476	573	272	491	622	415	563	555	522	94	178	542	644	350	271	335	410	464	436	651	340	191	631	534	409
ENSBTAG00000001608	protein_coding	ensembl version	0	4	4	3	10	5	6	3	3	0	0	3	0	3	1	4	1	0	3	1	1	1	3	0	1	1	5	0	2	0	2	1	0	1	7	0
ENSBTAG00000001609	MAP2K6	mitogen-activated protein kinase kinase 6	128	80	155	134	152	169	119	70	233	148	193	191	145	164	142	196	287	161	140	227	79	144	122	82	115	124	267	127	97	156	81	197	687	96	131	67
ENSBTAG00000001610	SLC4A1	solute carrier family 4 member 1	0	0	0	0	3	0	0	0	0	1	0	0	3	0	1	0	0	0	0	0	0	0	0	0	0	0	1	0	0	0	1	0	0	0	0	0
ENSBTAG00000001612	LSM1	LSM1 homolog%2C mRNA degradation associated	344	240	92	249	249	391	330	305	285	361	254	277	342	244	256	422	297	283	306	327	150	299	385	246	450	283	263	279	229	329	317	222	275	375	352	224
ENSBTAG00000001614	ZNF174	zinc finger protein 174	172	158	297	185	291	136	138	157	179	192	223	83	187	225	276	187	129	266	189	266	440	334	202	264	268	276	164	304	252	126	216	157	201	201	267	242
ENSBTAG00000001615	RUNDC3A	RUN domain containing 3A	12	27	54	9	50	13	13	14	30	16	19	28	16	13	18	20	26	32	13	29	44	28	13	14	41	40	28	33	11	19	1	23	11	7	12	23
ENSBTAG00000001616	ZNF592	zinc finger protein 592	844	969	1373	1034	1357	765	838	889	1003	852	948	794	1002	866	1440	853	806	1211	1015	1073	2012	1571	784	1283	1082	1668	745	1533	1214	855	850	878	1186	840	915	1010
ENSBTAG00000001617	G2E3	G2/M-phase specific E3 ubiquitin protein ligase	149	165	12	108	193	184	132	88	146	163	116	166	233	87	214	115	225	374	212	163	27	24	86	282	19	72	159	134	175	192	176	114	43	110	105	96
ENSBTAG00000001618	ALPK3	alpha kinase 3	675	648	594	372	428	348	248	251	469	354	502	291	264	310	433	487	320	450	349	383	478	949	491	712	284	422	260	631	441	276	504	400	13065	275	319	304
ENSBTAG00000001619	SERINC5	serine incorporator 5	248	283	136	195	241	381	326	404	212	330	214	231	440	154	345	325	274	198	359	365	144	297	119	334	179	306	410	375	316	572	331	279	169	352	284	275
ENSBTAG00000001626	CTPS1	CTP synthase 1	303	559	547	303	406	938	371	837	619	561	578	740	255	309	596	602	579	453	381	1077	738	425	488	351	472	455	519	590	385	608	507	609	436	443	280	170
ENSBTAG00000001627	protein_coding	ensembl version	0	1	0	1	0	0	2	2	1	4	4	3	1	0	3	1	6	13	0	7	1	0	1	0	5	1	2	1	3	0	2	2	0	3	13	7
ENSBTAG00000001628	SLFNL1	schlafen like 1	16	16	23	4	8	9	28	10	20	16	9	14	26	1	7	2	21	12	5	14	9	14	13	32	10	11	8	30	7	36	19	33	19	1	8	6
ENSBTAG00000001629	SCMH1	Scm polycomb group protein homolog 1	203	301	338	241	355	231	232	265	283	233	278	183	287	162	331	308	245	325	280	303	431	490	294	393	284	480	237	333	310	277	229	219	460	292	344	358
ENSBTAG00000001631	KIFC1	kinesin family member C1	70	264	282	108	94	426	73	142	208	95	449	201	67	193	127	187	181	284	89	172	215	149	68	76	122	158	514	138	226	456	91	322	62	154	225	103
ENSBTAG00000001632	NBR1	NBR1 autophagy cargo receptor	1860	2760	1214	1779	3985	2351	2260	2193	2157	2067	2526	1872	2179	1345	3178	1976	2206	3066	2518	2899	1034	2767	1805	3823	1651	2807	2106	2811	2676	2549	2536	2203	2657	2595	2684	2778
ENSBTAG00000001634	PHF1	PHD finger protein 1	1590	2174	2104	2379	2785	1006	1432	1352	2122	2390	2065	1393	1621	1673	2791	1719	1343	3218	1694	2031	4219	2791	1607	2593	1802	2433	697	2626	2068	1195	1534	1089	1301	1290	1989	1646
ENSBTAG00000001635	CUTA	cutA divalent cation tolerance homolog	802	593	1052	687	772	744	812	874	935	824	851	881	612	1406	869	1065	794	988	809	988	1357	1037	937	739	1178	961	714	751	786	853	865	781	869	819	922	684
ENSBTAG00000001637	FUNDC1	FUN14 domain containing 1	304	274	62	215	436	245	291	229	316	322	308	252	233	228	300	345	259	391	315	329	91	276	276	396	198	265	246	302	275	280	320	271	248	303	336	363
ENSBTAG00000001638	FGA	fibrinogen alpha chain	0	1	0	0	0	0	0	0	0	0	0	0	1	0	0	0	0	0	1	0	0	1	0	0	2	1	0	0	0	0	0	0	0	4	4	3
ENSBTAG00000001639	TRPM1	transient receptor potential cation channel subfamily M member 1	24	4	2	20	9	0	44	5	6	7	3	1	16	0	1	15	1	4	37	1	6	29	35	24	27	3	0	8	0	1	20	1	0	50	25	13
ENSBTAG00000001640	EPB41L1	erythrocyte membrane protein band 4.1 like 1	246	318	833	240	367	616	183	395	446	326	507	410	192	274	321	288	349	266	291	536	414	344	312	358	267	407	577	346	242	404	281	512	344	215	211	234
ENSBTAG00000001642	TTC34	tetratricopeptide repeat domain 34	0	0	1	2	0	0	0	0	3	2	0	0	1	0	0	0	0	0	0	0	0	0	0	2	0	0	0	0	0	0	0	0	0	0	1	0
ENSBTAG00000001644	MDN1	midasin AAA ATPase 1	439	544	376	502	603	655	469	1012	551	362	419	724	605	300	861	477	748	476	586	551	271	495	291	831	227	725	620	619	727	505	500	406	582	464	389	566
ENSBTAG00000001645	AAR2	AAR2 splicing factor	464	341	503	428	478	217	440	529	420	542	374	418	459	286	486	634	361	370	455	291	720	622	528	532	901	646	338	821	426	430	557	399	433	551	560	455
ENSBTAG00000001647	PLEKHJ1	pleckstrin homology domain containing J1	592	743	1107	747	1007	572	672	582	1121	713	800	659	529	819	1105	589	566	1034	671	942	1659	639	550	843	512	663	388	644	538	596	643	520	389	341	643	366
ENSBTAG00000001648	RPL21	ribosomal protein L21	17949	12842	6467	15386	19259	19630	14771	18902	24246	13392	16500	22023	11984	20817	18186	15261	16906	25966	15370	19317	5181	17531	13264	14941	16931	20582	17925	12013	18678	24793	14968	21650	14997	11142	14430	14085
ENSBTAG00000001649	ZFPM2	zinc finger protein%2C FOG family member 2	270	262	150	326	376	217	282	240	273	367	277	260	278	190	404	279	207	359	304	297	137	257	276	371	180	342	240	366	315	252	340	247	140	323	284	262
ENSBTAG00000001651	SYF2	SYF2 pre-mRNA splicing factor	677	777	92	823	1079	471	695	482	673	750	755	552	870	450	1000	753	647	1052	851	705	188	570	690	1037	534	703	349	717	811	628	827	457	592	579	900	805
ENSBTAG00000001652	SLCO3A1	solute carrier organic anion transporter family member 3A1	124	273	298	117	187	141	57	329	205	214	281	170	99	88	175	125	152	238	123	176	312	288	87	201	69	260	177	223	176	205	127	181	261	103	142	155
ENSBTAG00000001654	SNTB2	syntrophin beta 2	113	69	104	86	64	90	94	89	79	77	76	108	165	49	108	85	77	74	128	77	72	83	47	86	41	159	148	161	113	151	78	77	90	70	71	241
ENSBTAG00000001656	TMEM254	transmembrane protein 254	606	885	225	866	1602	489	573	683	540	857	885	582	838	248	1044	919	467	825	838	489	267	1990	636	2079	574	804	375	1540	1199	758	519	326	327	406	1404	1018
ENSBTAG00000001657	PICALM	phosphatidylinositol binding clathrin assembly protein	3977	6482	390	4687	11323	5657	7520	4422	4597	5751	3865	4254	6928	1245	7621	5738	5133	3360	5664	6470	1177	3510	5570	10046	4328	3809	3409	5899	5518	5772	6169	3715	2993	7056	6244	4858
ENSBTAG00000001658	AKR1D1	aldo-keto reductase family 1 member D1	0	0	0	0	0	0	0	0	0	0	0	0	0	0	0	0	0	0	0	0	0	0	0	0	0	0	0	0	0	0	0	0	0	0	0	0
ENSBTAG00000001659	VPS4A	vacuolar protein sorting 4 homolog A	2871	1886	2341	2300	2471	1481	3405	2131	2092	3140	1641	1801	2790	1683	2027	3600	1878	2330	3074	1726	2930	3244	3612	2308	4143	2789	1419	3259	2012	2098	3754	1621	2797	3247	2415	1941
ENSBTAG00000001660	SPTY2D1	SPT2 chromatin protein domain containing 1	192	138	22	116	178	205	231	202	112	124	72	136	319	68	226	130	182	117	233	171	43	106	113	321	80	133	249	209	159	228	199	165	113	259	204	270
ENSBTAG00000001662	EHD3	EH domain containing 3	181	373	658	227	457	473	228	275	331	194	279	251	183	265	364	169	374	236	229	491	517	376	208	312	301	379	450	268	298	233	202	471	215	175	241	272
ENSBTAG00000001663	PDF	peptide deformylase%2C mitochondrial	161	76	129	97	101	138	203	158	145	150	142	181	128	126	128	214	149	156	169	180	180	125	241	104	261	154	154	137	88	127	228	112	195	185	130	89
ENSBTAG00000001665	COG8	component of oligomeric golgi complex 8	487	482	778	463	566	430	452	508	571	431	468	466	390	439	606	490	466	604	519	596	802	687	386	535	671	716	542	510	473	508	480	446	687	461	514	394
ENSBTAG00000001666	NIP7	nucleolar pre-rRNA processing protein NIP7	66	28	3	43	18	89	69	121	33	15	22	123	108	12	89	103	86	33	89	42	9	35	23	81	18	67	87	49	64	63	82	40	39	90	43	47
ENSBTAG00000001668	WNT7A	Wnt family member 7A	0	0	1	0	2	0	0	7	2	0	2	3	0	0	0	0	0	0	0	0	0	0	0	1	0	0	4	0	0	0	0	3	0	0	0	0
ENSBTAG00000001671	RTF1	RTF1 homolog%2C Paf1/RNA polymerase II complex component	772	1063	471	854	1518	910	793	848	1006	950	995	886	1016	734	1225	809	953	1187	1211	1078	404	992	767	1498	417	929	826	1208	965	807	805	782	936	652	1022	1048
ENSBTAG00000001673	C2CD5	C2 calcium dependent domain containing 5	629	895	133	683	902	923	666	511	1010	567	827	909	631	673	790	673	906	1141	850	846	203	210	502	956	248	477	709	719	690	688	622	547	279	523	547	506
ENSBTAG00000001675	ITPKA	inositol-trisphosphate 3-kinase A	115	126	93	112	222	125	125	254	257	159	47	213	154	27	238	89	389	82	59	167	299	172	99	168	94	165	158	186	91	261	169	257	151	128	275	229
ENSBTAG00000001683	protein_coding	NA	14	7	0	5	7	40	1	9	7	14	13	22	17	9	11	3	11	12	15	24	2	2	7	12	2	4	18	12	15	9	9	23	6	11	3	16
ENSBTAG00000001686	LRRC52	leucine rich repeat containing 52	0	0	0	0	1	0	0	0	5	0	0	1	0	0	0	0	5	0	0	0	0	0	0	0	0	0	1	0	0	0	0	7	3	2	0	0
ENSBTAG00000001687	STC1	stanniocalcin 1	226	203	101	215	761	212	252	169	338	160	217	118	261	83	556	88	450	231	252	257	62	290	290	785	64	335	112	286	290	265	190	293	115	119	168	126
ENSBTAG00000001692	NDST1	N-deacetylase and N-sulfotransferase 1	1358	1198	2421	1515	1539	1319	1546	1424	1255	1838	1533	1273	1783	1354	1466	1871	1854	1249	1504	2218	3785	2099	2191	1462	2654	1663	1856	2443	1429	1702	1940	1502	1200	2417	1298	1082
ENSBTAG00000001693	RPAP1	RNA polymerase II associated protein 1	479	509	846	579	680	437	511	516	756	669	732	494	533	543	805	616	559	708	582	694	1052	827	587	739	597	635	442	937	611	521	648	473	773	499	545	404
ENSBTAG00000001694	TYRO3	TYRO3 protein tyrosine kinase	203	226	326	119	238	153	176	200	197	250	181	146	247	203	246	171	185	143	137	176	374	217	145	213	279	268	179	224	177	131	172	172	118	193	221	179
ENSBTAG00000001696	RBM46	RNA binding motif protein 46	0	1	0	0	0	0	0	0	0	0	0	0	0	0	1	2	0	0	2	0	0	0	2	0	0	0	0	1	3	0	0	2	0	0	0	1
ENSBTAG00000001697	TRA2B	transformer 2 beta homolog	1392	1665	415	1485	1825	2332	1424	1728	1924	1298	1765	1838	1360	1343	2018	1333	1867	1553	1989	1901	446	959	1447	1922	1354	1365	1807	1340	1399	1780	1608	1157	897	1474	1375	1033
ENSBTAG00000001698	CHTF8	Bos taurus DERPC proline and glycine rich nuclear protein (DERPC)%2C transcript variant 1%2C mRNA.	1326	1629	2024	1174	1830	1422	1166	1789	1480	1472	1550	1507	1297	1123	1724	1565	1518	1698	1670	1576	2789	2584	1623	1999	2308	2559	1668	2007	1761	1777	1310	1420	1054	1224	1810	1744
ENSBTAG00000001700	CDC42	cell division cycle 42	2910	2954	1119	2737	3066	3853	4126	3760	2946	3068	3157	2786	3677	1957	2972	3297	2769	2734	3157	3789	985	3174	3875	3295	3979	3035	3535	3527	2552	3925	3911	3082	2785	3796	3238	2575
ENSBTAG00000001702	TMEM107	transmembrane protein 107	64	99	37	58	164	117	43	54	110	102	105	51	92	45	152	48	85	117	95	96	36	117	61	235	43	65	89	163	79	88	90	72	72	57	161	150
ENSBTAG00000001703	SYT13	synaptotagmin 13	0	0	0	0	1	0	0	1	2	0	0	0	0	0	2	0	4	0	0	0	0	0	0	0	1	0	0	5	0	1	0	1	4	0	0	0
ENSBTAG00000001704	protein_coding	ensembl version	4	2	0	7	2	0	13	1	2	8	2	7	5	4	0	11	5	1	5	1	5	3	6	3	6	4	1	4	4	1	2	4	5	2	5	3
ENSBTAG00000001706	SLC9A2	solute carrier family 9 member A2	29	2	0	0	0	0	32	0	1	35	2	0	1	0	3	34	0	0	23	1	0	12	21	25	0	0	0	0	2	0	65	1	356	0	1	0
ENSBTAG00000001707	UIMC1	ubiquitin interaction motif containing 1	188	251	47	199	292	307	169	220	247	271	239	237	214	270	316	214	190	267	187	256	91	197	201	319	160	235	152	250	246	180	167	200	119	135	217	229
ENSBTAG00000001708	TTLL12	tubulin tyrosine ligase like 12	1664	1827	3597	1549	1841	1987	1589	2604	2218	1652	2078	2099	1302	1641	2227	1714	1708	2287	1621	2256	4148	2698	1553	1904	2088	2689	1944	2662	2217	2078	1904	1932	2004	1408	1990	1926
ENSBTAG00000001710	CMTM8	CKLF like MARVEL transmembrane domain containing 8	121	186	218	233	283	157	106	104	185	254	213	138	172	181	328	198	128	242	177	351	629	393	177	310	221	322	141	286	306	187	147	231	125	196	204	278
ENSBTAG00000001711	BORCS6	BLOC-1 related complex subunit 6	206	175	417	213	327	113	186	254	282	209	255	228	236	222	271	174	240	390	162	283	624	415	232	291	289	369	223	369	281	216	213	261	462	186	285	303
ENSBTAG00000001712	CMTM7	CKLF like MARVEL transmembrane domain containing 7	625	962	1333	585	833	512	326	1068	1194	613	980	977	353	767	752	568	688	1176	657	757	1326	1074	381	724	454	1214	657	737	888	1123	480	1003	382	347	761	750
ENSBTAG00000001714	MFSD9	major facilitator superfamily domain containing 9	121	137	176	82	188	130	108	166	140	137	130	151	133	81	134	153	99	162	110	152	122	170	140	132	166	170	159	161	129	172	128	134	144	170	126	86
ENSBTAG00000001717	AURKB	aurora kinase B	18	96	93	15	25	262	14	105	103	15	210	69	19	72	28	98	108	81	23	79	51	28	26	28	15	33	315	32	106	298	25	222	49	35	131	23
ENSBTAG00000001721	GYG1	glycogenin 1	685	943	410	749	1215	1396	1690	1190	1404	1152	898	695	1611	771	1647	1097	1728	1190	910	2512	1412	2972	1718	2891	1210	925	1087	2200	1358	1869	913	1412	4161	1648	2354	1998
ENSBTAG00000001724	ZADH2	zinc binding alcohol dehydrogenase domain containing 2	505	324	363	306	312	401	473	406	361	428	299	473	363	237	394	416	346	322	403	366	401	350	397	350	470	385	424	406	402	456	543	346	564	516	387	317
ENSBTAG00000001725	CXCL10	C-X-C motif chemokine ligand 10	11	20	8	20	30	3	56	21	54	13	30	8	7	32	15	26	36	507	18	34	9	26	8	14	0	12	4	659	126	295	18	13	13	13	48	33
ENSBTAG00000001726	CDX4	caudal type homeobox 4	0	0	0	0	0	0	0	0	0	0	0	0	0	0	0	0	0	0	0	0	0	0	0	0	0	0	0	0	0	0	0	0	0	0	0	0
ENSBTAG00000001727	PRXL2B	peroxiredoxin like 2B	1344	675	1650	1119	764	1175	1033	1460	1316	910	973	1174	794	1462	910	1288	957	1024	1137	1312	2032	1177	1023	825	1412	1433	1160	1011	805	1100	1272	1021	1283	912	1286	932
ENSBTAG00000001728	IGSF10	immunoglobulin superfamily member 10	83	46	56	80	47	250	100	84	222	46	55	69	118	1176	164	73	12	642	116	668	104	67	69	168	17	154	259	28	303	155	69	229	31	68	81	122
ENSBTAG00000001729	DUSP10	dual specificity phosphatase 10	550	316	135	336	249	244	660	353	281	506	465	256	659	351	343	616	405	296	518	358	165	488	462	552	626	264	231	391	236	287	585	341	727	533	768	389
ENSBTAG00000001730	ODF3	outer dense fiber of sperm tails 3	3	8	5	0	2	0	0	1	2	13	4	0	2	4	3	0	1	5	3	6	7	1	1	3	0	1	2	0	0	5	0	5	2	0	3	5
ENSBTAG00000001731	GLYR1	glyoxylate reductase 1 homolog	1769	1839	1978	2051	2399	2197	2241	2139	2025	2016	1899	1994	2254	1380	2219	2030	1840	1958	2228	2078	2237	2537	2454	2402	2360	2220	1890	2214	1900	2139	2437	1722	1165	2077	1933	1747
ENSBTAG00000001734	MS4A10	membrane spanning 4-domains A10	0	0	0	0	0	0	0	0	0	0	0	0	1	0	0	0	1	0	2	0	0	0	0	0	0	0	0	0	1	0	0	0	1	0	2	0
ENSBTAG00000001735	ADAM11	ADAM metallopeptidase domain 11	22	62	65	66	71	18	60	35	44	32	16	57	95	2	36	12	51	59	42	37	70	147	45	99	38	100	19	89	41	33	23	8	20	11	26	7
ENSBTAG00000001736	UBN1	ubinuclein 1	631	774	1107	613	803	1044	670	1012	804	829	873	790	741	487	843	798	800	893	869	1087	1333	1020	833	938	943	1118	969	1123	929	1032	763	726	991	813	833	764
ENSBTAG00000001737	TUT7	terminal uridylyl transferase 7	425	634	79	410	542	706	414	422	566	442	424	680	717	346	626	501	659	674	548	516	91	92	234	777	73	279	446	415	550	481	449	355	232	346	429	448
ENSBTAG00000001739	CDH20	cadherin 20	53	165	92	90	582	74	92	105	205	171	119	127	200	64	599	54	237	101	40	84	264	297	105	287	78	298	93	245	173	150	96	274	179	60	294	314
ENSBTAG00000001740	HAPLN3	hyaluronan and proteoglycan link protein 3	389	421	822	359	354	690	263	530	413	595	1010	568	315	421	552	463	412	426	511	602	1116	615	357	412	396	353	463	914	369	338	535	467	307	287	577	330
ENSBTAG00000001741	DLGAP4	DLG associated protein 4	968	1429	2260	937	1228	1464	810	1412	1327	1006	1542	1251	757	1740	1414	1097	1067	1651	1047	2170	2835	1796	1114	1336	1296	1783	1442	1263	1335	1572	1182	1427	1264	1102	1409	1179
ENSBTAG00000001744	BET1L	Bet1 golgi vesicular membrane trafficking protein like	1086	1169	1351	1113	1197	1199	929	1208	1211	1379	1130	965	1162	1066	1140	1286	842	1490	898	1208	2032	1580	1469	1309	1444	1366	1115	1372	947	1186	1214	931	657	1379	1101	965
ENSBTAG00000001745	LUM	lumican	3292	10824	1969	1904	6577	49533	3391	14380	12132	2215	18309	10952	2941	27652	14465	5531	6049	22483	2840	23782	4164	2137	3612	7056	1879	7396	27157	1361	6204	15473	5125	11431	3676	7075	7383	4397
ENSBTAG00000001747	PEX3	peroxisomal biogenesis factor 3	492	257	44	292	399	204	686	249	280	433	237	245	546	111	374	518	257	301	453	192	75	211	567	446	319	196	215	342	258	264	560	231	225	557	376	283
ENSBTAG00000001748	TRIM45	tripartite motif containing 45	74	164	225	32	162	59	145	119	324	66	223	116	66	153	118	45	161	267	128	239	210	89	31	76	50	148	125	41	98	83	87	157	483	77	157	116
ENSBTAG00000001749	SENP2	SUMO specific peptidase 2	915	1142	254	1183	1320	951	954	764	1192	1076	1013	1085	1128	779	1242	842	895	1329	1045	973	369	725	787	1406	463	842	647	1238	845	959	1051	766	892	735	893	831
ENSBTAG00000001751	CXXC4	CXXC finger protein 4	0	0	0	0	0	0	0	0	0	0	0	0	0	0	0	0	0	0	0	0	3	0	0	0	0	0	0	0	0	0	0	0	0	0	0	0
ENSBTAG00000001752	FUCA2	alpha-L-fucosidase 2	790	847	265	653	816	456	669	651	778	830	869	592	740	520	674	701	574	1146	1128	755	197	758	635	1049	687	780	541	1101	801	773	892	631	251	682	853	840
ENSBTAG00000001753	protein_coding	ENSBTAG00000001753 logic_name	0	0	0	0	3	0	1	0	2	0	0	1	0	0	0	0	0	0	0	0	0	0	0	0	2	0	0	0	0	0	0	0	2	0	2	0
ENSBTAG00000001754	AHCYL2	adenosylhomocysteinase like 2	178	229	135	334	474	232	402	232	398	352	294	225	393	179	461	374	283	274	373	343	111	414	349	530	318	486	228	478	382	302	348	294	1550	318	336	357
ENSBTAG00000001755	NEUROD1	neuronal differentiation 1	0	0	0	0	0	0	3	0	0	1	0	0	2	0	0	0	0	0	2	0	0	0	0	0	0	0	0	0	2	0	0	0	0	0	0	0
ENSBTAG00000001761	protein_coding	ENSBTAG00000001761 logic_name	0	0	0	0	0	0	0	0	0	0	0	0	0	0	0	0	0	0	0	0	0	0	0	0	0	0	0	0	0	0	0	0	0	0	0	0
ENSBTAG00000001762	RFXANK	regulatory factor X associated ankyrin containing protein	365	460	991	395	665	622	317	437	748	450	590	591	301	863	818	385	538	861	420	944	1138	488	331	581	360	575	539	438	526	558	395	562	325	289	493	301
ENSBTAG00000001763	NR2C2AP	nuclear receptor 2C2 associated protein	113	105	163	139	113	116	114	151	152	113	148	153	100	126	116	114	145	166	147	120	232	161	146	136	170	168	70	138	138	124	142	102	84	135	118	83
ENSBTAG00000001764	NCAN	neurocan	0	0	0	0	0	0	0	0	0	0	0	0	0	0	0	0	0	0	0	0	0	0	0	0	0	0	0	0	3	0	0	1	0	0	0	0
ENSBTAG00000001765	HAPLN4	hyaluronan and proteoglycan link protein 4	0	0	0	1	3	0	4	2	0	0	0	3	1	0	4	0	2	0	0	2	12	0	0	0	0	0	2	1	1	2	2	2	0	2	0	2
ENSBTAG00000001767	B4GALT7	beta-1%2C4-galactosyltransferase 7	604	411	714	530	450	742	570	921	561	519	590	654	449	763	517	690	531	452	493	519	998	755	638	523	785	723	683	538	361	630	649	565	477	571	585	446
ENSBTAG00000001768	TXLNG	taxilin gamma	205	206	34	167	252	159	255	230	229	214	120	210	341	50	288	258	253	217	275	154	39	152	140	402	95	212	159	273	237	285	251	161	138	220	273	268
ENSBTAG00000001770	ST8SIA5	ST8 alpha-N-acetyl-neuraminide alpha-2%2C8-sialyltransferase 5	97	98	90	42	19	17	13	33	71	76	100	75	17	8	23	54	33	67	93	15	21	49	58	39	51	177	24	114	71	64	106	28	79	43	40	73
ENSBTAG00000001771	DYRK1A	dual specificity tyrosine phosphorylation regulated kinase 1A	555	512	141	486	593	581	688	590	549	366	286	569	792	269	824	514	638	504	684	546	170	502	245	911	237	600	622	834	715	742	551	488	1016	600	629	802
ENSBTAG00000001772	PDCL2	phosducin like 2	0	0	0	0	0	0	0	0	0	0	0	0	0	0	0	0	0	0	0	0	0	0	0	0	0	0	0	0	0	0	0	0	1	0	0	0
ENSBTAG00000001773	CYREN	cell cycle regulator of NHEJ	695	431	445	517	777	264	724	423	444	567	436	372	627	273	700	766	466	352	515	321	725	1110	774	888	844	786	356	1116	576	478	677	476	803	623	782	930
ENSBTAG00000001774	SPRY2	sprouty RTK signaling antagonist 2	972	497	194	920	1034	420	1069	397	677	576	560	365	829	198	1296	544	529	561	790	473	650	733	747	1235	754	753	265	848	450	558	1089	734	482	1376	846	790
ENSBTAG00000001775	RINL	Ras and Rab interactor like	27	63	136	58	58	50	21	19	52	37	38	46	32	33	23	33	45	97	31	37	62	27	18	49	17	58	27	46	29	73	37	50	17	19	7	15
ENSBTAG00000001776	SIRT2	sirtuin 2	2160	1995	2811	1996	2328	1549	2382	2069	2372	2026	2255	2027	1981	2544	2353	2416	1894	2623	1978	2425	3798	2720	2162	2113	2447	2389	1598	2381	2052	2224	2292	2026	2706	2453	2549	1959
ENSBTAG00000001777	RPLP2	ribosomal protein lateral stalk subunit P2	12602	8448	13711	12111	14161	10474	14803	16811	20122	10320	8926	14771	10542	11237	12523	12285	16322	12466	11723	13018	19027	18836	11686	12849	15873	17505	14090	9949	12113	21783	11550	14610	9501	11067	11983	11486
ENSBTAG00000001778	NFKBIB	NFKB inhibitor beta	303	336	472	336	316	293	282	425	482	396	325	477	326	277	320	353	392	370	376	363	676	517	395	381	414	396	249	503	335	490	365	304	366	387	435	283
ENSBTAG00000001780	SARS2	seryl-tRNA synthetase 2%2C mitochondrial	372	400	633	393	416	343	390	353	565	335	430	414	356	400	371	429	412	553	344	547	664	381	332	405	411	472	325	546	349	433	532	358	324	351	356	250
ENSBTAG00000001781	TOMM40	translocase of outer mitochondrial membrane 40	1155	673	737	1544	874	724	1239	1234	757	1088	636	813	1075	497	792	1457	702	533	936	658	1259	1238	1768	875	1590	987	625	903	699	710	1279	566	946	1578	890	797
ENSBTAG00000001782	MRPS12	mitochondrial ribosomal protein S12	428	249	581	326	251	452	406	453	449	315	346	440	251	420	314	397	356	367	341	408	618	424	460	209	436	414	420	309	335	467	383	461	468	384	315	255
ENSBTAG00000001783	protein_coding	NA	133	102	246	151	146	148	171	97	137	96	110	76	138	334	163	104	145	281	176	194	239	125	116	198	159	193	208	102	49	125	118	104	267	120	162	148
ENSBTAG00000001784	protein_coding	NA	1	6	6	13	8	3	3	8	5	4	3	3	8	3	4	7	10	7	6	20	19	6	9	1	1	2	3	10	0	5	0	8	1	3	6	1
ENSBTAG00000001785	TGM3	transglutaminase 3	181	292	155	449	36	274	228	116	141	215	77	22	495	10	98	249	266	358	312	166	138	51	280	101	380	147	82	118	229	127	302	154	28	222	57	30
ENSBTAG00000001786	HYKK	hydroxylysine kinase	153	115	21	147	264	85	282	102	156	245	180	123	209	78	165	205	152	160	241	132	45	67	215	279	131	121	114	222	192	121	184	84	88	204	160	135
ENSBTAG00000001788	PDPN	podoplanin	641	1272	569	482	676	2249	157	2973	869	307	1207	2273	306	1885	1609	200	742	3302	805	1981	394	732	128	1019	204	1907	1435	582	1975	3440	406	1982	297	214	542	887
ENSBTAG00000001790	SAFB2	scaffold attachment factor B2	1314	1505	1993	1449	1913	2062	1234	1501	2307	1249	1585	1715	1138	2352	2365	1287	1829	2352	1810	2274	2040	1259	1104	1599	717	1627	1404	1441	1501	2023	1378	1395	1181	1164	1450	1049
ENSBTAG00000001792	MICOS13	mitochondrial contact site and cristae organizing system subunit 13	1287	542	879	803	602	765	1274	1030	910	1098	850	899	787	834	649	1699	659	730	1019	745	925	1042	1394	692	1622	903	763	660	738	928	1089	691	710	1319	754	629
ENSBTAG00000001793	HSD11B1L	hydroxysteroid 11-beta dehydrogenase 1 like	133	146	388	38	93	136	55	134	173	193	308	265	57	329	128	140	210	192	115	260	246	92	163	125	115	173	203	107	121	169	93	184	89	94	82	66
ENSBTAG00000001794	RPL36	ribosomal protein L36	6419	5025	9302	5636	6553	7866	5423	8075	8516	5111	6155	8378	4296	8510	7087	6503	7475	10048	5598	8162	8884	8710	5533	5299	7194	9325	8446	4921	7719	11764	5559	9192	5549	4450	5683	5349
ENSBTAG00000001795	LONP1	lon peptidase 1%2C mitochondrial	2285	1125	1453	1623	1605	1266	2621	1584	1182	1783	1451	1190	2076	1036	1600	2324	1381	1332	1924	1355	2381	2085	2409	1706	2667	1993	1215	2047	1549	1486	2981	1169	2363	2723	2165	1523
ENSBTAG00000001796	CATSPERD	cation channel sperm associated auxiliary subunit delta	350	393	472	543	768	484	331	222	608	601	488	374	405	529	677	568	566	1003	522	544	507	277	209	509	189	311	237	539	340	317	369	216	119	222	374	173
ENSBTAG00000001801	SYT4	synaptotagmin 4	924	1080	181	335	815	1189	1101	1138	1098	750	735	1766	1193	450	1275	636	917	1067	1199	1175	182	251	376	1062	498	809	1211	878	1096	2621	1073	1247	429	743	921	829
ENSBTAG00000001803	FHL5	four and a half LIM domains 5	27	18	8	39	31	82	29	27	66	39	18	50	33	15	69	24	74	29	70	135	5	16	15	46	7	20	69	29	23	26	26	33	32	32	37	41
ENSBTAG00000001804	GPR179	G protein-coupled receptor 179	3	3	0	0	5	3	2	5	1	0	2	6	9	2	1	1	3	1	3	3	7	3	2	1	0	1	2	3	5	1	2	2	0	7	9	1
ENSBTAG00000001805	TWSG1	twisted gastrulation BMP signaling modulator 1	1220	1594	208	883	1643	1780	1126	1395	1943	1399	1805	1896	1072	893	1441	1149	1365	2006	1766	2018	308	451	1121	1912	682	937	1426	1289	1144	1759	1403	1176	500	1118	1515	1356
ENSBTAG00000001806	IQCD	IQ motif containing D	53	43	50	31	77	19	28	64	56	49	50	74	35	28	49	39	62	68	44	56	42	59	32	48	52	81	83	50	49	102	26	72	35	35	62	49
ENSBTAG00000001807	AKAP8	A-kinase anchoring protein 8	828	996	728	1023	1224	633	770	836	1056	1210	886	992	904	738	1247	859	909	1287	625	893	1151	1041	858	1162	734	876	555	1452	1007	857	857	785	614	616	870	759
ENSBTAG00000001808	LACTB2	lactamase beta 2	482	206	22	217	336	196	689	152	191	343	239	172	365	136	203	626	193	229	420	202	46	78	519	273	213	138	200	210	201	159	597	161	123	598	305	161
ENSBTAG00000001809	DUSP21	dual specificity phosphatase 21	0	0	0	0	0	0	0	0	0	0	0	0	0	1	0	0	0	0	0	0	0	0	0	0	0	0	0	0	0	0	0	0	0	0	0	0
ENSBTAG00000001810	SCAF11	SR-related CTD associated factor 11	456	592	45	297	590	822	432	405	458	398	372	677	1034	289	716	448	614	558	686	635	134	71	225	818	96	263	692	360	547	446	452	388	300	388	399	511
ENSBTAG00000001812	H1-8	H1.8 linker histone	27	19	34	32	35	16	29	4	35	39	20	41	12	15	32	47	9	20	7	28	11	15	23	11	18	7	11	6	2	6	11	8	8	23	10	7
ENSBTAG00000001814	PLXND1	plexin D1	8267	6335	14238	12463	11883	7045	10766	7438	8925	13577	8143	6958	9692	8125	10991	11318	7953	8835	8921	12498	21712	14655	12507	13667	17807	11846	9042	20601	9041	8890	13808	8597	5480	15280	19784	12780
ENSBTAG00000001815	ARHGEF5	Rho guanine nucleotide exchange factor 5	97	111	186	21	15	30	2	97	32	47	130	30	12	12	30	44	27	154	79	50	63	31	21	25	59	77	15	83	116	41	80	36	9	8	18	12
ENSBTAG00000001816	SLC25A42	solute carrier family 25 member 42	134	83	96	137	127	25	197	44	80	176	91	53	167	53	101	150	86	110	157	61	133	159	251	142	241	78	53	134	138	71	189	32	472	220	169	98
ENSBTAG00000001817	TMEM161A	transmembrane protein 161A	491	382	708	419	543	468	553	578	620	483	452	551	500	502	579	543	549	464	513	528	740	584	591	576	510	613	489	613	451	493	535	440	907	443	506	408
ENSBTAG00000001818	MEF2B	myocyte enhancer factor 2B	107	111	180	158	103	57	96	125	185	184	128	115	68	125	141	166	156	136	132	114	300	175	125	151	166	119	42	216	123	121	123	126	52	98	129	130
ENSBTAG00000001819	CDX2	caudal type homeobox 2	0	0	0	0	0	0	0	0	0	0	0	0	0	0	0	0	0	0	0	0	0	0	0	0	0	0	0	0	0	0	0	0	0	0	0	0
ENSBTAG00000001821	PRRC2C	proline rich coiled-coil 2C	1358	1538	421	1404	1554	1995	1264	1754	1928	1131	1234	2094	2379	785	2801	1529	2054	1675	1861	1758	424	775	614	2577	338	1558	1978	1959	2174	1600	1158	1487	1015	1239	1368	1739
ENSBTAG00000001822	SNX10	sorting nexin 10	222	593	33	173	363	369	173	441	419	233	436	578	196	192	227	367	329	356	290	396	52	144	253	439	118	172	204	305	574	487	269	250	74	285	534	367
ENSBTAG00000001823	STC2	stanniocalcin 2	65	23	1	121	42	15	14	1	4	42	39	7	21	1	27	4	1	23	67	8	10	55	29	86	31	89	4	85	156	3	32	2	12	41	13	111
ENSBTAG00000001824	SLC2A6	solute carrier family 2 member 6	86	154	296	145	133	227	122	145	278	89	196	200	93	129	123	116	190	209	165	178	301	151	102	113	148	164	212	239	242	160	111	172	67	88	81	71
ENSBTAG00000001825	SP6	Sp6 transcription factor	4	2	1	0	2	0	0	2	2	1	5	1	0	0	0	6	0	1	0	0	0	2	0	2	1	3	1	1	1	3	3	0	0	0	2	0
ENSBTAG00000001826	SASH1	SAM and SH3 domain containing 1	1146	646	397	725	657	811	607	1073	627	821	453	893	1231	416	1506	680	1122	961	1207	868	344	1162	273	1547	442	1427	1256	1526	1497	1367	707	971	554	870	955	1991
ENSBTAG00000001827	GID8	GID complex subunit 8 homolog	527	523	717	615	693	471	492	789	568	519	646	665	536	768	719	550	605	757	533	695	872	877	479	625	773	820	557	608	719	655	480	661	672	507	601	606
ENSBTAG00000001828	SCRN2	secernin 2	717	376	703	628	826	298	817	430	668	741	479	433	581	652	675	599	520	674	621	563	1170	526	655	684	777	628	292	729	443	211	654	289	372	529	627	512
ENSBTAG00000001829	SLC17A9	solute carrier family 17 member 9	73	223	397	41	125	882	55	330	305	62	405	372	30	667	251	128	218	151	100	451	332	102	68	124	48	109	517	79	217	311	85	290	79	54	177	55
ENSBTAG00000001830	LRRC46	leucine rich repeat containing 46	13	12	16	4	8	16	18	9	11	12	19	13	11	18	9	10	6	17	3	8	17	11	10	13	0	20	10	13	14	11	7	4	3	7	14	7
ENSBTAG00000001832	MRPL10	mitochondrial ribosomal protein L10	851	763	1084	725	1085	586	859	939	941	973	811	816	868	805	1023	1198	882	1214	944	927	1466	1555	1102	1125	1527	1529	880	1383	1088	1182	1009	1014	893	890	1194	1058
ENSBTAG00000001834	PNKP	polynucleotide kinase 3'-phosphatase	863	934	1519	1218	1071	806	674	862	1336	1164	998	1164	747	1015	1162	1088	1024	1336	800	1056	1989	940	881	914	825	939	647	1089	886	956	854	685	516	717	890	629
ENSBTAG00000001835	GJA1	gap junction protein alpha 1	1649	3287	932	945	951	20839	701	4159	2156	1251	4200	3777	726	2863	1797	1003	2460	2710	1759	7232	510	560	872	1424	905	2590	13307	1443	1125	7144	1695	4723	931	1115	1161	1017
ENSBTAG00000001836	protein_coding	ensembl version	0	5	0	30	66	38	0	2	0	0	4	2	2	3	1	1	1	0	0	0	0	0	0	0	65	109	23	1	2	1	0	1	40	17	42	63
ENSBTAG00000001838	LRRC36	leucine rich repeat containing 36	10	40	11	7	11	6	13	12	23	8	13	23	6	14	4	2	19	20	5	9	5	6	1	6	5	1	16	5	11	6	3	10	2	3	20	1
ENSBTAG00000001839	OCIAD2	OCIA domain containing 2	1301	1680	251	999	1460	776	681	1209	1649	1125	1527	1542	578	1110	1612	1076	1248	2312	1251	1613	493	1148	876	1439	966	1803	910	1194	1511	1332	908	1243	654	866	1604	1764
ENSBTAG00000001840	INO80B	INO80 complex subunit B	769	786	1059	867	1012	351	721	707	872	938	859	729	745	799	868	1062	807	1244	828	789	1746	1528	949	962	1184	1203	547	1383	1092	876	816	803	1345	738	1237	942
ENSBTAG00000001842	GSTM3	glutathione S-transferase mu 3	2316	482	267	459	757	31	887	174	296	2423	525	488	1417	70	292	4321	253	740	5821	183	168	398	1619	343	1266	533	56	886	519	236	2356	233	2889	508	480	338
ENSBTAG00000001843	WBP1	WW domain binding protein 1	949	777	1622	1278	1234	907	1206	944	1169	1221	998	823	1101	1241	1050	938	1084	1433	1098	1194	1942	1340	1261	1089	1791	1188	1087	1371	933	1190	1208	1050	958	849	1630	1127
ENSBTAG00000001844	MOGS	mannosyl-oligosaccharide glucosidase	522	525	930	413	498	1036	386	920	652	352	480	585	359	784	627	292	517	623	424	791	1127	614	486	526	550	805	740	449	468	729	470	579	333	388	413	324
ENSBTAG00000001845	EPS8L3	EPS8 like 3	5	0	9	0	1	0	0	1	0	2	0	1	3	0	0	7	0	2	8	0	1	0	3	0	4	1	0	6	1	0	6	0	0	1	1	0
ENSBTAG00000001847	CNTLN	centlein	227	285	49	185	464	368	260	97	320	221	312	322	328	214	322	252	265	353	270	331	113	63	107	378	39	119	160	155	144	112	186	125	41	98	135	101
ENSBTAG00000001848	KATNB1	katanin regulatory subunit B1	388	299	386	496	383	283	438	365	320	413	385	362	464	286	325	514	294	393	316	290	507	484	521	403	628	332	303	500	324	356	417	270	409	445	389	294
ENSBTAG00000001851	protein_coding	ENSBTAG00000001851 logic_name	4	0	0	1	0	0	4	0	0	10	0	0	5	0	0	3	0	0	2	0	2	0	9	0	11	2	0	3	8	0	1	0	268	5	2	1
ENSBTAG00000001852	BREH1	retinyl ester hydrolase type 1	859	1024	334	1441	1676	172	871	398	816	1304	673	464	721	285	1001	1266	524	482	913	1139	2149	975	998	1014	688	653	72	1196	686	542	797	459	394	481	700	329
ENSBTAG00000001854	CIAPIN1	cytokine induced apoptosis inhibitor 1	761	784	898	709	995	856	957	934	857	962	872	780	791	626	995	1142	961	728	964	876	1535	1591	1064	1165	1367	1110	829	928	895	896	912	734	653	1047	1099	815
ENSBTAG00000001855	COQ9	coenzyme Q9	1674	587	760	957	812	568	2059	797	741	1280	717	563	1412	563	851	2024	714	785	1426	730	1063	1166	2075	925	1910	1004	698	1157	720	810	2273	733	2183	2218	1018	832
ENSBTAG00000001856	POLR2C	RNA polymerase II subunit C	1007	1019	1104	1119	1153	958	1075	1232	1068	1319	992	1086	1193	791	1345	1121	887	1236	1168	1153	1414	1578	1315	1340	1557	1532	876	1461	997	1190	1205	969	1855	1139	1174	941
ENSBTAG00000001857	DOK4	docking protein 4	124	200	596	104	185	122	109	135	389	128	358	184	80	170	292	93	190	391	147	377	538	226	118	202	210	368	216	208	245	250	149	230	247	135	97	174
ENSBTAG00000001858	protein_coding	ensembl version	465	230	86	166	140	119	263	67	107	369	222	224	351	85	110	219	202	233	177	76	54	346	539	223	247	150	68	120	89	93	237	88	154	260	157	119
ENSBTAG00000001861	SESTD1	SEC14 and spectrin domain containing 1	813	844	98	569	640	608	373	665	586	625	687	673	525	518	818	541	352	1568	706	678	184	529	367	747	425	604	568	817	778	866	596	551	217	418	546	655
ENSBTAG00000001862	PPP2R2B	protein phosphatase 2 regulatory subunit Bbeta	93	226	99	53	22	36	15	100	72	66	139	98	18	168	63	61	24	141	122	37	39	80	51	78	35	162	46	63	49	63	115	67	34	36	42	78
ENSBTAG00000001864	NR4A3	nuclear receptor subfamily 4 group A member 3	43	109	26	34	123	725	35	132	44	12	19	110	56	6	117	35	20	14	13	60	16	53	5	166	9	43	82	42	92	729	44	199	22	29	76	48
ENSBTAG00000001865	SGCG	sarcoglycan gamma	14	13	49	16	4	9	13	8	25	10	20	25	12	62	17	61	21	134	20	26	22	9	23	27	19	32	18	8	10	22	18	30	1289	51	27	12
ENSBTAG00000001866	EMX1	empty spiracles homeobox 1	0	1	3	6	1	1	5	4	3	4	3	1	0	11	3	7	2	0	0	3	5	0	4	3	2	0	2	15	6	3	3	0	0	5	1	1
ENSBTAG00000001867	SACS	sacsin molecular chaperone	411	461	182	447	298	1519	270	573	486	307	441	481	515	288	608	352	416	441	431	771	202	361	230	447	197	639	612	418	530	583	349	390	643	432	403	413
ENSBTAG00000001868	PCYT2	phosphate cytidylyltransferase 2%2C ethanolamine	3860	385	547	2835	467	437	6501	526	493	1245	482	419	3080	424	507	4566	398	442	3337	432	978	809	7416	536	7038	687	469	945	454	472	4987	334	656	7722	877	559
ENSBTAG00000001870	CPNE6	copine 6	0	1	0	0	0	0	2	0	0	0	3	1	0	5	0	0	3	2	2	0	2	0	0	0	2	1	1	0	0	3	2	1	0	0	0	0
ENSBTAG00000001871	NRL	neural retina leucine zipper	0	1	0	6	0	0	11	0	3	6	0	0	1	0	3	9	0	0	11	0	2	5	8	1	10	0	0	6	2	5	9	0	0	27	2	0
ENSBTAG00000001872	ORC6	origin recognition complex subunit 6	173	209	55	136	268	216	159	258	244	139	252	236	132	285	204	127	180	290	186	251	66	176	125	209	128	144	199	116	251	408	128	176	136	129	223	161
ENSBTAG00000001873	protein_coding	ensembl version	0	0	0	0	0	0	0	0	0	0	0	0	0	0	0	0	0	0	0	0	0	0	0	0	0	0	0	0	0	0	0	0	0	0	0	0
ENSBTAG00000001874	DOCK3	dedicator of cytokinesis 3	64	173	191	85	154	55	51	107	94	143	240	101	57	180	135	152	83	274	86	217	223	135	57	147	56	152	49	159	198	105	92	75	64	62	108	80
ENSBTAG00000001877	HMGN5	high mobility group nucleosome binding domain 5	63	40	2	39	65	98	91	10	75	41	62	64	31	37	49	89	97	78	75	55	7	1	42	36	0	2	43	22	19	17	52	31	6	22	19	5
ENSBTAG00000001879	PER2	period circadian regulator 2	310	683	506	752	658	129	358	483	524	848	496	338	477	146	752	549	450	761	491	318	779	1065	413	1024	469	551	95	1238	718	578	478	225	510	425	748	366
ENSBTAG00000001880	VGLL1	vestigial like family member 1	0	0	0	0	0	0	0	0	0	0	0	0	0	0	0	0	0	0	0	0	0	0	0	0	0	0	0	0	0	0	0	0	0	0	0	0
ENSBTAG00000001881	SLC10A1	solute carrier family 10 member 1	66	7	0	41	14	4	95	9	11	58	1	13	76	3	21	83	22	15	49	8	2	14	87	7	60	28	8	63	13	6	192	18	8	245	59	75
ENSBTAG00000001882	CD79A	CD79a molecule	44	424	599	122	75	125	27	96	157	29	57	54	74	30	36	70	159	258	70	158	186	38	29	86	93	296	85	50	201	80	46	143	42	118	71	153
ENSBTAG00000001885	protein_coding	NA	295	250	307	255	319	257	190	258	353	397	358	331	211	258	309	402	228	361	302	369	456	510	268	363	375	527	276	340	368	316	271	258	299	238	306	374
ENSBTAG00000001886	FAM122B	family with sequence similarity 122B	104	142	37	70	169	158	118	113	101	102	117	125	99	61	118	144	106	104	165	135	44	125	112	174	82	111	196	160	145	129	151	95	33	179	146	140
ENSBTAG00000001887	STAM2	signal transducing adaptor molecule 2	86	119	10	81	184	212	130	108	122	82	80	125	130	81	179	134	132	114	148	152	22	30	69	206	45	78	178	90	130	112	113	102	58	103	124	126
ENSBTAG00000001888	MED13L	mediator complex subunit 13L	1939	2119	849	2241	2070	1359	1551	1975	2027	1869	1395	2173	2508	976	3202	1778	2268	2322	2222	1704	588	1773	690	3133	558	1883	1473	2682	2272	2050	1516	1759	1434	1529	1841	2225
ENSBTAG00000001889	C22H3orf14	chromosome 22 C3orf14 homolog	75	154	59	68	123	141	122	165	138	148	142	150	136	53	75	226	150	140	142	139	32	121	185	141	150	118	142	198	138	218	128	157	73	149	151	96
ENSBTAG00000001890	RUBCN	rubicon autophagy regulator	232	366	335	187	342	250	137	375	321	270	293	312	190	143	389	233	303	301	358	318	271	352	146	462	204	358	259	338	337	236	222	315	206	210	253	243
ENSBTAG00000001892	YAE1	YAE1 maturation factor of ABCE1	149	131	16	111	151	136	123	141	144	106	125	127	142	98	176	123	121	209	119	122	35	79	124	140	87	95	121	72	174	110	130	123	143	125	160	152
ENSBTAG00000001893	TM4SF4	transmembrane 4 L six family member 4	0	1	0	0	0	5	3	0	0	0	0	0	0	0	0	0	0	0	0	0	0	0	0	0	0	0	0	0	0	0	0	1	0	0	0	0
ENSBTAG00000001894	NEDD1	NEDD1 gamma-tubulin ring complex targeting factor	338	380	45	275	520	593	396	285	374	302	414	364	365	273	461	326	344	435	387	492	94	117	298	485	132	282	405	307	318	314	362	321	461	334	290	311
ENSBTAG00000001895	PGGT1B	protein geranylgeranyltransferase type I subunit beta	165	269	42	182	269	219	225	216	189	206	195	166	251	94	256	187	179	198	263	247	64	193	247	350	178	190	197	194	170	189	286	225	162	245	274	222
ENSBTAG00000001898	CCDC112	coiled-coil domain containing 112	156	288	47	233	335	159	176	75	234	301	295	143	228	322	345	182	137	581	276	406	122	35	117	467	22	62	46	94	127	40	117	53	36	69	115	77
ENSBTAG00000001899	KCNH7	potassium voltage-gated channel subfamily H member 7	0	0	0	0	0	0	0	0	0	0	0	0	0	0	0	0	0	0	0	0	0	0	0	0	0	0	0	0	0	0	0	0	0	0	0	0
ENSBTAG00000001900	protein_coding	ensembl version	41	41	47	46	43	8	37	36	40	23	20	42	51	26	49	43	38	51	41	22	51	45	40	28	28	40	35	60	22	43	34	32	62	44	40	50
ENSBTAG00000001901	processed_pseudogene	ensembl version	0	0	0	0	1	0	3	0	0	0	0	0	0	0	0	0	0	1	0	0	0	0	0	0	0	0	0	0	2	0	1	0	0	0	0	0
ENSBTAG00000001902	CEP295	centrosomal protein 295	540	603	67	483	710	674	582	393	801	580	470	837	639	633	823	523	737	688	750	658	125	81	277	638	135	294	502	391	407	377	446	320	171	417	280	261
ENSBTAG00000001903	C11H2orf50	chromosome 11 C2orf50 homolog	1	2	12	2	0	2	2	5	8	7	9	2	4	2	2	1	0	3	0	5	2	17	1	9	0	6	0	3	19	6	1	3	1	0	8	1
ENSBTAG00000001904	ZNF276	zinc finger protein 276	677	1007	1382	856	940	769	550	873	1161	820	1113	1222	570	1129	1243	863	942	1263	666	1154	1497	856	764	957	722	983	640	928	874	1070	683	718	439	508	860	504
ENSBTAG00000001906	FANCA	FA complementation group A	268	571	611	408	578	336	270	346	684	480	861	665	330	451	636	401	439	650	383	447	604	449	303	555	274	396	346	453	549	389	331	358	161	221	404	209
ENSBTAG00000001908	DLD	dihydrolipoamide dehydrogenase	1900	819	70	1060	1181	1133	3558	771	776	1489	764	783	1844	487	895	2275	845	720	1859	820	164	409	2367	1226	823	540	798	887	696	747	3171	579	1535	2785	1064	734
ENSBTAG00000001911	protein_coding	ENSBTAG00000001911 logic_name	3	0	0	0	0	1	0	1	3	4	7	2	1	1	1	1	8	0	4	1	0	0	1	0	0	1	0	5	2	2	0	1	0	0	0	0
ENSBTAG00000001912	TRPV5	transient receptor potential cation channel subfamily V member 5	0	0	0	0	0	0	0	0	0	0	0	0	4	0	0	1	1	0	0	0	0	0	0	0	0	0	0	0	0	0	0	2	0	0	0	0
ENSBTAG00000001915	APOH	apolipoprotein H	0	0	0	0	0	0	0	0	0	0	0	0	0	0	0	0	0	0	0	0	0	0	0	0	0	0	0	0	0	0	0	0	0	0	0	0
ENSBTAG00000001917	C15H11orf16	chromosome 15 C11orf16 homolog	0	0	2	3	0	0	0	4	0	1	0	2	0	5	0	0	0	3	0	1	0	0	2	0	1	3	1	1	2	2	0	4	0	0	0	0
ENSBTAG00000001918	STXBP5L	syntaxin binding protein 5 like	4	0	0	4	0	7	0	0	0	0	1	0	4	3	10	2	1	3	0	0	0	0	3	1	0	0	2	0	2	0	0	0	3	1	4	7
ENSBTAG00000001919	ZNF652	zinc finger protein 652	117	103	83	118	120	136	138	142	104	100	96	118	207	115	172	136	122	119	151	114	45	110	103	147	75	159	226	157	156	145	125	129	125	157	117	260
ENSBTAG00000001920	POLQ	DNA polymerase theta	9	8	4	12	10	71	4	8	15	9	31	15	7	11	7	15	33	16	3	10	1	0	2	7	0	10	58	3	22	20	11	35	7	14	17	12
ENSBTAG00000001922	AKIP1	A-kinase interacting protein 1	391	278	344	375	386	458	427	467	460	403	386	421	403	447	452	526	406	417	392	438	412	510	539	407	584	476	340	389	319	386	426	303	329	397	420	371
ENSBTAG00000001925	TMPRSS11D	transmembrane serine protease 11D	0	0	0	0	0	0	0	0	0	0	0	0	0	0	0	0	0	0	0	0	0	0	0	0	0	0	0	0	0	0	0	0	0	0	0	0
ENSBTAG00000001926	RAD23B	RAD23 homolog B%2C nucleotide excision repair protein	2549	2872	961	2431	3233	3621	3066	3333	2576	2645	2811	2694	3004	1844	3295	2831	2438	2793	2958	3313	1163	2627	3241	3476	2401	2507	2856	2822	2627	2787	3388	2457	7667	3015	2820	2550
ENSBTAG00000001927	ATP6V1C2	ATPase H+ transporting V1 subunit C2	24	6	12	26	16	16	21	14	15	11	17	17	16	30	5	31	21	10	25	27	16	26	21	46	17	7	14	28	8	27	12	11	22	47	32	36
ENSBTAG00000001928	PDIA6	protein disulfide isomerase family A member 6	3472	3681	3970	2853	3113	7284	2518	6455	5356	2859	4555	5215	2435	4244	3558	2667	5084	3737	3192	5147	2907	4250	3130	3350	3253	4024	6308	3587	2724	6742	2903	4286	2449	2245	3795	2862
ENSBTAG00000001931	TRABD	TraB domain containing	1390	1466	2295	1431	1564	1280	1288	1253	1840	1563	1497	1560	1067	1590	1606	1790	1493	2198	1273	2015	3155	1402	1275	1495	1278	1497	1231	1626	1184	1451	1386	1189	1045	1257	1282	827
ENSBTAG00000001932	CRAT	carnitine O-acetyltransferase	5165	1965	2387	2844	2780	2281	9173	2406	1974	4534	2625	1815	5004	1323	2302	5748	2563	1771	4583	2699	3681	4500	6683	3730	7048	2686	2073	5377	2621	2449	8847	1910	10503	7752	4177	2445
ENSBTAG00000001933	PTPA	protein phosphatase 2 phosphatase activator	2820	1548	3420	2615	2159	2264	3283	2861	2785	2522	2043	2658	2707	1498	1904	3297	2339	1768	2624	2014	3697	3087	3553	2252	4564	2451	2539	3478	1804	2720	3448	2039	3085	3282	2776	2022
ENSBTAG00000001936	PCK1	phosphoenolpyruvate carboxykinase 1	2099	41	33	1067	1150	101	4610	74	353	2766	250	192	3363	57	537	3191	521	113	2169	65	133	352	3367	790	3182	369	420	1027	152	415	3249	145	191	4749	1018	295
ENSBTAG00000001937	ANAPC11	anaphase promoting complex subunit 11	859	580	807	913	721	428	717	758	772	741	634	664	861	706	841	1075	717	908	784	659	1383	1065	905	741	1248	1036	711	983	760	774	951	642	1162	995	1043	825
ENSBTAG00000001938	CKS2	CDC28 protein kinase regulatory subunit 2	72	101	68	34	45	437	38	72	109	37	249	111	49	102	50	111	111	124	56	95	26	41	71	42	67	60	279	33	112	267	92	174	35	52	153	65
ENSBTAG00000001939	SECISBP2	SECIS binding protein 2	624	813	469	779	965	671	722	636	852	847	719	715	739	515	922	848	768	917	794	775	557	830	807	1029	539	706	500	811	735	715	790	508	616	687	700	629
ENSBTAG00000001941	SEMA4D	semaphorin 4D	554	326	267	428	434	149	746	280	302	661	256	160	834	57	152	880	309	318	661	175	203	645	1068	443	1327	405	143	1245	377	272	941	144	6740	774	613	417
ENSBTAG00000001942	SNX27	sorting nexin 27	398	461	182	384	500	380	442	486	407	447	420	302	532	172	505	373	399	507	542	479	179	469	257	606	203	461	399	562	596	420	423	378	512	553	534	469
ENSBTAG00000001945	ARG2	arginase 2	60	185	34	57	45	143	64	276	112	63	133	123	94	47	88	59	136	95	78	101	36	77	43	87	42	61	94	72	77	136	44	55	151	78	132	58
ENSBTAG00000001947	ZNF514	zinc finger protein 514	16	30	6	7	44	11	30	18	36	12	32	24	19	51	74	51	29	30	40	28	21	34	13	55	6	26	34	31	26	21	19	36	20	14	38	19
ENSBTAG00000001948	VTI1B	vesicle transport through interaction with t-SNAREs 1B	1165	946	589	1076	1181	1045	978	1188	1261	1201	996	1282	1143	1136	1158	1297	1154	1382	1046	1176	478	1515	1194	1252	1393	1285	1007	1098	1081	1226	1157	1158	1020	1019	1164	1153
ENSBTAG00000001949	protein_coding	NA	118	135	60	93	227	72	97	94	110	77	134	103	129	104	167	73	111	191	104	145	59	171	84	163	125	196	71	163	184	87	86	115	161	65	83	122
ENSBTAG00000001950	RDH11	retinol dehydrogenase 11	104	128	43	71	141	104	117	79	84	70	133	75	107	47	119	106	124	99	141	114	41	113	103	120	89	104	97	115	104	94	131	89	42	101	100	81
ENSBTAG00000001952	PROM2	prominin 2	4	2	4	2	5	6	2	0	0	0	2	3	0	10	7	5	0	0	2	2	4	0	0	4	0	0	2	4	0	0	0	7	0	1	6	4
ENSBTAG00000001956	HINT3	histidine triad nucleotide binding protein 3	93	91	16	89	110	73	179	69	124	113	75	79	113	36	77	174	115	107	98	91	17	44	152	73	72	61	95	51	61	78	185	77	214	227	105	88
ENSBTAG00000001957	TRMT11	tRNA methyltransferase 11 homolog	132	131	20	110	137	167	186	114	121	163	157	127	160	93	148	166	91	177	130	134	38	63	154	168	56	96	101	137	136	96	167	89	67	168	98	122
ENSBTAG00000001959	TFAP2E	transcription factor AP-2 epsilon	0	0	0	0	1	0	0	0	0	0	0	0	0	4	0	0	0	3	2	2	2	0	1	0	0	3	0	0	1	0	0	0	0	0	0	0
ENSBTAG00000001961	MAP1B	microtubule associated protein 1B	670	303	178	305	183	966	449	794	507	292	260	943	1731	296	659	720	745	219	1059	678	148	350	133	747	111	567	2162	693	791	1128	320	516	401	764	660	1659
ENSBTAG00000001962	MRPS27	mitochondrial ribosomal protein S27	755	497	465	619	634	586	923	681	561	619	507	579	757	338	592	854	499	527	791	492	481	726	917	650	931	744	603	696	546	569	925	504	865	820	569	497
ENSBTAG00000001965	ENPP7	ectonucleotide pyrophosphatase/phosphodiesterase 7	0	0	1	0	0	0	0	0	0	0	0	2	0	0	1	0	0	0	1	0	0	0	0	0	0	0	1	1	0	0	0	1	0	0	0	1
ENSBTAG00000001966	PDGFRL	platelet derived growth factor receptor like	2009	1834	3555	1848	1333	2288	789	1543	1204	2186	3490	1417	1661	7406	3156	1292	933	5234	2655	2649	3484	2374	1273	2390	2426	3506	1799	3516	3576	2352	1758	2345	612	1186	2212	2303
ENSBTAG00000001968	TTC14	tetratricopeptide repeat domain 14	638	968	71	653	1135	813	840	274	1273	980	875	881	883	867	1082	766	981	1220	970	1020	216	45	352	1058	59	218	433	351	266	249	619	293	126	295	282	195
ENSBTAG00000001969	CCDC39	coiled-coil domain containing 39	10	7	1	2	20	3	6	2	23	17	5	8	2	6	3	5	8	7	15	3	3	1	2	7	0	2	3	2	5	2	9	2	3	1	6	3
ENSBTAG00000001975	DRP2	dystrophin related protein 2	4	9	53	1	5	27	2	7	39	3	18	15	3	5	4	3	12	9	11	16	10	3	3	9	1	14	16	5	10	21	8	15	44	1	5	4
ENSBTAG00000001976	PPP1R17	protein phosphatase 1 regulatory subunit 17	0	0	0	0	0	0	0	0	0	0	0	0	0	0	0	0	0	0	0	0	0	0	0	0	0	0	0	0	0	0	0	0	0	0	0	0
ENSBTAG00000001977	YIPF6	Yip1 domain family member 6	730	790	82	708	911	1165	967	764	875	736	732	784	996	338	884	1035	934	670	1094	807	149	308	613	1171	426	604	901	898	683	895	1031	639	353	1081	851	883
ENSBTAG00000001979	TAF7L	TATA-box binding protein associated factor 7 like	2	0	0	5	0	0	11	0	1	8	2	8	14	0	1	25	0	0	5	0	2	1	10	0	3	0	0	3	0	0	10	1	4	16	0	2
ENSBTAG00000001981	SLC6A17	solute carrier family 6 member 17	3	16	65	26	16	72	6	22	35	31	83	37	5	25	19	16	16	40	12	100	31	8	12	14	9	21	90	26	39	27	32	15	15	6	8	4
ENSBTAG00000001983	SMAGP	small cell adhesion glycoprotein	89	139	165	111	198	94	47	130	154	78	128	109	63	122	173	82	194	199	68	211	194	189	50	115	120	189	125	138	176	124	69	169	71	60	116	147
ENSBTAG00000001985	SRMS	src-related kinase lacking C-terminal regulatory tyrosine and N-terminal myristylation sites	27	26	57	23	30	10	17	13	36	43	53	32	23	32	47	36	41	67	34	80	118	44	33	27	20	37	18	38	37	29	29	48	11	21	22	18
ENSBTAG00000001987	SWAP70	switching B cell complex subunit SWAP70	1826	2626	1002	2294	2614	3403	1559	2321	2831	2166	2627	3067	1921	1888	3701	1682	2999	3225	2410	3755	1221	2241	1618	3881	1034	2139	2072	2353	2607	2790	1767	1979	1166	1526	2053	2019
ENSBTAG00000001988	EIF3D	eukaryotic translation initiation factor 3 subunit D	2493	3062	4228	2346	3419	2111	1697	3236	2994	2020	2818	2865	2223	2996	3418	2093	2756	5161	2364	3874	4851	4900	1825	3028	2630	5414	2535	3046	4006	3421	2088	3468	3703	1786	3473	3551
ENSBTAG00000001992	CYP51A1	cytochrome P450%2C family 51%2C subfamily A%2C polypeptide 1	475	267	30	501	289	1209	563	236	327	212	307	234	397	90	225	347	289	236	541	351	62	132	450	225	244	157	383	237	237	222	550	164	126	583	190	200
ENSBTAG00000001994	FAM187B	family with sequence similarity 187 member B	0	1	0	0	0	0	0	0	1	0	0	0	0	0	0	0	0	0	0	0	0	0	0	0	0	0	0	0	0	0	0	0	0	0	0	0
ENSBTAG00000001996	SNRNP70	small nuclear ribonucleoprotein U1 subunit 70	3426	3335	4448	4245	4324	2470	2492	2976	4198	4845	3411	3725	2423	3886	4066	3195	3005	5866	3286	3576	6537	3115	2910	3420	2509	3331	2164	4444	2864	2649	2981	2289	1957	1969	3057	1910
ENSBTAG00000001997	MROH2B	maestro heat like repeat family member 2B	0	0	0	2	5	11	0	2	9	0	5	8	0	0	3	3	24	28	1	8	0	0	0	1	0	0	4	0	7	5	0	0	0	0	1	0
ENSBTAG00000001998	ST6GALNAC1	ST6 N-acetylgalactosaminide alpha-2%2C6-sialyltransferase 1	0	0	0	1	0	0	0	0	0	0	0	0	0	0	0	1	1	0	0	0	0	0	0	0	0	0	0	1	0	0	0	1	0	0	0	0
ENSBTAG00000001999	NKAPD1	NKAP domain containing 1	165	257	43	173	282	388	162	280	212	167	227	272	203	142	276	157	198	317	201	329	45	115	127	293	104	169	256	206	217	212	153	214	178	139	163	166
ENSBTAG00000002000	TIMM8B	translocase of inner mitochondrial membrane 8 homolog B	415	324	127	362	393	415	556	434	358	484	306	350	387	395	366	615	306	438	351	315	208	448	536	293	481	352	285	235	323	286	482	281	620	550	359	291
ENSBTAG00000002001	protein_coding	NA	2	0	2	6	10	0	4	0	9	0	3	1	0	1	7	0	1	7	2	0	1	0	0	3	1	0	3	1	4	6	2	0	0	1	1	0
ENSBTAG00000002002	ATAD2	ATPase family AAA domain containing 2	111	242	20	84	133	520	98	128	153	58	183	175	126	129	165	95	218	203	167	236	38	7	54	139	13	66	329	53	104	199	103	139	32	102	95	93
ENSBTAG00000002004	LLPH	LLP homolog%2C long-term synaptic facilitation factor	478	443	63	427	576	494	368	402	418	416	374	508	353	437	496	397	352	484	476	467	115	161	339	500	203	286	292	229	300	315	415	304	238	312	400	306
ENSBTAG00000002006	THBS1	thrombospondin 1	1368	10422	750	944	6132	35788	705	3729	3352	976	9483	3498	1398	2739	18378	369	2638	2613	1174	7445	2882	23826	569	25002	387	8425	2104	2610	10506	3483	1248	4443	4991	885	5757	4314
ENSBTAG00000002007	PRG3	proteoglycan 3	4	15	4	20	9	7	0	1	3	11	8	2	0	0	0	2	0	1	13	0	7	0	2	1	2	15	0	8	2	1	8	1	0	2	3	3
ENSBTAG00000002009	protein_coding	ensembl version	0	0	0	0	0	0	0	0	0	0	2	0	0	0	0	0	1	0	1	0	0	0	1	0	0	0	1	0	0	0	0	0	0	0	0	0
ENSBTAG00000002010	PI4K2A	phosphatidylinositol 4-kinase type 2 alpha	774	1135	1439	769	1092	832	835	1297	1114	955	1219	959	901	1010	1152	990	926	1215	914	1207	1828	1722	1055	1298	1203	1275	921	1335	1323	1220	977	996	806	883	1434	1139
ENSBTAG00000002011	KIAA0895	KIAA0895	4	5	0	5	6	6	4	1	2	12	5	1	11	5	11	11	8	6	5	9	1	1	11	18	6	3	2	2	0	1	7	0	1	4	3	4
ENSBTAG00000002012	CIAO2A	cytosolic iron-sulfur assembly component 2A	973	827	238	706	980	1013	893	1188	1179	883	1045	1191	651	925	909	1162	859	1104	888	1094	212	779	947	880	855	729	773	634	935	1093	911	883	665	898	1067	807
ENSBTAG00000002014	SNX1	sorting nexin 1	1410	1608	1574	1256	1836	1899	1435	2333	2348	1058	1476	1888	1219	1253	1674	1216	1631	1579	1517	2007	1188	1975	1230	1927	1574	2084	1893	1556	1651	2483	1302	1742	1810	999	1428	1538
ENSBTAG00000002015	RPS6KA6	ribosomal protein S6 kinase A6	33	55	3	35	57	65	29	15	38	23	27	58	45	17	54	18	60	82	23	61	7	3	9	66	5	13	17	18	46	29	17	28	21	20	21	19
ENSBTAG00000002018	EIF5A	eukaryotic translation initiation factor 5A	7338	5042	7820	6676	4845	8746	7364	10454	6805	5861	6218	8438	5795	5848	4926	7567	6423	4548	5334	5692	8725	8194	8658	5141	9119	6495	7272	7069	5160	7153	7125	5479	7356	7402	6452	4784
ENSBTAG00000002019	SERPINB5	serpin family B member 5	0	1	0	1	0	6	0	7	2	0	6	0	0	0	1	0	2	2	2	0	0	0	2	0	0	1	3	0	5	0	2	0	0	2	7	5
ENSBTAG00000002020	CREBRF	CREB3 regulatory factor	161	61	10	45	63	63	76	83	50	35	34	109	262	22	133	58	121	49	170	78	12	24	22	166	13	78	99	68	138	92	86	58	71	101	89	231
ENSBTAG00000002021	BNIP1	BCL2 interacting protein 1	151	142	88	153	151	164	132	185	168	209	170	199	165	129	166	172	157	126	149	175	50	155	179	200	153	174	197	223	143	190	216	107	95	192	174	135
ENSBTAG00000002023	NOS1	nitric oxide synthase 1	9	27	8	2	28	2	3	128	54	5	1	15	6	0	14	2	41	4	8	9	15	22	6	82	6	16	9	21	39	37	6	9	240	6	13	4
ENSBTAG00000002024	ASB18	ankyrin repeat and SOCS box containing 18	0	0	0	0	0	0	0	0	0	0	0	0	0	0	0	0	0	0	0	0	0	0	0	0	0	0	0	0	0	0	0	0	678	0	0	0
ENSBTAG00000002025	AMIGO2	adhesion molecule with Ig like domain 2	147	82	22	133	145	81	110	63	112	208	141	28	302	45	184	212	78	144	260	92	34	289	250	264	318	112	61	248	204	75	238	59	97	157	133	152
ENSBTAG00000002026	RPL5	ribosomal protein L5	17286	14497	2838	14769	18007	18770	13446	16385	20947	14255	16843	19877	12737	15846	17571	12833	18114	24359	16141	19555	4430	13384	13014	16504	11383	17393	16886	12276	15120	21538	14932	17539	11435	10000	13532	13340
ENSBTAG00000002027	FAM167B	family with sequence similarity 167 member B	68	127	339	76	174	450	29	250	166	98	147	134	48	425	163	89	295	143	96	502	242	121	74	58	155	252	642	183	177	259	120	563	103	43	95	151
ENSBTAG00000002028	DIPK1A	divergent protein kinase domain 1A	206	439	46	179	487	914	229	561	556	187	491	578	263	310	412	160	473	448	352	574	67	153	135	650	110	303	543	286	356	617	231	282	317	129	299	281
ENSBTAG00000002029	IGSF5	immunoglobulin superfamily member 5	0	0	0	0	0	0	0	0	0	0	0	1	0	0	0	0	0	0	0	0	0	0	0	0	0	0	0	0	0	0	0	0	0	0	0	0
ENSBTAG00000002030	SPP2	secreted phosphoprotein 2	28	98	95	13	67	27	10	122	30	37	332	29	58	3264	544	22	33	1413	16	127	564	172	13	180	35	635	26	137	183	44	57	93	135	7	104	87
ENSBTAG00000002033	UBXN2A	UBX domain protein 2A	106	110	10	46	114	121	181	104	117	68	72	99	188	47	125	128	123	112	130	117	23	22	103	179	40	57	107	62	119	102	129	91	306	193	95	113
ENSBTAG00000002034	MFSD2B	major facilitator superfamily domain containing 2B	62	47	52	64	47	36	25	10	34	50	24	17	49	27	70	80	33	23	56	26	31	15	45	18	47	45	23	47	34	36	88	35	87	61	25	27
ENSBTAG00000002035	protein_coding	NA	22	79	69	19	49	25	15	52	66	30	132	116	13	6	5	52	62	101	35	26	45	26	30	33	24	58	48	69	58	91	12	78	19	28	26	19
ENSBTAG00000002036	CACNB1	calcium voltage-gated channel auxiliary subunit beta 1	209	328	446	173	317	226	176	143	364	266	343	243	132	501	383	172	275	388	240	327	612	269	150	299	176	281	164	241	197	143	162	194	2937	162	201	178
ENSBTAG00000002037	ATXN7L1	ataxin 7 like 1	135	129	96	106	156	164	137	161	197	85	101	155	135	106	185	104	192	170	178	141	89	111	99	200	101	199	191	173	201	148	105	170	131	124	176	149
ENSBTAG00000002038	RPL14	ribosomal protein L14	14826	11872	10765	12625	13460	19042	10647	18383	23655	10371	14243	21513	9033	17393	16409	10877	18213	19837	11253	18129	5970	17925	10136	12930	12557	18635	19995	9970	13440	25146	12099	21165	12842	8216	11544	11102
ENSBTAG00000002039	FRMD8	FERM domain containing 8	1065	1155	1715	1002	1281	832	643	1188	1182	1057	1367	1027	850	915	1166	1170	1039	1379	1258	1775	3190	1656	881	1071	1468	1854	964	1333	1202	1189	1054	874	551	1049	1310	1155
ENSBTAG00000002041	SASH3	SAM and SH3 domain containing 3	269	661	776	217	324	398	108	660	785	198	483	807	181	278	271	232	553	780	318	421	474	345	152	295	196	570	421	293	541	842	204	563	148	158	370	347
ENSBTAG00000002042	RIC8A	RIC8 guanine nucleotide exchange factor A	960	976	1558	842	1080	1116	726	1159	1033	1099	1173	1027	780	1324	1241	924	847	1350	944	1443	2665	1522	1093	1032	1481	1487	1137	1141	993	1012	1050	923	726	978	1109	870
ENSBTAG00000002044	SIRT3	sirtuin 3	401	210	251	273	537	110	519	149	274	459	238	162	415	170	359	767	229	295	461	207	341	488	449	438	573	446	155	646	364	239	637	180	604	501	645	491
ENSBTAG00000002045	PSMD13	proteasome 26S subunit%2C non-ATPase 13	1241	930	1313	995	1075	889	1332	934	796	1208	1036	821	1020	824	1008	1486	869	1088	1207	1031	1561	1612	1452	1000	1765	1342	923	1375	1050	1033	1423	1049	1588	1440	1270	915
ENSBTAG00000002046	COX8B	cytochrome c oxidase subunit VIII-H (heart/muscle)	585	230	227	332	255	240	380	294	320	394	272	247	280	327	293	469	223	320	336	251	354	304	405	234	430	257	206	229	300	217	662	193	2165	552	250	200
ENSBTAG00000002048	PTPN11	protein tyrosine phosphatase non-receptor type 11	1586	1035	159	1030	1026	1404	2107	1207	1053	1208	660	1287	2468	342	1516	1773	1446	757	2193	1253	209	799	560	2363	468	1069	1344	1865	1314	1317	1974	1043	1050	2230	1618	1965
ENSBTAG00000002049	HADH	hydroxyacyl-CoA dehydrogenase	3482	1344	1303	2475	3128	1022	6998	2103	2097	3273	1672	1725	5694	942	2558	3809	2365	1900	3558	1524	1235	3599	4142	3705	4795	2732	1326	4416	2110	2336	5169	1963	3697	4361	5660	4309
ENSBTAG00000002050	COA7	cytochrome c oxidase assembly factor 7 (putative)	79	69	38	78	70	100	110	78	67	65	78	81	76	38	84	108	39	47	81	88	38	58	110	56	80	79	57	59	70	61	91	33	130	174	60	56
ENSBTAG00000002051	ARAP1	ArfGAP with RhoGAP domain%2C ankyrin repeat and PH domain 1	975	1431	3689	952	1246	1492	676	1672	2364	1033	2044	1947	670	1735	1272	1138	1302	2157	1071	1774	2654	1708	781	1414	1013	1647	1511	1507	1504	1704	1003	1632	634	719	1318	923
ENSBTAG00000002052	PLOD1	procollagen-lysine%2C2-oxoglutarate 5-dioxygenase 1	1331	1313	4548	953	1573	4929	1001	2660	1962	940	2202	1755	780	4421	1690	1233	1800	1839	1240	3481	3410	1604	1043	1137	1559	2539	4611	1466	1187	3810	1182	2842	1554	907	1477	1025
ENSBTAG00000002055	ZFP28	ZFP28 zinc finger protein	223	266	215	204	268	243	199	213	246	300	258	211	240	183	378	194	262	278	324	484	273	306	193	367	99	257	184	372	261	276	242	208	156	243	255	244
ENSBTAG00000002056	MARS2	methionyl-tRNA synthetase 2%2C mitochondrial	96	54	59	55	56	60	86	70	60	59	35	76	48	53	81	57	52	62	59	71	91	61	59	65	42	87	36	44	56	54	53	61	77	107	81	42
ENSBTAG00000002058	ASF1A	anti-silencing function 1A histone chaperone	132	153	32	152	241	155	201	118	152	178	130	131	230	152	184	151	202	237	182	151	55	118	223	236	177	136	145	115	130	143	168	109	161	172	132	138
ENSBTAG00000002059	MCM9	minichromosome maintenance 9 homologous recombination repair factor	219	286	175	266	339	319	286	279	307	338	358	289	260	154	359	242	370	369	310	321	180	228	231	326	282	336	372	408	300	354	325	276	149	225	293	294
ENSBTAG00000002060	RPL19	ribosomal protein L19	12796	11697	13761	12060	14440	15407	10391	17027	18856	10787	13949	17781	10087	14667	14728	10838	14677	21555	11793	17065	8390	19570	10248	13692	14178	21729	17164	12858	16140	23430	11161	18565	14960	8533	12864	13472
ENSBTAG00000002062	TRPA1	transient receptor potential cation channel subfamily A member 1	93	76	1	93	136	16	111	42	54	165	50	50	200	21	95	130	82	104	186	23	11	135	133	332	144	135	9	147	81	12	93	19	17	32	215	125
ENSBTAG00000002065	TFAP2C	transcription factor AP-2 gamma	6	4	1	2	1	26	1	8	7	0	5	4	0	1	0	0	0	8	0	8	0	3	0	1	0	4	0	0	4	6	0	2	0	0	4	1
ENSBTAG00000002066	MYL7	myosin light chain 7	0	0	0	0	0	0	0	0	1	0	1	2	0	0	0	0	0	3	0	0	2	6	0	0	0	0	1	1	0	0	4	0	0	0	0	0
ENSBTAG00000002068	TAGLN2	transgelin 2	15235	13516	18513	13568	11461	12442	11952	18514	13487	15944	13472	13415	14039	7519	10994	17987	13372	10544	14748	11945	21587	19527	20693	13938	22790	13977	13217	19606	10588	18136	15424	12830	7332	20750	20631	13456
ENSBTAG00000002069	BOLA	MHC class I heavy chain	5523	6355	10569	7188	10736	5110	10194	11773	11850	6745	6106	6015	7442	3936	9090	5511	9443	9602	5346	10074	17674	12501	6696	6861	7385	9240	5040	14240	11665	16661	9466	8852	10249	7184	14205	11489
ENSBTAG00000002070	KLC3	kinesin light chain 3	3	7	2	18	22	1	6	6	24	16	7	7	15	2	11	8	4	9	20	7	16	12	12	25	4	11	4	23	5	9	17	3	4	9	10	5
ENSBTAG00000002072	ERCC2	ERCC excision repair 2%2C TFIIH core complex helicase subunit	682	520	833	495	717	494	727	641	656	651	621	603	615	441	619	723	640	707	622	652	1043	872	814	688	1116	817	612	813	560	643	797	551	525	759	727	527
ENSBTAG00000002073	RAD17	RAD17 checkpoint clamp loader component	334	480	73	389	621	373	456	364	425	488	436	356	447	348	500	408	404	498	429	414	99	192	341	558	233	237	312	320	349	355	422	240	173	323	271	311
ENSBTAG00000002075	MME	membrane metalloendopeptidase	493	14	0	524	82	75	1769	40	41	446	16	33	744	50	20	572	75	22	662	11	5	11	791	94	167	2	10	135	21	33	926	28	66	847	160	84
ENSBTAG00000002076	STAU2	staufen double-stranded RNA binding protein 2	170	118	13	89	227	146	321	127	86	222	73	105	216	63	112	170	122	120	253	140	39	98	191	261	134	93	169	248	114	135	295	105	405	263	220	160
ENSBTAG00000002078	KDM4A	lysine demethylase 4A	1276	1496	2256	1576	1735	1646	1210	1802	1814	1918	1733	1670	1560	1267	1643	1627	1607	1751	1559	1740	2431	1627	1462	1862	1977	1849	1600	2035	1518	1817	1425	1558	996	1448	1419	1156
ENSBTAG00000002080	CCN3	cellular communication network factor 3	1884	20225	1602	1604	1709	3423	1774	11590	2466	1294	11800	3771	1350	2069	4395	1322	937	3494	1511	4166	2782	2419	870	2577	642	1654	4154	2618	2387	4093	1740	1969	688	1042	2797	622
ENSBTAG00000002081	BMPR1B	bone morphogenetic protein receptor type 1B	14	23	0	0	2	30	1	28	14	6	62	7	1	56	8	10	9	20	6	11	3	2	1	5	0	2	5	18	7	5	3	30	39	2	1	1
ENSBTAG00000002082	MARCKS	myristoylated alanine rich protein kinase C substrate	5691	8764	6254	3318	6860	9897	4178	9845	8489	3344	7099	10019	3686	11802	7809	4143	6308	10435	5413	10542	5980	7714	5252	7994	3436	9289	10380	4593	5673	11699	5092	9802	2668	3860	6425	6932
ENSBTAG00000002083	AUTS2	activator of transcription and developmental regulator AUTS2	489	467	973	1059	1066	718	590	614	890	944	716	997	664	455	836	685	1125	892	683	913	739	496	520	685	516	540	661	1691	766	1348	470	581	657	399	577	413
ENSBTAG00000002084	UNC5C	unc-5 netrin receptor C	10	43	236	3	4	306	5	256	66	10	46	54	12	89	53	15	71	109	39	170	45	21	9	35	6	40	517	20	40	177	112	132	18	14	20	3
ENSBTAG00000002085	IL36G	interleukin 36 gamma	0	0	0	0	0	0	0	1	0	0	0	0	0	0	0	0	0	0	0	0	0	0	0	0	0	0	0	0	0	0	0	0	0	0	0	0
ENSBTAG00000002086	PRPF4B	pre-mRNA processing factor 4B	1137	1292	344	1202	1598	1735	1083	1035	1503	1187	1116	1519	1431	791	2075	1034	1456	1503	1413	1665	392	554	615	1837	415	1074	1303	1261	1305	1328	1131	915	799	801	981	878
ENSBTAG00000002087	IL36A	interleukin 36 alpha	0	0	0	0	0	4	0	2	0	0	0	0	1	0	0	1	0	0	0	0	0	1	0	2	0	0	0	1	0	0	0	0	0	0	0	0
ENSBTAG00000002088	IL36B	interleukin 36 beta	0	0	0	0	0	0	0	0	0	0	0	0	0	0	0	0	0	0	0	0	0	0	0	0	0	0	0	0	0	0	0	0	0	0	0	0
ENSBTAG00000002089	FAM217A	family with sequence similarity 217 member A	7	19	2	6	2	3	1	3	13	33	34	4	4	1	1	0	3	8	15	3	1	2	1	3	6	17	1	13	11	3	4	0	0	5	6	13
ENSBTAG00000002090	CPSF4	cleavage and polyadenylation specific factor 4	321	292	521	260	352	410	264	440	497	327	335	380	320	369	445	241	533	652	404	564	776	373	290	343	318	485	372	393	248	430	324	353	370	292	347	237
ENSBTAG00000002092	PI16	peptidase inhibitor 16	3300	16359	46693	1671	3297	3371	1365	22453	23312	1996	25122	12890	1448	10892	6995	2394	4189	34766	3804	16291	36310	5839	1709	4538	1878	25260	9952	4584	18666	6490	9419	14006	4880	1861	5744	9212
ENSBTAG00000002094	ATP5MF	ATP synthase membrane subunit f	2359	725	461	1167	980	1403	3096	1255	1052	2023	952	1023	1620	1084	936	3005	1058	925	1674	1170	417	1021	2471	806	2415	892	1256	669	807	1270	2460	1049	1464	2751	1127	651
ENSBTAG00000002095	MEN1	menin 1	466	642	1322	640	838	685	380	770	886	487	809	699	478	1081	977	483	784	935	553	1057	1920	1106	435	776	727	1148	688	709	810	590	559	733	551	417	835	641
ENSBTAG00000002096	FCGR3A	Fc fragment of IgG%2C low affinity IIIa%2C receptor (CD16a)	640	1233	258	530	1112	451	640	1248	1262	522	1052	1336	529	685	619	570	501	1766	740	846	246	717	526	814	542	843	495	860	879	1213	587	953	368	324	888	928
ENSBTAG00000002097	TMC5	transmembrane channel like 5	1	2	0	0	0	0	0	0	0	0	0	4	0	1	1	0	1	0	0	0	0	0	0	0	0	1	0	0	1	0	0	0	0	0	0	0
ENSBTAG00000002098	CDC34	cell division cycle 34%2C ubiqiutin conjugating enzyme	2195	1026	1616	1458	1196	850	2393	848	1189	2252	1175	1097	2123	1324	1186	2546	1015	1542	1441	1290	2147	1472	2526	1086	2385	1167	805	1607	979	1009	2438	767	3246	2427	1577	946
ENSBTAG00000002099	SLC14A2	solute carrier family 14 member 2	0	0	1	0	0	1	0	0	0	0	0	0	0	0	0	0	0	0	0	5	0	2	0	0	0	0	4	0	0	5	0	0	0	0	0	0
ENSBTAG00000002100	GZMM	granzyme M	2	4	23	5	5	0	1	16	15	21	6	9	0	20	9	7	11	51	9	17	31	6	1	0	3	9	8	18	20	120	4	8	2	4	3	16
ENSBTAG00000002101	GDE1	glycerophosphodiester phosphodiesterase 1	527	516	241	287	502	706	634	643	557	656	710	559	567	491	492	970	461	388	512	713	213	541	635	498	739	486	605	421	609	612	687	551	811	848	755	402
ENSBTAG00000002103	PLCG2	phospholipase C gamma 2	452	382	390	222	356	250	263	341	367	365	297	388	576	110	371	294	340	350	418	311	214	343	311	473	314	471	322	355	400	410	316	331	153	249	302	292
ENSBTAG00000002104	RHPN1	rhophilin Rho GTPase binding protein 1	29	28	57	47	51	10	25	13	50	55	20	21	35	110	83	44	28	41	21	111	196	75	52	22	37	45	14	48	46	27	28	30	70	24	36	33
ENSBTAG00000002105	TEX261	testis expressed 261	2680	2237	2323	2333	2963	1402	3008	2458	2379	3045	2340	2255	2879	1648	2619	3364	2286	2173	2865	2145	3840	5114	3442	3521	4232	3147	1379	3467	2163	2232	2881	1540	1853	2657	3671	2875
ENSBTAG00000002107	FZD1	frizzled class receptor 1	886	1529	2064	688	906	4683	559	1816	1089	785	1744	1186	917	2402	1598	667	1384	3446	1312	3252	1908	1792	856	1234	1376	1494	3529	1244	1232	2416	1032	1506	444	847	1211	1648
ENSBTAG00000002108	YWHAQ	tyrosine 3-monooxygenase/tryptophan 5-monooxygenase activation protein theta	3932	4832	1343	3072	5030	6129	3502	6222	5047	3691	5023	4496	3034	4151	5930	3105	3574	5542	3601	7193	2459	4993	3648	5247	4402	5248	4933	4021	4152	5241	3599	4705	2974	3534	4453	4442
ENSBTAG00000002110	DMGDH	dimethylglycine dehydrogenase	0	0	0	0	0	0	0	0	2	0	0	1	0	0	2	0	0	1	0	0	0	0	0	0	0	1	0	0	0	0	0	2	0	0	0	0
ENSBTAG00000002112	INSIG2	insulin induced gene 2	262	261	56	247	516	386	314	230	346	234	331	223	330	143	371	215	247	278	278	362	101	130	225	340	132	182	256	246	261	302	239	242	133	225	287	224
ENSBTAG00000002113	ZNF41	zinc finger protein 41	34	71	9	26	94	51	54	46	57	51	41	70	73	65	75	40	47	64	75	62	10	24	47	62	21	26	48	49	39	48	39	35	11	31	33	40
ENSBTAG00000002115	C13H20orf96	chromosome 13 C20orf96 homolog	7	18	59	6	21	28	7	17	26	12	18	29	9	32	25	20	37	6	7	48	18	14	11	12	12	29	51	7	22	56	14	24	15	12	11	18
ENSBTAG00000002116	ZCCHC3	zinc finger CCHC-type containing 3	483	638	783	515	649	540	364	586	668	351	523	494	417	461	726	299	422	746	386	604	1085	765	467	717	464	954	509	719	611	697	440	575	398	361	480	551
ENSBTAG00000002117	KIF18A	kinesin family member 18A	1	26	0	5	10	73	8	6	16	12	35	17	2	7	10	17	46	15	22	21	1	0	11	9	2	13	37	3	25	21	10	25	2	18	10	0
ENSBTAG00000002121	CDK2AP2	cyclin dependent kinase 2 associated protein 2	1119	484	613	943	774	476	1263	737	818	948	486	653	974	452	794	974	1087	418	906	617	1102	1025	1084	789	1319	726	553	916	462	661	1021	705	531	1188	990	780
ENSBTAG00000002122	protein_coding	NA	89	85	75	51	115	28	43	65	47	54	57	39	56	65	78	98	40	85	67	69	166	133	82	116	101	100	43	106	72	51	87	48	184	98	86	78
ENSBTAG00000002123	MYO3A	myosin IIIA	3	1	0	1	0	0	0	0	0	4	0	0	3	0	0	0	3	1	0	0	0	0	0	1	0	1	0	0	4	0	2	0	0	0	0	0
ENSBTAG00000002125	GNAL	G protein subunit alpha L	119	159	83	215	397	114	83	78	161	152	141	115	99	108	231	100	115	336	105	130	103	97	84	252	43	98	57	168	123	75	117	75	37	67	132	147
ENSBTAG00000002126	PFKFB2	6-phosphofructo-2-kinase/fructose-2%2C6-biphosphatase 2	415	293	279	287	308	125	452	200	391	386	365	253	272	134	284	457	226	361	364	224	213	342	493	423	253	334	146	376	306	188	467	207	364	630	290	245
ENSBTAG00000002127	TCP11L2	t-complex 11 like 2	483	740	139	454	905	486	467	342	480	430	672	328	463	527	754	516	466	1181	588	924	167	490	374	664	394	685	452	578	833	766	417	599	606	433	603	613
ENSBTAG00000002128	MPPE1	metallophosphoesterase 1	396	684	1068	440	887	435	285	393	699	437	561	524	254	710	754	229	452	1090	389	795	1111	419	234	575	255	718	320	365	472	304	291	436	206	254	396	370
ENSBTAG00000002129	KLF5	Kruppel like factor 5	121	127	18	120	124	84	54	48	88	53	248	29	83	25	137	48	63	230	171	93	34	101	43	251	27	245	27	113	244	76	54	67	263	99	96	143
ENSBTAG00000002130	SMPD4	sphingomyelin phosphodiesterase 4	1948	1758	2483	2163	2098	1524	1869	1824	2203	2441	2175	1997	1738	2018	2562	2245	1837	2400	1925	1971	4231	2523	2172	2252	2809	2332	1522	2834	1900	1564	2243	1560	1358	1922	2320	1444
ENSBTAG00000002132	DRD3	dopamine receptor D3	0	0	0	0	0	0	0	0	0	0	0	0	0	0	1	0	0	1	0	0	0	0	0	0	0	0	0	2	0	0	0	0	0	0	2	0
ENSBTAG00000002134	INSYN2B	inhibitory synaptic factor family member 2B	2	0	0	0	0	0	0	0	1	0	0	2	1	0	0	1	1	0	1	1	1	0	0	0	0	0	0	0	2	2	0	2	0	0	0	0
ENSBTAG00000002135	CD69	CD69 molecule	14	30	3	23	20	26	6	27	11	16	12	14	10	1	7	7	19	82	11	21	0	7	9	21	4	24	3	26	17	42	8	9	6	6	16	19
ENSBTAG00000002136	FCHO1	FCH and mu domain containing endocytic adaptor 1	60	155	184	56	78	85	30	52	100	35	85	75	36	42	36	40	104	139	68	110	118	51	31	42	51	77	52	64	72	96	43	60	27	33	56	50
ENSBTAG00000002137	SUGT1	SGT1 homolog%2C MIS12 kinetochore complex assembly cochaperone	433	516	105	389	564	673	426	523	579	392	499	518	408	518	582	531	503	718	490	667	192	343	433	507	390	498	499	388	445	475	468	393	767	369	509	487
ENSBTAG00000002138	PADI1	peptidyl arginine deiminase 1	156	3	6	82	46	13	693	17	20	0	9	2	17	0	7	15	4	0	34	3	1	7	92	10	23	15	18	14	0	46	140	0	8	136	1	2
ENSBTAG00000002139	MIXL1	Mix paired-like homeobox	0	0	0	0	0	0	0	0	0	0	1	0	0	0	0	0	0	4	0	0	0	0	0	0	0	0	0	0	0	0	0	0	0	0	0	0
ENSBTAG00000002140	IL3	interleukin 3 (colony-stimulating factor%2C multiple)	0	0	0	0	0	0	0	0	0	0	0	0	0	0	0	0	0	0	0	0	0	0	0	0	0	0	0	0	0	0	0	0	0	0	0	0
ENSBTAG00000002143	DTWD2	DTW domain containing 2	19	11	3	13	13	30	13	24	17	5	32	27	23	28	21	13	21	11	18	16	3	1	2	16	3	12	30	21	22	20	8	12	11	28	27	25
ENSBTAG00000002144	ADRB2	adrenoceptor beta 2	433	496	273	379	2062	218	444	352	370	329	385	252	496	166	1239	170	301	493	411	320	469	1389	352	1158	444	995	239	968	902	393	351	725	579	262	564	733
ENSBTAG00000002145	MMP17	matrix metallopeptidase 17	3	11	9	12	6	9	14	23	38	1	15	12	9	2	9	2	7	12	4	9	10	23	8	14	10	12	7	26	9	8	14	6	28	9	18	18
ENSBTAG00000002147	PPP4R2	protein phosphatase 4 regulatory subunit 2	239	427	31	171	430	690	372	315	252	325	260	374	353	160	376	340	401	385	336	405	58	75	221	540	69	164	409	221	272	340	315	241	167	269	310	278
ENSBTAG00000002148	RAB3D	RAB3D%2C member RAS oncogene family	391	642	1351	410	771	838	393	803	774	501	722	877	380	348	499	421	854	677	505	895	1093	562	403	593	756	824	1022	795	817	800	466	697	468	373	504	482
ENSBTAG00000002150	IL17A	interleukin 17A	0	0	0	0	0	2	0	0	0	0	0	0	0	0	0	0	0	0	0	0	0	0	0	0	0	0	0	0	0	0	0	0	3	0	0	0
ENSBTAG00000002151	ASB15	ankyrin repeat and SOCS box containing 15	0	1	0	0	3	0	1	1	5	0	3	1	0	0	0	0	0	2	1	1	0	0	0	2	0	0	0	3	4	2	1	0	465	0	0	5
ENSBTAG00000002154	GPR141	G protein-coupled receptor 141	16	5	5	3	6	8	1	6	2	0	3	2	2	2	1	4	9	4	5	3	0	1	0	3	0	3	9	1	8	1	4	6	0	1	1	2
ENSBTAG00000002157	LMOD2	leiomodin 2	5	14	0	1	0	0	1	4	1	2	6	2	5	0	0	2	1	0	14	0	5	2	0	0	2	6	1	1	9	3	1	1	24041	1	1	3
ENSBTAG00000002158	protein_coding	ENSBTAG00000002158 logic_name	0	0	0	0	0	0	0	0	0	0	0	0	0	0	0	0	0	0	0	0	0	0	0	0	0	0	0	0	0	0	0	0	0	0	0	0
ENSBTAG00000002163	PTGER2	prostaglandin E receptor 2	4	12	3	2	5	22	0	6	8	0	7	12	1	5	5	3	9	10	0	16	2	4	0	17	1	9	13	12	8	4	3	3	5	6	11	3
ENSBTAG00000002164	AXDND1	axonemal dynein light chain domain containing 1	0	1	0	0	0	0	0	6	2	2	0	0	0	0	0	3	3	2	0	0	0	0	5	0	0	0	0	0	0	1	3	3	0	3	0	0
ENSBTAG00000002166	CRISP2	cysteine rich secretory protein 2	1	0	0	1	0	0	0	0	0	0	0	0	0	0	0	0	0	0	0	0	0	0	0	0	0	0	0	0	1	0	0	0	0	0	0	0
ENSBTAG00000002167	NPHS2	NPHS2 stomatin family member%2C podocin	0	0	0	0	0	0	0	0	0	0	0	0	0	0	0	0	0	0	0	0	0	0	0	0	0	0	0	0	0	0	0	0	0	0	0	0
ENSBTAG00000002169	lncRNA	ensembl version	0	0	0	0	0	0	0	4	0	1	0	0	9	2	1	0	2	0	0	0	0	0	0	1	0	1	0	0	0	4	0	0	0	1	0	0
ENSBTAG00000002170	NOVA1	NOVA alternative splicing regulator 1	719	604	263	438	501	352	422	426	771	474	371	786	490	568	773	402	518	895	606	419	243	330	243	699	161	342	378	388	483	580	433	414	113	347	406	482
ENSBTAG00000002171	FAM135A	family with sequence similarity 135 member A	175	174	39	105	195	165	146	203	210	102	75	221	236	104	257	166	191	167	236	176	41	52	61	199	41	164	209	185	208	161	128	170	94	116	158	189
ENSBTAG00000002174	RERG	RAS like estrogen regulated growth inhibitor	201	118	42	139	242	463	189	218	160	167	152	189	208	131	198	117	240	139	158	235	72	105	126	173	123	182	570	151	90	180	159	298	105	87	101	167
ENSBTAG00000002175	SRPK2	SRSF protein kinase 2	600	650	114	493	1202	871	746	494	611	625	556	646	912	411	940	717	718	683	775	997	183	427	548	1091	442	711	692	777	793	820	747	558	441	822	831	776
ENSBTAG00000002176	NSMCE1	NSE1 homolog%2C SMC5-SMC6 complex component	1061	1165	1317	1081	1495	1020	719	1392	1567	1199	1177	1310	791	1457	1468	1207	1112	2056	1050	1448	1239	1934	874	1353	1444	2292	1139	1313	1643	1456	996	1425	1388	752	1419	1573
ENSBTAG00000002177	PIKFYVE	phosphoinositide kinase%2C FYVE-type zinc finger containing	137	81	3	55	66	139	88	159	104	49	45	135	248	52	138	94	155	93	138	92	8	35	18	131	21	105	185	89	251	149	87	75	89	112	130	261
ENSBTAG00000002178	PPL	periplakin	5223	3293	7046	3443	2592	745	1735	2107	4960	6064	3828	3135	1368	1698	5806	5888	1790	5153	5832	2688	6109	4249	3075	5137	3289	4714	671	5834	5779	2541	5325	2774	1097	3379	6400	3885
ENSBTAG00000002179	CDIN1	CDAN1 interacting nuclease 1	94	132	73	81	112	149	104	117	130	119	153	128	79	119	129	104	98	142	92	111	50	104	90	118	120	140	145	94	117	119	92	122	139	92	128	157
ENSBTAG00000002180	protein_coding	ensembl version	1	3	2	1	2	0	1	0	4	2	2	1	4	1	2	0	2	5	0	3	0	0	0	3	1	1	0	0	0	2	0	0	0	0	0	0
ENSBTAG00000002181	KHDRBS3	KH RNA binding domain containing%2C signal transduction associated 3	189	192	66	142	162	72	161	196	137	200	148	119	199	102	250	155	109	239	166	131	155	407	181	293	184	262	79	207	154	90	168	85	90	137	148	284
ENSBTAG00000002182	COX17	cytochrome c oxidase copper chaperone COX17	921	585	244	733	725	734	1035	822	893	783	511	779	776	632	840	754	701	678	699	744	365	739	868	699	999	676	536	467	638	682	890	620	2353	873	584	510
ENSBTAG00000002185	RNF7	ring finger protein 7	392	368	201	328	397	299	329	390	465	440	380	374	369	387	431	507	346	516	440	336	178	402	411	423	400	318	294	326	319	385	372	317	616	385	324	343
ENSBTAG00000002186	NDN	necdin%2C MAGE family member	404	451	652	408	541	344	368	597	521	408	517	475	391	488	490	425	391	683	336	517	812	558	373	502	581	682	447	469	356	476	437	495	432	318	388	376
ENSBTAG00000002187	SERINC3	serine incorporator 3	2398	3721	1697	2803	5766	2659	2818	3016	3029	3050	3087	2611	3188	1806	5777	2599	3290	3559	3035	4229	1644	6161	2634	6058	2943	5168	2546	4277	4184	3452	2993	3532	2659	2915	5252	6005
ENSBTAG00000002188	C25H16orf89	chromosome 25 C16orf89 homolog	11	5	9	4	4	0	29	0	10	0	4	5	36	0	5	15	6	1	13	5	4	1	20	2	31	9	0	8	6	8	33	16	2	55	21	4
ENSBTAG00000002189	ALG1	ALG1 chitobiosyldiphosphodolichol beta-mannosyltransferase	239	279	340	272	348	203	219	265	305	298	322	260	256	180	356	309	226	418	264	309	464	343	256	335	356	371	204	389	281	283	330	216	184	208	324	254
ENSBTAG00000002190	DOCK8	dedicator of cytokinesis 8	757	971	276	410	721	545	369	699	775	599	659	656	709	184	597	450	708	582	683	418	173	968	295	948	188	703	520	809	909	741	561	563	247	334	596	801
ENSBTAG00000002191	RRP12	ribosomal RNA processing 12 homolog	1201	1350	161	1288	1412	191	1107	356	1675	1388	1245	2251	1059	748	1386	1392	1253	1469	1329	161	236	233	1380	1657	1675	209	120	180	131	251	151	238	2507	109	1468	78
ENSBTAG00000002192	VXN	vexin	0	13	3	12	20	10	5	5	16	10	29	10	14	27	10	5	7	30	10	7	4	8	7	15	4	13	8	11	15	0	13	9	5	7	7	10
ENSBTAG00000002194	MYZAP	myocardial zonula adherens protein	193	167	181	289	423	224	177	194	223	408	227	240	278	224	363	197	471	318	217	351	303	322	233	413	230	396	166	498	248	210	212	195	208	180	323	346
ENSBTAG00000002196	protein_coding	NA	859	718	178	654	648	985	1069	931	693	757	716	841	814	562	633	1069	763	665	919	729	238	596	1031	845	919	524	674	555	584	694	967	612	1270	1019	826	708
ENSBTAG00000002199	CORIN	corin%2C serine peptidase	1	1	0	2	2	2	7	5	6	3	14	5	10	0	1	2	0	0	5	3	0	2	1	10	0	0	0	4	3	7	3	4	8	4	2	0
ENSBTAG00000002201	NFXL1	nuclear transcription factor%2C X-box binding like 1	99	144	15	80	183	146	112	118	119	112	127	106	133	89	175	96	144	133	132	136	31	31	95	177	57	88	130	105	124	114	99	124	61	95	118	95
ENSBTAG00000002202	CRAMP1	cramped chromatin regulator homolog 1	439	690	743	538	774	396	473	538	653	538	604	588	620	389	877	421	513	789	553	747	1039	639	370	880	476	780	491	940	714	661	551	559	412	417	511	511
ENSBTAG00000002203	NDUFS2	NADH:ubiquinone oxidoreductase core subunit S2	7255	3023	3760	3886	4529	3170	10290	3701	3303	5716	3081	3093	5444	2749	3702	8198	3050	3117	5741	3527	4683	6019	8694	3947	7332	4582	3493	4561	3649	5246	8778	3429	6141	9486	4005	3416
ENSBTAG00000002205	CNGA1	cyclic nucleotide gated channel subunit alpha 1	0	1	0	1	0	0	0	2	0	0	0	0	0	1	0	0	2	0	1	7	0	0	0	0	0	0	1	0	1	0	0	0	0	0	0	0
ENSBTAG00000002206	ZC3H12B	zinc finger CCCH-type containing 12B	2	4	0	2	0	0	0	0	0	0	0	5	1	0	2	3	0	0	1	1	0	0	0	0	0	0	0	3	0	0	0	0	0	0	0	0
ENSBTAG00000002209	JPT2	Jupiter microtubule associated homolog 2	1381	1523	1656	1263	1545	1628	1492	1961	1521	1537	1412	1382	1566	1163	1525	1427	1239	1378	1525	1687	1961	2159	1825	1693	2178	1976	1580	1723	1425	1552	1637	1238	971	1662	1468	1380
ENSBTAG00000002210	LAS1L	LAS1 like ribosome biogenesis factor	1691	1971	1853	2260	2769	1932	1801	1796	2781	2172	2147	2388	1631	1411	2787	1671	1952	2798	1843	2290	2032	1855	1634	2462	1372	1768	1216	1819	1489	1451	1741	1232	1054	1349	1579	1105
ENSBTAG00000002211	MAPK8IP3	mitogen-activated protein kinase 8 interacting protein 3	1155	1546	2757	1335	1533	904	770	1367	1997	1282	1795	1690	875	1868	1907	1019	1423	2387	1154	1682	3188	1994	969	1663	1086	2270	1099	1741	1794	1545	1023	1269	1038	720	1258	1075
ENSBTAG00000002214	TAT	tyrosine aminotransferase	0	0	0	0	0	0	1	5	4	0	0	2	0	0	0	0	0	0	0	0	0	0	0	3	0	0	0	1	0	1	0	2	8	0	0	0
ENSBTAG00000002215	GFPT2	glutamine-fructose-6-phosphate transaminase 2	6316	9353	7389	3904	2972	9255	1259	12121	6878	3490	6180	14043	1452	2517	5504	1749	4031	6371	5411	4847	2993	4094	1493	3071	1743	7445	7263	5292	4520	10507	4106	5210	813	1184	2286	2950
ENSBTAG00000002216	MYOD1	myogenic differentiation 1	0	0	0	0	0	0	0	0	0	0	0	0	0	0	0	0	0	0	0	0	0	0	0	0	0	2	0	0	0	0	0	0	504	0	1	0
ENSBTAG00000002219	ATAD3A	ATPase family%2C AAA domain containing 3A	534	306	620	549	322	556	669	587	436	702	404	530	460	263	391	535	503	391	491	572	764	535	967	440	835	492	459	592	350	511	762	366	435	743	407	273
ENSBTAG00000002220	SPTLC1	serine palmitoyltransferase long chain base subunit 1	1120	1499	160	1219	1983	1757	1231	1332	1453	1428	1468	1445	1322	719	1519	1507	1250	1711	1538	1560	280	782	1288	1999	675	1119	1245	1499	1389	1287	1373	1062	659	1208	1658	1526
ENSBTAG00000002223	POP4	POP4 homolog%2C ribonuclease P/MRP subunit	347	303	263	321	435	347	291	449	397	368	363	374	344	319	346	342	379	510	311	349	306	496	328	377	396	412	357	385	369	419	352	384	288	325	435	333
ENSBTAG00000002224	UHRF1	ubiquitin like with PHD and ring finger domains 1	37	294	138	46	91	704	30	166	262	42	521	217	39	77	64	151	228	140	53	157	93	62	83	57	18	64	779	77	198	507	81	383	46	133	255	66
ENSBTAG00000002226	FBXO31	F-box protein 31	506	451	460	442	497	176	506	295	374	451	339	302	493	203	493	415	329	486	490	325	753	734	535	573	656	558	211	703	409	208	574	191	3149	555	433	468
ENSBTAG00000002227	LRIG3	leucine rich repeats and immunoglobulin like domains 3	387	341	111	482	377	314	470	239	366	467	374	210	541	523	384	384	227	557	538	309	124	308	290	478	267	265	266	559	305	193	399	242	128	387	282	239
ENSBTAG00000002231	protein_coding	ensembl version	0	0	0	2	0	0	2	0	0	1	0	0	0	0	0	0	0	2	0	0	0	0	0	0	0	0	0	1	0	0	0	0	0	0	0	2
ENSBTAG00000002232	TRPC1	transient receptor potential cation channel subfamily C member 1	101	95	7	76	130	116	59	48	79	61	37	76	89	48	133	36	59	77	100	137	20	17	35	133	14	59	60	54	79	82	72	38	24	61	58	79
ENSBTAG00000002233	CPNE2	copine 2	282	370	1138	162	390	1113	135	573	442	275	613	483	154	496	464	284	363	540	264	1052	880	370	157	296	361	458	882	359	390	547	222	627	207	151	279	252
ENSBTAG00000002236	TRPC4AP	transient receptor potential cation channel subfamily C member 4 associated protein	2153	2403	3364	1911	2895	3153	2917	2972	2453	2724	2679	2294	2435	2061	2758	3043	2099	2431	2568	2814	3720	3665	3214	2919	3362	3134	3000	2947	2024	2881	2656	2262	2460	2586	2493	2005
ENSBTAG00000002238	ARL2	ADP ribosylation factor like GTPase 2	1385	624	1308	1388	893	732	1768	1166	1181	1228	919	1200	1480	753	884	1520	1136	892	1354	844	1588	1497	1824	910	2336	1187	858	2004	954	1136	1636	964	1484	1480	1454	1179
ENSBTAG00000002240	GPR18	G protein-coupled receptor 18	15	31	11	10	26	40	3	23	7	5	7	33	7	8	3	7	51	41	18	33	10	11	13	11	10	14	20	6	27	51	5	28	2	9	9	11
ENSBTAG00000002242	PSME3IP1	proteasome activator subunit 3 interacting protein 1	300	276	189	329	388	299	350	338	344	401	359	417	323	310	525	406	366	410	354	410	179	385	331	404	334	396	300	350	361	373	386	339	353	372	374	376
ENSBTAG00000002243	SNX15	sorting nexin 15	350	335	525	368	439	244	355	412	502	391	328	375	418	334	411	358	377	434	388	421	685	582	443	441	579	558	305	466	295	339	413	312	400	373	411	359
ENSBTAG00000002245	MRGPRX2	MAS related GPR family member X2	0	0	0	0	0	0	0	0	0	0	0	0	1	0	0	0	0	2	2	3	1	0	0	0	0	0	0	0	0	0	0	0	0	0	1	0
ENSBTAG00000002247	protein_coding	ensembl version	0	0	1	1	2	5	0	0	1	0	0	0	0	4	1	0	0	2	0	2	0	0	2	1	0	0	1	1	0	0	0	0	0	0	0	0
ENSBTAG00000002248	SAC3D1	SAC3 domain containing 1	31	16	66	24	29	27	32	43	30	19	37	34	46	26	34	26	41	55	47	41	81	62	53	29	42	55	35	46	33	25	41	16	43	52	24	27
ENSBTAG00000002249	NAALADL1	N-acetylated alpha-linked acidic dipeptidase like 1	47	32	62	41	53	45	44	32	26	48	47	43	40	66	80	53	35	73	59	60	63	72	73	51	105	92	49	80	79	36	45	33	69	59	45	50
ENSBTAG00000002251	protein_coding	ensembl version	6	17	2	15	11	7	11	4	15	22	15	13	20	11	3	17	16	15	11	10	8	13	9	17	8	2	10	12	9	20	6	12	8	16	22	11
ENSBTAG00000002252	CHRNA2	cholinergic receptor nicotinic alpha 2 subunit	0	0	0	0	0	0	2	0	3	0	1	0	0	0	0	0	0	0	0	0	0	2	0	0	0	0	0	0	0	2	0	0	0	0	0	0
ENSBTAG00000002253	FKBP6	FKBP prolyl isomerase 6	0	2	4	3	2	52	0	1	2	0	2	0	0	1	0	1	4	0	3	1	0	1	1	1	5	1	5	3	1	3	0	2	2	0	1	0
ENSBTAG00000002255	BHMT	betaine--homocysteine S-methyltransferase	0	0	0	0	0	0	0	0	0	0	0	0	0	0	0	0	0	0	0	0	0	0	0	0	0	0	0	0	0	0	0	0	0	0	0	0
ENSBTAG00000002256	YEATS4	YEATS domain containing 4	205	237	40	183	216	264	168	198	252	226	264	297	149	206	207	186	157	189	203	241	53	101	197	159	67	142	212	134	145	198	191	141	97	169	150	111
ENSBTAG00000002257	KLK11	kallikrein related peptidase 11	33	43	41	50	52	0	23	3	35	57	36	15	25	6	25	58	22	31	50	14	48	34	25	52	15	43	12	59	49	10	40	18	3	35	28	24
ENSBTAG00000002258	APOA1	apolipoprotein A1	467	713	2366	477	998	1080	99	535	701	1075	1617	2014	108	558	420	423	1114	1023	576	1683	2694	636	210	254	462	1521	2029	979	1498	1591	473	3792	1166	227	594	612
ENSBTAG00000002259	protein_coding	NA	30	39	42	32	17	34	15	36	44	13	12	20	21	37	17	6	27	117	14	27	22	23	9	21	13	27	9	46	58	99	9	32	18	20	22	28
ENSBTAG00000002260	NCAPD3	non-SMC condensin II complex subunit D3	497	461	488	571	560	464	467	461	550	652	606	468	567	516	689	730	599	673	557	443	830	630	547	616	675	566	517	762	500	529	496	515	382	651	625	436
ENSBTAG00000002261	LBX1	ladybird homeobox 1	0	0	0	0	0	0	0	1	0	0	0	0	0	0	0	0	0	0	0	0	0	0	0	0	0	0	0	0	0	0	0	0	135	0	0	0
ENSBTAG00000002266	NPL	N-acetylneuraminate pyruvate lyase	46	157	80	22	108	176	29	229	275	35	151	222	19	127	32	45	94	85	26	177	15	26	43	74	25	61	175	26	96	118	21	109	14	55	163	57
ENSBTAG00000002267	ANKRD40	ankyrin repeat domain 40	1254	1139	485	1169	1362	1062	1425	1020	1258	1318	1067	948	1543	823	1617	1375	1068	1235	1637	1459	602	1537	1442	1593	1132	1182	962	1611	1080	1052	1692	789	1411	1388	1411	1173
ENSBTAG00000002271	CDADC1	cytidine and dCMP deaminase domain containing 1	291	378	46	283	413	454	389	321	421	291	311	336	372	177	410	324	358	440	433	474	118	238	285	519	210	277	398	414	413	535	368	355	605	274	355	456
ENSBTAG00000002272	KCTD18	potassium channel tetramerization domain containing 18	262	298	50	267	412	224	190	227	266	305	303	264	239	165	366	261	243	397	310	308	85	247	202	451	132	264	216	362	225	320	253	235	170	201	288	273
ENSBTAG00000002275	PTP4A1	protein tyrosine phosphatase 4A1	650	679	138	453	771	1074	819	780	599	801	732	674	768	397	732	919	599	706	575	808	180	407	1029	971	722	544	635	704	615	667	874	637	880	897	718	597
ENSBTAG00000002277	MLLT1	MLLT1 super elongation complex subunit	534	399	645	673	635	434	603	515	579	769	471	435	696	340	651	636	537	608	604	552	1110	937	775	736	945	895	510	769	578	611	724	510	661	692	665	544
ENSBTAG00000002278	FBN1	fibrillin 1	36051	78047	13545	17267	19961	31677	8270	68383	38269	18667	61782	39366	11560	23027	41237	14645	23955	36750	40061	30726	11448	21322	10372	26135	7932	38760	31015	39037	33510	43662	31862	26889	7456	14392	26338	26066
ENSBTAG00000002279	LUC7L3	LUC7 like 3 pre-mRNA splicing factor	1265	1884	181	1293	2164	2020	1832	584	2353	2068	1609	1906	1538	1628	2084	1400	1854	2338	1980	2605	470	233	785	2019	146	555	979	1032	938	808	1500	771	460	816	709	430
ENSBTAG00000002280	KIF5B	kinesin family member 5B	1206	952	44	422	720	1572	1776	782	543	818	438	1041	2713	328	1014	1374	850	556	1675	1179	134	148	929	1473	263	379	1200	617	462	585	1587	517	930	1863	803	994
ENSBTAG00000002281	ZNF354C	zinc finger protein 354C	38	32	5	28	57	58	52	33	51	41	26	67	81	38	91	39	65	37	48	48	12	15	9	68	4	13	58	29	39	28	27	32	17	30	39	27
ENSBTAG00000002282	EIF1	eukaryotic translation initiation factor 1	9331	8664	5427	8225	11829	7031	8517	9571	8468	8451	6967	8052	8320	6183	10665	8381	6081	11231	8460	7031	7778	14123	8624	11169	10813	13702	5778	9511	10287	8912	8175	8712	19039	8250	9791	10767
ENSBTAG00000002283	FZD7	frizzled class receptor 7	508	586	665	313	438	567	234	601	337	281	464	453	259	380	638	191	290	718	361	523	700	645	255	625	298	1042	464	577	428	675	326	524	1055	327	392	702
ENSBTAG00000002286	DNAJC18	DnaJ heat shock protein family (Hsp40) member C18	717	946	192	611	1220	815	639	971	955	781	957	836	844	788	1210	619	757	1137	970	1122	298	1015	565	1323	607	1109	740	946	1066	934	802	898	638	649	996	1157
ENSBTAG00000002287	CHD9	chromodomain helicase DNA binding protein 9	471	345	24	243	450	491	490	419	354	271	196	517	1058	231	660	424	488	324	602	445	113	89	237	639	89	306	657	345	492	407	431	338	208	433	367	609
ENSBTAG00000002289	NLRP14	NLR family pyrin domain containing 14	0	0	0	0	0	0	0	0	0	0	0	0	0	0	0	0	0	0	0	0	0	0	0	0	0	0	0	0	0	0	0	0	0	0	0	0
ENSBTAG00000002290	protein_coding	ensembl version	0	11	15	0	0	0	0	0	0	2	1	10	0	0	0	0	0	0	0	0	0	1	1	6	0	5	10	0	0	0	2	7	13	0	0	0
ENSBTAG00000002291	ZBTB41	zinc finger and BTB domain containing 41	26	7	4	24	4	15	25	18	12	10	9	36	75	13	13	6	22	15	30	18	4	8	4	32	4	30	48	18	20	20	10	12	16	25	21	59
ENSBTAG00000002292	SMARCA1	SWI/SNF related%2C matrix associated%2C actin dependent regulator of chromatin%2C subfamily a%2C member 1	579	1022	111	432	976	1617	712	866	993	552	787	1044	696	981	1081	682	961	1099	861	1445	223	250	620	1255	210	663	1127	570	726	1127	663	776	430	405	620	666
ENSBTAG00000002293	ARL5A	ADP ribosylation factor like GTPase 5A	229	225	24	101	251	352	269	316	189	131	97	326	469	107	332	198	333	153	251	265	51	187	114	414	73	226	400	160	363	295	226	215	264	309	276	400
ENSBTAG00000002294	SIM1	SIM bHLH transcription factor 1	0	0	0	0	0	0	0	0	0	0	4	0	1	0	0	5	0	0	3	0	0	0	0	0	0	0	0	2	0	0	0	1	3	0	0	0
ENSBTAG00000002295	ATF2	activating transcription factor 2	216	310	38	161	334	381	295	298	210	213	158	255	282	153	439	210	309	281	327	363	82	95	119	423	72	168	303	208	262	326	278	260	118	272	215	262
ENSBTAG00000002296	STING1	stimulator of interferon response cGAMP interactor 1	440	1106	1399	401	974	1377	249	1074	1920	387	1425	1790	210	582	595	434	1179	1619	475	1507	560	567	227	884	166	734	1614	502	669	1600	489	1293	243	231	538	464
ENSBTAG00000002297	CACNB4	calcium voltage-gated channel auxiliary subunit beta 4	0	2	0	0	0	3	6	0	3	3	2	0	6	10	9	1	2	0	1	0	0	6	3	11	0	4	6	0	3	4	2	8	1	2	2	1
ENSBTAG00000002298	CKAP2L	cytoskeleton associated protein 2 like	53	111	14	47	100	287	49	79	109	107	241	93	36	63	83	85	77	112	15	54	19	20	40	54	27	31	254	50	84	156	39	102	30	52	70	67
ENSBTAG00000002299	SEL1L3	SEL1L family member 3	228	90	64	207	45	71	195	57	125	208	126	159	169	10	71	150	99	137	458	42	11	51	154	87	185	137	31	316	84	93	237	69	948	184	80	95
ENSBTAG00000002300	DCT	dopachrome tautomerase	0	0	0	0	0	0	0	0	12	0	0	0	0	0	0	0	0	1	0	0	1	0	0	0	0	0	0	0	0	0	0	0	0	0	0	0
ENSBTAG00000002302	CD59	CD59 molecule	2492	3488	1443	1756	2726	1515	1484	3124	2781	1960	2510	2082	1615	766	2765	1784	2145	3053	2823	1655	1219	4380	1877	2631	2210	3566	1741	3135	2914	2917	2283	2761	1951	1580	2562	2870
ENSBTAG00000002303	GLG1	golgi glycoprotein 1	1823	2028	2834	1900	2159	2998	1725	2537	2166	2045	2636	1920	2475	1026	2310	1757	2297	1705	2659	2426	1874	3182	1382	2970	2217	3079	2892	3715	2412	2815	2393	2242	1709	2044	2213	2063
ENSBTAG00000002305	PCSK4	proprotein convertase subtilisin/kexin type 4	178	125	106	160	248	32	176	80	128	156	102	78	163	47	180	211	106	160	141	86	257	238	237	170	277	206	57	169	151	73	178	79	105	182	276	263
ENSBTAG00000002306	UTP11	UTP11 small subunit processome component	446	541	163	447	567	778	368	766	654	464	565	664	390	525	691	345	642	684	451	825	245	445	427	649	326	476	561	419	477	478	450	405	1083	382	424	345
ENSBTAG00000002309	CSPG5	chondroitin sulfate proteoglycan 5	44	5	23	10	15	8	31	17	26	14	29	18	42	5	9	47	24	28	37	38	38	24	28	18	61	23	28	33	11	24	68	22	16	26	9	22
ENSBTAG00000002311	REEP6	receptor accessory protein 6	79	42	96	65	62	30	55	34	45	94	54	42	41	42	47	154	71	68	54	44	122	63	144	79	143	93	58	76	53	54	97	84	50	157	109	85
ENSBTAG00000002313	ITPR2	inositol 1%2C4%2C5-trisphosphate receptor type 2	612	201	59	423	342	301	826	393	368	290	209	431	1544	53	447	628	488	203	722	172	64	174	304	720	147	382	378	507	453	428	472	319	229	860	509	1013
ENSBTAG00000002315	RNF34	ring finger protein 34	308	413	253	277	477	201	315	311	307	372	413	312	333	321	424	294	324	400	536	301	216	463	326	436	455	472	281	359	396	387	330	245	731	370	407	330
ENSBTAG00000002316	NIPA1	NIPA magnesium transporter 1	35	16	1	5	16	17	35	17	13	6	8	17	37	7	30	18	22	9	46	15	8	9	13	33	14	23	22	26	18	22	19	12	9	68	36	49
ENSBTAG00000002317	PTN	pleiotrophin	149	108	390	198	135	3555	82	470	384	34	860	436	121	2992	314	164	251	2384	199	2341	232	108	80	304	40	960	1457	182	385	1369	266	1151	167	214	144	144
ENSBTAG00000002319	HMCN2	hemicentin 2	150	51	546	301	168	396	94	47	698	124	536	567	79	28	157	92	134	812	52	1029	223	100	87	199	44	350	453	551	459	260	194	301	948	46	78	40
ENSBTAG00000002321	AMT	aminomethyltransferase	995	1344	1697	1506	1362	772	824	582	1854	1425	1456	1319	708	2311	1850	1034	1286	1853	1001	1670	2636	700	635	1073	494	665	444	947	636	597	754	588	349	407	820	385
ENSBTAG00000002323	USP28	ubiquitin specific peptidase 28	648	568	151	669	950	503	622	337	805	644	632	572	629	595	995	518	654	863	642	819	251	330	368	791	237	457	419	669	535	449	600	423	2726	444	492	417
ENSBTAG00000002326	LGALS3	galectin 3	3824	5654	4735	3103	2179	3025	3366	4928	3623	3014	8268	5131	2704	5468	4802	4116	5436	5632	4604	6933	3876	6078	3470	3928	4509	3562	2350	4598	14320	4118	3273	4088	731	3018	13790	4752
ENSBTAG00000002327	TMEM208	transmembrane protein 208	430	278	432	380	353	675	428	536	497	381	398	439	372	450	377	462	354	350	348	353	476	431	461	384	581	443	482	303	363	462	437	439	271	406	346	317
ENSBTAG00000002328	KDM2B	lysine demethylase 2B	454	529	784	435	657	458	438	450	599	549	655	532	541	378	658	503	518	822	500	697	913	649	471	628	692	590	423	656	541	495	546	489	375	605	550	460
ENSBTAG00000002329	ASAP2	ArfGAP with SH3 domain%2C ankyrin repeat and PH domain 2	471	723	301	484	499	346	422	427	435	463	407	406	394	283	733	350	396	644	665	600	324	527	252	683	223	667	362	909	634	583	482	425	222	353	444	619
ENSBTAG00000002331	DLGAP5	DLG associated protein 5	3	66	5	7	8	276	9	30	54	5	128	50	3	21	7	30	53	38	2	46	4	0	6	3	5	8	212	2	34	88	25	69	6	32	33	9
ENSBTAG00000002332	LSM5	LSM5 homolog%2C U6 small nuclear RNA and mRNA degradation associated	220	206	37	232	309	260	141	213	258	223	262	240	158	261	267	252	181	318	258	234	69	156	222	305	200	193	171	177	261	207	198	196	189	175	201	215
ENSBTAG00000002333	HOPX	HOP homeobox	295	233	211	210	335	270	148	182	234	406	386	348	131	254	221	226	261	480	248	414	172	242	209	211	177	220	318	246	242	359	225	339	189	130	189	173
ENSBTAG00000002335	HAND1	heart and neural crest derivatives expressed 1	0	0	2	3	1	0	1	0	5	2	0	5	4	0	0	0	0	1	0	0	0	2	0	2	1	2	1	1	7	0	5	2	2	0	0	0
ENSBTAG00000002336	RCOR1	REST corepressor 1	104	123	118	97	89	172	107	161	109	116	107	179	161	64	166	147	168	109	153	206	84	121	37	155	47	115	198	160	150	225	138	138	86	110	134	99
ENSBTAG00000002340	STEAP4	STEAP4 metalloreductase	364	746	117	226	573	185	190	364	224	398	162	223	298	121	368	294	397	426	347	352	69	268	214	513	137	458	160	424	546	339	374	567	204	236	631	687
ENSBTAG00000002341	ETS1	ETS proto-oncogene 1%2C transcription factor	1169	2138	1316	2096	3319	3170	2140	2015	1573	1459	1471	1532	2208	1161	3818	1704	2635	2010	1638	3589	1174	2255	1630	3007	1336	2297	3076	2316	2833	3199	1936	3161	1231	2050	1550	2363
ENSBTAG00000002344	ORAI3	ORAI calcium release-activated calcium modulator 3	685	946	1797	540	767	1193	319	1224	1081	425	1187	860	295	1520	908	459	655	1243	635	1419	1988	1052	391	744	535	1277	1382	660	1006	1221	525	922	388	407	702	675
ENSBTAG00000002345	SETD1A	SET domain containing 1A%2C histone lysine methyltransferase	1060	1299	1993	1450	1538	1020	948	1425	1521	1443	1410	1467	1024	1202	1647	1165	1118	1605	1094	1548	2786	1626	1157	1552	1478	1627	1014	2207	1345	1371	1111	1111	997	924	1030	1025
ENSBTAG00000002346	HSD3B7	hydroxy-delta-5-steroid dehydrogenase%2C 3 beta- and steroid delta-isomerase 7	867	1878	2355	679	471	1260	293	2383	1144	682	1920	2056	307	866	686	542	807	1012	1000	1264	2096	1051	401	596	698	1186	1242	1191	933	1510	836	1271	253	295	1049	621
ENSBTAG00000002347	MAST3	microtubule associated serine/threonine kinase 3	253	646	1303	308	571	600	353	551	779	338	690	511	238	495	646	400	639	868	320	1001	1318	623	342	612	381	621	580	632	720	578	434	608	276	277	484	395
ENSBTAG00000002348	SLC4A4	solute carrier family 4 member 4	447	70	59	65	61	89	235	283	110	125	73	244	640	60	186	156	173	155	339	99	38	63	58	184	81	425	271	152	185	181	129	134	97	407	202	776
ENSBTAG00000002349	STX1B	syntaxin 1B	0	1	0	2	0	0	0	4	2	0	10	0	0	2	0	1	2	8	0	3	3	1	0	2	2	3	0	0	2	1	0	0	1	0	6	3
ENSBTAG00000002350	PIK3R2	phosphoinositide-3-kinase regulatory subunit 2	807	941	3342	710	895	1609	549	1365	1410	1076	1410	1143	660	2765	1124	1218	945	1916	973	2792	3316	1108	1061	1032	1229	1618	2266	1153	961	1792	864	1892	1127	833	1053	876
ENSBTAG00000002352	GGA2	golgi associated%2C gamma adaptin ear containing%2C ARF binding protein 2	1194	1496	2205	1193	1884	1918	1283	2113	1859	1266	1992	1944	1247	1768	1834	1481	1730	1596	1092	1770	2526	1869	1206	1382	1383	2075	1883	1764	1973	2022	1236	1617	983	1176	1761	1365
ENSBTAG00000002355	protein_coding	ENSBTAG00000002355 logic_name	0	0	0	0	0	0	0	0	0	0	0	2	0	0	0	1	0	0	0	0	0	0	0	0	0	0	0	0	0	0	0	0	0	0	0	0
ENSBTAG00000002356	RBM47	RNA binding motif protein 47	149	193	87	123	158	230	168	296	234	206	134	248	94	22	90	459	157	172	162	240	31	124	217	150	118	108	249	135	172	307	246	186	34	435	253	125
ENSBTAG00000002357	TICAM2	toll like receptor adaptor molecule 2	401	388	182	399	436	391	351	468	551	307	462	482	348	311	439	252	311	484	465	502	176	299	294	464	264	386	347	465	404	517	293	361	256	214	268	305
ENSBTAG00000002361	TMCC2	transmembrane and coiled-coil domain family 2	123	85	92	86	116	31	37	81	137	99	75	67	98	39	176	46	72	212	63	85	270	206	54	175	109	158	56	174	103	86	69	106	164	44	98	92
ENSBTAG00000002362	APOLD1	apolipoprotein L domain containing 1	1637	2785	444	1931	4640	2443	3121	2325	2330	1454	894	1182	2128	737	3564	654	1860	1568	1601	1431	527	1987	1283	3864	1461	1431	1495	2397	1954	1919	1533	7480	1143	1288	1027	1432
ENSBTAG00000002363	SESN2	sestrin 2	80	77	262	89	211	90	68	95	154	84	136	128	79	59	116	111	114	112	132	154	149	106	119	75	142	132	149	175	132	248	70	127	54	68	101	54
ENSBTAG00000002367	HCFC1R1	host cell factor C1 regulator 1	837	612	1478	762	782	683	821	764	1048	792	886	743	515	1543	1056	950	911	930	812	1060	1874	1129	878	807	989	1149	1007	973	961	1000	820	1064	1529	705	1265	823
ENSBTAG00000002368	TULP2	TUB like protein 2	204	156	219	203	250	240	250	96	321	423	246	191	189	290	202	245	195	231	184	221	223	117	203	188	171	124	158	282	115	101	222	100	60	104	138	103
ENSBTAG00000002369	TMEM217	transmembrane protein 217	0	0	0	0	0	0	0	0	0	0	0	1	0	0	1	0	0	0	0	0	0	0	0	0	0	0	0	1	0	0	2	1	2	0	0	0
ENSBTAG00000002370	ZNF792	zinc finger protein 792	154	138	55	118	178	110	117	144	166	79	112	115	170	47	166	78	114	137	108	164	34	161	80	202	106	199	150	171	177	222	107	159	154	108	120	122
ENSBTAG00000002374	ARMC5	armadillo repeat containing 5	297	183	384	293	245	218	180	335	296	214	213	260	212	428	259	198	258	280	214	261	484	299	223	196	296	349	214	351	151	306	273	295	251	207	280	240
ENSBTAG00000002376	PPIL1	peptidylprolyl isomerase like 1	392	322	190	336	356	651	443	654	504	374	440	535	319	465	372	413	493	325	434	405	186	426	448	444	479	375	513	346	306	515	352	427	280	374	387	316
ENSBTAG00000002377	PSMB2	proteasome 20S subunit beta 2	1431	971	1068	1368	1065	1074	1478	1787	1408	1631	1168	1368	1551	1035	1221	1945	1177	1086	1478	1007	1189	1658	1893	1219	2195	1271	1068	1618	1130	1429	1585	1014	1322	1656	1340	1072
ENSBTAG00000002378	NUCB1	nucleobindin 1	8908	9167	18037	8675	12784	10899	9658	13817	12703	10199	12086	10886	9086	13193	12236	9359	10869	11934	10680	12079	20749	21282	11238	15273	17663	19168	12049	19262	11887	17643	10393	12898	9113	7765	15162	14703
ENSBTAG00000002381	ZDHHC5	zinc finger DHHC-type palmitoyltransferase 5	1124	1303	1886	1242	1426	1280	1101	1703	1462	1280	1367	1360	1117	999	1457	1384	1183	1338	1211	1528	2610	2043	1425	1590	1876	1992	1298	1795	1549	1629	1335	1339	1210	1194	1605	1173
ENSBTAG00000002382	DDX10	DEAD-box helicase 10	136	255	26	158	325	272	206	297	255	237	226	255	176	119	271	172	229	304	188	262	72	87	143	347	89	140	196	156	143	120	208	174	72	197	214	151
ENSBTAG00000002385	SLC35E4	solute carrier family 35 member E4	69	91	212	60	91	101	49	171	134	124	107	111	52	44	85	75	84	95	88	200	216	149	77	128	86	115	114	106	91	147	76	117	120	68	128	69
ENSBTAG00000002389	MED19	mediator complex subunit 19	785	724	992	888	946	532	821	937	959	1061	736	899	724	689	1041	977	711	981	929	781	1406	1195	1014	911	1078	1063	527	1174	902	719	876	668	825	848	913	905
ENSBTAG00000002390	CCDC184	coiled-coil domain containing 184	9	4	9	3	3	1	1	8	11	12	31	18	0	30	12	23	16	21	11	29	24	18	0	1	5	14	14	16	24	16	4	11	8	11	5	17
ENSBTAG00000002391	TGFB1I1	transforming growth factor beta 1 induced transcript 1	1318	1317	1866	1893	1516	1945	1167	1224	1842	1537	1618	1493	1188	1523	2092	1351	1599	1330	1144	2222	3439	2145	1326	1605	1581	1823	1865	2072	1540	1865	1436	1804	1468	1257	1464	1159
ENSBTAG00000002392	protein_coding	ensembl version	948	1266	464	716	642	1297	789	2658	1553	711	854	2297	1437	505	1183	682	1777	1218	1502	1606	242	677	335	1613	427	1056	1995	1455	1431	3161	867	1494	1038	889	1387	1388
ENSBTAG00000002393	C23H6orf89	chromosome 23 C6orf89 homolog	1318	1201	1339	1220	1366	1257	1373	1408	1254	1328	1306	1076	1532	732	1429	1648	1205	1274	1450	1271	958	1921	1304	1689	1698	1656	1252	1776	1249	1348	1632	1177	1010	1578	1528	1526
ENSBTAG00000002394	TMEM44	transmembrane protein 44	481	475	869	576	942	428	426	336	823	781	711	630	387	760	868	463	768	740	446	1005	977	593	352	655	310	558	396	684	431	395	431	667	323	284	424	348
ENSBTAG00000002395	HPS3	HPS3 biogenesis of lysosomal organelles complex 2 subunit 1	298	361	86	264	457	325	285	295	465	396	410	449	273	263	397	267	467	535	363	378	93	182	258	531	244	258	303	411	378	323	283	364	297	255	410	371
ENSBTAG00000002398	ZNF567	zinc finger protein 567	81	114	3	87	130	143	103	93	117	86	101	83	122	103	145	82	106	158	128	100	30	48	100	142	55	60	85	69	73	66	96	55	33	79	56	65
ENSBTAG00000002401	NPFF	neuropeptide FF-amide peptide precursor	2	4	17	1	3	0	2	6	7	2	3	3	5	5	5	1	2	15	13	6	13	5	3	10	2	2	0	7	8	4	5	6	6	3	0	1
ENSBTAG00000002402	IGF2R	insulin like growth factor 2 receptor	2367	1869	2890	1930	2303	2479	3250	2348	1937	2689	2229	1583	2779	2354	2490	2826	2061	1537	3133	2525	3739	4225	2706	3532	3854	2995	2558	4988	2570	3086	3408	2132	3054	3176	4539	2797
ENSBTAG00000002404	TMX2	thioredoxin related transmembrane protein 2	1208	1004	962	1237	1223	749	1583	1192	883	1222	971	957	1205	613	1085	1601	909	808	1357	780	1430	1642	1754	1242	2145	1230	780	1265	856	864	1493	739	1062	1685	1251	1124
ENSBTAG00000002407	TDRD5	tudor domain containing 5	1	2	0	9	17	0	6	0	3	1	0	0	5	0	3	0	3	2	3	5	0	0	4	0	0	0	0	1	0	0	1	0	0	3	0	1
ENSBTAG00000002408	FHAD1	forkhead associated phosphopeptide binding domain 1	10	36	7	18	10	7	5	7	6	40	38	11	12	12	24	19	4	20	44	18	7	19	4	10	4	13	6	28	30	16	24	13	4	7	12	27
ENSBTAG00000002411	CTNND1	catenin delta 1	3672	4337	5697	5100	7367	6860	4335	4092	5144	4355	4180	3366	4205	3535	6502	4312	4664	4109	4878	8150	10451	7010	5280	6684	5810	5921	4554	6214	4247	4907	5456	4873	4146	5925	5778	4629
ENSBTAG00000002412	CYB5B	cytochrome b5 type B	720	658	281	726	691	819	1455	672	621	558	595	574	892	312	662	1196	770	502	898	634	228	651	1308	735	821	561	816	811	700	873	1377	639	376	1782	719	580
ENSBTAG00000002413	MCAT	malonyl-CoA-acyl carrier protein transacylase	688	394	686	580	514	309	496	570	518	660	539	514	627	428	560	638	559	575	610	524	1025	926	733	599	874	779	486	830	548	590	619	501	946	577	602	453
ENSBTAG00000002414	KCNJ10	potassium inwardly rectifying channel subfamily J member 10	14	3	11	7	6	2	5	3	16	8	5	12	11	2	4	8	7	1	7	8	5	2	2	7	2	5	7	3	6	13	1	5	7	3	1	3
ENSBTAG00000002415	TSPAN3	tetraspanin 3	905	963	877	786	1096	1199	945	1384	1131	1106	1416	1119	978	945	1026	1000	905	1202	2376	1449	675	1600	1157	1197	1631	1366	1027	1401	993	1342	1046	1073	2107	857	1438	1284
ENSBTAG00000002416	protein_coding	ENSBTAG00000002416 logic_name	70	47	10	60	141	89	331	74	208	77	32	76	87	28	99	466	101	125	177	96	18	15	74	107	40	69	72	245	194	297	276	96	70	174	79	179
ENSBTAG00000002417	RAB30	RAB30%2C member RAS oncogene family	115	79	26	74	123	135	74	71	110	116	68	77	149	73	129	152	118	96	158	94	32	134	97	114	135	118	111	134	133	77	75	86	47	95	106	238
ENSBTAG00000002418	TICRR	TOPBP1 interacting checkpoint and replication regulator	66	193	135	55	138	170	56	141	179	270	328	171	92	116	163	121	229	284	73	236	109	140	45	184	59	145	243	212	183	251	108	224	76	78	203	187
ENSBTAG00000002419	PIGM	phosphatidylinositol glycan anchor biosynthesis class M	204	222	113	165	331	225	221	286	242	180	220	223	219	130	298	195	261	223	236	208	107	214	189	236	245	186	202	201	192	207	243	175	156	207	232	226
ENSBTAG00000002422	BCL9	BCL9 transcription coactivator	444	613	1005	444	790	675	384	663	629	444	587	580	397	572	816	362	559	542	385	790	992	668	451	599	553	885	780	680	461	529	501	586	447	399	303	389
ENSBTAG00000002423	PSMD12	proteasome 26S subunit%2C non-ATPase 12	667	942	112	700	1001	1202	822	683	826	801	788	784	860	449	833	938	705	868	1025	886	189	256	714	1114	297	466	664	606	626	577	981	504	646	827	715	574
ENSBTAG00000002425	SCN9A	sodium voltage-gated channel alpha subunit 9	39	24	4	22	41	10	68	29	20	28	16	45	85	2	21	32	50	21	39	45	7	11	29	98	2	14	16	9	12	5	36	10	12	11	13	16
ENSBTAG00000002428	PPA2	inorganic pyrophosphatase 2	286	282	92	277	292	366	347	326	303	281	259	291	309	243	275	343	284	320	286	348	98	315	422	317	333	325	257	266	326	350	279	214	491	288	378	284
ENSBTAG00000002430	COL17A1	collagen type XVII alpha 1 chain	9	24	24	11	7	15	5	8	16	16	16	19	7	1	0	2	4	13	11	11	19	10	5	11	9	21	12	10	8	17	6	11	3	2	3	24
ENSBTAG00000002431	TRIM24	tripartite motif containing 24	659	599	151	476	880	709	821	475	617	453	479	437	650	521	1169	495	576	514	622	951	231	302	389	909	197	509	911	413	642	515	444	636	597	576	554	742
ENSBTAG00000002432	ABHD13	abhydrolase domain containing 13	136	117	35	70	154	179	99	134	103	108	112	152	150	56	173	110	139	143	122	157	55	90	87	253	93	143	129	118	139	157	117	129	75	115	169	171
ENSBTAG00000002434	WDR18	WD repeat domain 18	383	372	557	457	513	339	474	442	382	433	372	379	443	285	428	553	372	395	392	376	796	656	640	590	585	555	335	538	345	381	562	283	516	586	519	384
ENSBTAG00000002435	PTPRE	protein tyrosine phosphatase receptor type E	147	371	392	240	237	543	156	282	366	214	457	387	174	336	298	186	401	493	236	724	387	213	103	323	98	249	279	260	461	455	178	357	113	103	340	152
ENSBTAG00000002440	KIF7	kinesin family member 7	1180	1874	2546	1144	2031	1050	618	1132	1864	2116	2121	1771	733	1502	2227	1104	1371	2336	1067	2027	3558	1716	877	2058	792	1694	1287	1649	1325	1341	913	1129	507	688	1291	1045
ENSBTAG00000002441	PPY	pancreatic polypeptide	0	0	0	0	2	0	0	0	0	0	0	0	0	0	0	0	0	0	0	0	0	0	0	0	0	0	0	0	0	0	1	0	0	0	0	0
ENSBTAG00000002444	MKI67	marker of proliferation Ki-67	45	472	251	72	116	1714	38	438	402	49	1224	476	22	92	83	530	645	633	98	359	38	76	66	86	27	113	1754	197	603	1686	181	925	76	277	578	142
ENSBTAG00000002445	protein_coding	ensembl version	91	151	229	106	178	100	108	195	138	113	151	128	112	138	217	81	117	222	132	214	515	257	124	154	256	370	142	259	277	182	133	159	158	111	138	150
ENSBTAG00000002446	processed_pseudogene	ensembl version	0	0	0	0	0	0	0	0	0	2	0	1	0	0	0	0	0	1	0	1	1	0	0	0	0	0	0	0	0	0	0	0	0	0	0	0
ENSBTAG00000002447	C7H19orf44	chromosome 7 C19orf44 homolog	35	65	112	41	110	62	27	35	91	29	100	59	37	76	105	16	72	103	73	103	96	76	20	98	47	79	63	30	62	38	44	56	32	38	77	62
ENSBTAG00000002448	SNTG1	syntrophin gamma 1	0	0	0	2	3	0	0	0	0	0	0	0	0	0	0	0	0	0	0	0	0	0	0	0	0	2	0	0	0	0	0	0	0	0	0	0
ENSBTAG00000002450	protein_coding	NA	38	111	83	52	117	148	26	42	135	54	126	155	33	57	69	25	140	135	91	182	56	32	26	62	12	43	109	21	20	30	25	44	25	25	25	22
ENSBTAG00000002451	TTC39A	tetratricopeptide repeat domain 39A	47	50	50	41	47	95	17	21	47	39	73	34	33	72	60	25	31	93	58	97	66	53	19	57	43	90	77	44	56	36	44	35	17	23	41	29
ENSBTAG00000002452	ASCC2	activating signal cointegrator 1 complex subunit 2	1897	1192	2016	1974	1564	1436	1981	1227	1482	2227	1430	1377	1754	1492	1584	2565	1388	1681	1661	1186	2330	2110	2609	1600	2230	1896	1177	1998	1232	1331	2190	1115	1725	2401	1859	1344
ENSBTAG00000002454	ALG2	ALG2 alpha-1%2C3/1%2C6-mannosyltransferase	145	174	97	152	193	237	146	276	221	148	209	208	150	145	219	202	165	224	210	207	85	216	151	223	225	259	284	206	192	221	208	192	211	156	204	191
ENSBTAG00000002455	KLHL8	kelch like family member 8	127	208	43	110	173	210	87	159	171	69	179	160	94	101	141	108	158	201	141	160	28	115	80	175	43	169	174	178	242	234	84	185	131	66	114	128
ENSBTAG00000002457	SEC61B	SEC61 translocon subunit beta	1446	1535	1330	1363	1579	3815	1333	2310	2172	1214	1955	2294	1168	2320	1641	1493	2036	1890	1312	2189	1183	1941	1338	1384	1781	1911	3008	1297	1531	3046	1463	2201	1000	1189	1753	1343
ENSBTAG00000002458	NUP155	nucleoporin 155	392	403	52	259	486	474	408	452	431	336	320	404	353	257	493	439	462	448	564	411	77	165	331	511	221	340	430	298	401	372	435	351	372	401	370	265
ENSBTAG00000002460	ACTL6A	actin like 6A	190	233	41	183	265	328	141	297	248	241	256	291	237	153	263	235	247	254	179	240	62	180	249	277	238	222	282	176	161	258	240	217	169	227	243	235
ENSBTAG00000002462	MRPL47	mitochondrial ribosomal protein L47	264	328	60	270	427	331	269	279	340	264	293	306	260	326	374	320	317	431	332	292	107	162	287	361	193	228	285	206	268	288	316	188	238	235	243	251
ENSBTAG00000002463	NDUFB5	NADH:ubiquinone oxidoreductase subunit B5	1269	497	158	667	642	778	1789	659	668	879	624	654	935	483	506	1379	687	653	1033	618	132	497	1442	573	1192	634	746	553	514	768	1455	590	1366	1490	649	442
ENSBTAG00000002464	PLCH2	phospholipase C eta 2	52	1	15	65	95	16	192	36	43	59	14	11	61	1	15	123	48	15	63	13	33	36	122	70	63	30	13	34	14	37	118	8	24	256	97	35
ENSBTAG00000002467	protein_coding	NA	1332	555	871	1049	733	383	1132	629	914	1447	827	721	947	918	811	1609	740	1087	1046	797	1650	1212	1390	894	1430	932	515	1413	662	641	1239	403	512	1194	1120	711
ENSBTAG00000002468	RPS28	ribosomal protein S28	8062	7092	12449	8092	8920	8176	6614	10787	13335	6887	8474	12093	5747	15413	10374	7254	10979	14094	7079	10333	14147	11342	5773	7992	8456	12507	9670	5808	8642	14788	6541	11093	8778	4715	7457	7648
ENSBTAG00000002469	KANK3	KN motif and ankyrin repeat domains 3	1615	1566	1545	2947	3924	466	1879	978	1748	1958	1248	880	2072	2088	4619	1217	1606	2317	1292	1654	5550	2592	1194	2617	1963	3759	927	3196	2398	1427	2121	1807	1490	1463	2575	2417
ENSBTAG00000002470	CCDC78	coiled-coil domain containing 78	127	107	168	116	174	74	105	67	133	204	138	77	125	137	141	176	79	150	193	124	176	124	159	138	174	95	55	236	118	75	180	78	72	133	148	125
ENSBTAG00000002471	CHL1	cell adhesion molecule L1 like	98	110	0	38	135	36	113	84	67	13	14	66	209	0	157	77	81	12	182	71	28	93	36	551	20	193	95	156	168	115	166	46	79	254	432	979
ENSBTAG00000002472	CASP9	caspase 9	385	579	669	373	666	365	385	482	579	373	553	490	318	344	525	318	561	720	446	705	743	685	291	526	355	585	352	468	473	563	344	498	223	275	478	457
ENSBTAG00000002473	ANGPTL4	angiopoietin like 4	960	3113	3744	1158	9503	4707	789	6449	4834	1943	2489	3813	1588	2382	7169	2867	6001	2565	1765	5325	9093	6458	1872	6793	2884	5487	5004	3883	4668	5411	1471	4298	4452	4162	4179	3955
ENSBTAG00000002474	MAD1L1	mitotic arrest deficient 1 like 1	348	267	584	376	486	277	287	535	522	430	445	474	321	450	473	372	335	500	354	390	781	540	347	354	594	626	319	562	523	343	294	415	280	318	537	401
ENSBTAG00000002475	RAB11B	RAB11B%2C member RAS oncogene family	2937	2317	4285	2977	2989	1736	2284	3297	3262	2690	2557	2731	2498	3656	3319	2863	2496	3136	2697	2746	6100	4583	2834	2920	3676	4273	2287	4509	2747	2988	2843	2968	3743	2398	3685	3202
ENSBTAG00000002476	DNAJC16	DnaJ heat shock protein family (Hsp40) member C16	322	438	172	312	391	491	426	459	492	298	446	471	372	351	501	376	406	498	429	554	170	271	326	398	319	335	407	403	324	574	472	368	380	402	359	257
ENSBTAG00000002477	MRM2	mitochondrial rRNA methyltransferase 2	190	183	184	180	373	251	239	134	197	211	255	178	173	474	358	403	170	214	266	239	215	246	428	357	273	232	272	214	190	173	197	150	122	182	181	116
ENSBTAG00000002478	AGMAT	agmatinase	33	32	8	13	53	5	46	37	39	14	25	27	23	25	51	47	26	17	19	24	31	33	14	29	17	35	14	23	22	49	28	23	113	32	52	19
ENSBTAG00000002479	PANK4	pantothenate kinase 4 (inactive)	911	734	852	1223	971	369	841	750	875	1379	832	744	977	591	1047	1047	673	1108	941	766	1773	1039	1108	974	1261	1047	378	1615	796	649	1090	522	868	838	891	665
ENSBTAG00000002480	NUDT1	nudix hydrolase 1	328	149	221	280	198	192	255	194	243	299	164	206	248	148	210	442	179	221	281	193	377	232	342	189	384	266	174	258	190	240	281	170	210	304	203	164
ENSBTAG00000002481	HAGHL	hydroxyacylglutathione hydrolase like	700	178	298	396	227	241	592	248	283	564	271	250	544	283	328	714	297	261	533	308	558	332	685	323	772	296	197	585	172	244	703	168	220	601	379	231
ENSBTAG00000002483	HES5	hes family bHLH transcription factor 5	7	1	10	5	12	0	3	1	7	13	9	10	9	4	9	5	1	2	3	5	18	9	24	4	10	1	2	2	3	0	4	3	6	4	11	7
ENSBTAG00000002484	CIAO3	cytosolic iron-sulfur assembly component 3	577	537	748	597	712	618	606	700	922	711	622	650	550	812	766	758	631	963	711	820	1495	670	719	696	810	759	519	636	632	574	617	371	488	670	692	407
ENSBTAG00000002485	TNS1	tensin 1	18346	24995	17974	28002	40968	8685	24661	19167	18655	33259	19491	12739	30333	6393	28523	20322	18489	13235	28294	15769	38554	55060	23662	42828	31669	34956	10138	53858	24701	17511	28598	13638	17116	25431	34311	43226
ENSBTAG00000002487	UBE3A	ubiquitin protein ligase E3A	994	1208	157	1068	1473	1344	1234	944	1213	1326	1039	1220	1362	891	1453	1118	1088	1385	1229	1323	289	389	927	1512	482	711	865	1049	958	1074	1265	777	2245	1015	1002	924
ENSBTAG00000002488	LDHC	lactate dehydrogenase C	15	26	5	7	17	7	26	5	29	9	9	2	16	14	10	28	10	12	13	15	5	11	20	8	17	9	6	9	17	10	17	23	16	16	10	15
ENSBTAG00000002489	protein_coding	ENSBTAG00000002489 logic_name	0	0	0	0	0	0	0	1	0	0	0	0	0	0	0	0	0	0	0	0	0	0	0	0	0	0	0	0	0	0	0	0	0	0	0	0
ENSBTAG00000002490	CHPT1	choline phosphotransferase 1	2475	752	196	780	1027	362	3627	720	531	1797	571	639	3264	165	674	2967	1011	454	3399	607	235	1568	3244	1882	2815	690	348	2279	664	566	4569	522	661	3310	2151	1520
ENSBTAG00000002492	SYCP3	synaptonemal complex protein 3	617	233	20	408	463	113	1091	119	340	764	296	332	998	36	249	782	312	194	861	142	42	40	769	786	204	79	83	421	119	87	869	94	61	512	345	257
ENSBTAG00000002493	VPS35	VPS35 retromer complex component	1818	2087	216	1349	2489	1939	2319	1732	1939	1273	1825	1740	1869	1324	1964	1470	1768	1819	2045	2307	366	851	1832	2458	1112	1618	1631	1143	1828	1540	2127	1184	1675	2024	2114	1628
ENSBTAG00000002495	BRD4	bromodomain containing 4	1652	2103	2901	2136	2657	2079	1711	2165	2288	2020	2388	1965	1857	1325	2563	1764	2111	2318	1825	2775	4079	2594	1716	2654	1968	2806	1926	3025	2279	2372	1883	1910	2223	1491	2076	1693
ENSBTAG00000002497	ELOVL2	ELOVL fatty acid elongase 2	0	3	0	10	4	0	7	6	2	1	2	3	13	3	3	5	1	3	3	1	3	5	3	15	1	8	0	7	0	4	0	3	0	1	2	0
ENSBTAG00000002500	FBXL15	F-box and leucine rich repeat protein 15	415	267	463	359	352	144	396	338	418	442	302	309	389	409	399	471	255	382	246	349	875	525	433	351	512	405	223	393	308	285	388	275	431	454	359	274
ENSBTAG00000002501	CUEDC2	CUE domain containing 2	996	795	1362	907	888	834	958	1173	1145	761	1015	1127	829	1109	967	962	961	1070	921	966	1642	1431	904	911	1132	1298	973	1068	958	1269	995	1115	1699	955	1180	1020
ENSBTAG00000002503	BSCL2	BSCL2 lipid droplet biogenesis associated%2C seipin	489	440	751	498	706	459	544	564	565	453	669	546	567	462	364	509	631	678	596	603	787	703	572	545	834	821	577	514	492	569	612	538	360	451	578	418
ENSBTAG00000002504	IREB2	iron responsive element binding protein 2	330	172	24	147	186	428	435	334	225	155	153	344	659	129	340	354	420	169	407	296	41	49	130	442	107	191	545	298	325	309	311	243	245	485	340	481
ENSBTAG00000002505	GPR3	G protein-coupled receptor 3	0	0	0	0	0	2	0	0	2	0	3	0	1	0	0	0	0	0	0	0	1	0	0	0	0	0	0	0	0	0	0	0	0	0	0	0
ENSBTAG00000002507	ATP5F1A	ATP synthase F1 subunit alpha	16697	6528	4828	9934	8007	10747	24277	9047	7557	13273	8072	7361	14489	5592	7026	20367	8072	7072	14668	7786	3265	10995	22687	8577	20275	8677	9376	10411	7462	10693	20245	7579	15457	22652	10896	7838
ENSBTAG00000002508	GNG3	G protein subunit gamma 3	20	11	13	10	29	12	15	13	18	26	29	19	18	24	17	23	34	33	39	20	37	38	19	10	35	24	20	42	18	19	18	24	19	12	27	11
ENSBTAG00000002510	HNRNPUL2	heterogeneous nuclear ribonucleoprotein U like 2	3673	4717	4179	3647	5909	3477	2870	4513	3507	3618	4533	3418	3253	2501	4505	2637	3397	4618	4070	4284	5334	7437	3665	5554	3007	6257	3347	5944	5173	3497	3501	3659	3496	3074	5173	5976
ENSBTAG00000002512	HAUS1	HAUS augmin like complex subunit 1	148	196	26	116	248	230	229	205	249	151	200	178	178	142	239	220	214	235	244	269	44	103	198	299	137	118	171	179	198	181	210	186	66	182	188	167
ENSBTAG00000002515	TNNI3	dynein axonemal assembly factor 3	8	3	9	4	4	0	8	8	4	5	12	0	12	15	1	8	7	20	13	6	9	3	13	3	7	15	7	9	2	11	21	13	7	6	19	14
ENSBTAG00000002516	CCDC130	coiled-coil domain containing 130	459	415	603	396	507	233	340	436	582	451	454	517	346	436	514	389	393	532	395	508	887	624	319	390	530	702	301	537	457	365	387	409	431	281	476	360
ENSBTAG00000002518	NKX6-1	NK6 homeobox 1	1	1	0	0	0	0	0	3	0	4	6	0	0	0	0	0	1	0	18	0	3	2	3	3	0	3	0	2	1	0	3	0	3	0	0	2
ENSBTAG00000002520	CELF1	CUGBP Elav-like family member 1	644	638	654	692	722	825	645	690	613	673	556	522	682	388	885	672	669	609	676	874	747	872	564	898	604	731	618	902	639	702	690	591	956	794	663	575
ENSBTAG00000002522	SYT5	synaptotagmin 5	10	22	64	33	38	15	3	20	24	18	35	37	17	83	41	31	51	87	34	38	75	36	13	29	26	41	16	67	64	83	34	60	30	16	69	55
ENSBTAG00000002524	MRI1	methylthioribose-1-phosphate isomerase 1	526	453	747	320	323	275	327	662	659	435	473	598	240	366	427	262	319	413	484	514	1067	539	257	386	526	790	438	444	400	322	387	422	410	240	367	293
ENSBTAG00000002525	C7H19orf53	chromosome 7 C19orf53 homolog	1055	808	1490	872	1024	1007	796	1245	1239	857	947	1041	805	1267	1160	1003	1114	1421	871	1080	1656	1652	920	1030	1260	1558	1143	1103	1360	1485	848	1077	949	891	1175	1044
ENSBTAG00000002526	BDH2	3-hydroxybutyrate dehydrogenase 2	440	283	149	384	490	402	489	399	489	495	458	346	525	614	664	665	350	692	561	665	202	389	577	573	490	413	356	386	405	386	440	351	540	440	648	450
ENSBTAG00000002527	ZSWIM4	zinc finger SWIM-type containing 4	143	297	316	148	227	280	128	265	334	167	232	267	123	174	316	94	196	322	136	386	642	314	139	298	163	238	228	234	246	377	122	553	142	134	215	173
ENSBTAG00000002528	EIF3A	eukaryotic translation initiation factor 3 subunit A	3248	4058	738	2804	4343	5473	4082	3282	3552	4199	3603	4356	3992	2206	4339	3981	3849	4269	3965	5488	978	1341	2625	4864	939	2645	3839	3940	3771	4015	4218	3095	3864	3702	3486	3197
ENSBTAG00000002531	ARHGAP10	Rho GTPase activating protein 10	706	920	691	967	1335	379	625	724	734	730	902	626	762	763	1198	663	508	1059	734	812	1321	1648	628	1093	756	1315	474	1116	1479	726	577	620	823	567	1189	959
ENSBTAG00000002534	EEF1E1	eukaryotic translation elongation factor 1 epsilon 1	405	238	46	323	270	367	381	423	256	336	275	308	271	169	244	356	280	298	300	251	64	187	389	291	385	290	227	232	254	272	367	176	247	348	246	209
ENSBTAG00000002539	TRIOBP	TRIO and F-actin binding protein	2060	2963	4905	2115	3759	2408	1954	3554	2535	2546	2626	2382	1950	3189	3367	2454	2667	3515	2062	3801	6679	5391	2261	3860	3194	4117	2593	3632	2827	3333	2168	2729	1614	2413	2935	2658
ENSBTAG00000002542	KRCC1	lysine rich coiled-coil 1	1141	1221	175	1269	1546	1495	1360	1096	1570	1150	1366	1306	1208	1235	1291	1677	1013	1458	1553	1583	284	625	1324	1391	506	761	1024	969	1030	1087	1224	776	449	1193	1254	927
ENSBTAG00000002545	protein_coding	ensembl version	0	0	0	0	0	0	0	0	0	0	1	0	0	0	0	0	0	0	0	0	0	0	0	0	0	0	2	0	0	0	0	0	0	0	0	0
ENSBTAG00000002549	PTMA	prothymosin alpha	11711	12857	8903	13561	15661	16773	9058	18785	18456	10276	14703	19496	9243	12390	18205	9268	16118	17582	10174	16787	9059	15507	10682	13629	10443	14500	13800	12497	12428	15493	10910	16442	7826	7742	11477	11678
ENSBTAG00000002550	protein_coding	ensembl version	0	12	0	2	5	12	1	2	9	11	14	5	5	4	3	8	9	11	3	11	3	6	7	6	2	3	8	6	11	9	3	3	8	0	17	7
ENSBTAG00000002551	KCNJ8	potassium inwardly rectifying channel subfamily J member 8	469	486	759	406	817	699	722	785	541	393	403	704	545	643	965	370	584	506	194	811	856	741	313	618	458	628	1199	724	570	1116	412	1220	459	432	417	602
ENSBTAG00000002554	TCAF1	TRPM8 channel associated factor 1	1636	1987	407	1482	3437	2091	1936	1051	2636	1911	1864	2042	2373	2158	2878	1792	2159	2676	2526	2747	745	562	1078	3057	282	1152	1875	1506	1585	1167	1972	1342	649	1547	1506	1635
ENSBTAG00000002555	PDZK1IP1	PDZK1 interacting protein 1	1	11	11	3	2	13	1	1	8	6	5	8	4	7	4	3	3	6	0	0	1	2	4	9	1	15	4	2	9	1	4	1	1	0	8	0
ENSBTAG00000002557	MRPL19	mitochondrial ribosomal protein L19	348	253	58	289	378	319	555	348	356	363	292	352	347	299	379	403	270	288	386	294	102	224	514	315	337	232	293	205	248	278	473	260	328	446	290	194
ENSBTAG00000002559	MIOX	myo-inositol oxygenase	0	0	0	0	0	2	0	0	0	0	0	0	0	0	0	1	0	0	0	0	0	0	1	0	0	0	0	0	0	0	1	0	1	3	0	0
ENSBTAG00000002561	CCDC120	coiled-coil domain containing 120	338	584	787	448	440	330	307	411	603	531	628	426	341	508	531	321	404	590	308	675	1139	694	286	528	425	583	306	665	406	405	358	395	183	256	382	311
ENSBTAG00000002562	PRAF2	PRA1 domain family member 2	563	736	1714	587	732	1121	326	861	1167	429	901	1052	313	1458	1036	482	851	1044	486	1099	1701	897	414	641	482	1036	1104	599	700	924	538	1024	677	400	648	643
ENSBTAG00000002563	WDR45	WD repeat domain 45	822	758	720	661	1045	529	793	576	654	953	769	570	701	608	921	1053	677	959	952	839	1346	1034	887	796	1132	979	534	947	711	610	867	805	1009	922	1019	654
ENSBTAG00000002564	DLG4	discs large MAGUK scaffold protein 4	197	424	1244	264	547	580	160	487	812	334	652	691	206	1155	975	373	595	844	267	1041	1153	464	305	482	223	722	606	377	427	692	304	655	342	182	323	223
ENSBTAG00000002565	protein_coding	ENSBTAG00000002565 logic_name	1	2	2	0	2	11	5	5	6	8	2	4	2	2	1	2	5	1	0	0	2	2	1	2	2	1	1	9	4	2	3	1	0	2	3	0
ENSBTAG00000002566	PGPEP1	pyroglutamyl-peptidase I	1347	1134	1196	1071	1441	596	1816	956	1247	1718	1167	924	1341	704	1518	1621	964	1482	1625	1154	1821	2041	1834	1658	2069	1595	640	1755	1287	1089	1555	908	1291	1383	1725	1599
ENSBTAG00000002568	GPKOW	G-patch domain and KOW motifs	438	403	589	590	561	453	432	572	563	540	504	579	471	489	608	504	468	539	492	551	969	777	463	554	649	728	418	636	511	449	552	525	776	442	581	436
ENSBTAG00000002570	PPP1R21	protein phosphatase 1 regulatory subunit 21	324	309	80	337	394	357	349	318	444	290	318	366	425	329	459	333	383	443	420	313	113	286	218	451	218	321	361	423	294	353	326	272	217	310	414	376
ENSBTAG00000002571	PDCD2L	programmed cell death 2 like	45	53	54	65	79	53	77	60	56	73	80	60	59	46	87	51	48	64	62	60	84	80	91	70	56	94	48	94	80	57	76	46	102	63	75	59
ENSBTAG00000002573	UBA2	ubiquitin like modifier activating enzyme 2	767	764	82	669	912	1232	791	1003	831	755	699	942	836	422	984	970	820	764	1018	871	188	382	640	1057	367	639	804	813	805	748	860	543	470	758	737	602
ENSBTAG00000002574	MYOZ2	myozenin 2	8	8	0	0	3	9	2	4	3	5	1	4	10	4	10	0	8	2	0	3	0	0	0	5	0	0	3	8	3	2	1	1	5073	1	6	5
ENSBTAG00000002575	SSU72	SSU72 homolog%2C RNA polymerase II CTD phosphatase	789	749	665	611	794	854	822	990	970	713	798	856	545	824	825	968	720	870	812	894	785	943	775	633	1024	934	861	740	737	775	842	819	1001	897	898	828
ENSBTAG00000002576	GLDN	gliomedin	4	8	0	0	0	4	1	8	1	0	6	12	1	2	0	18	11	0	9	3	4	6	4	11	1	0	3	0	14	0	8	5	6	25	14	3
ENSBTAG00000002578	ZMYND11	zinc finger MYND-type containing 11	2800	2002	249	2791	2673	1949	3407	1546	2451	3610	2223	2316	3402	2007	2886	3763	2076	2781	3795	2332	562	862	2871	3346	1091	1209	1426	3074	1875	1374	3446	1415	936	2584	2342	2035
ENSBTAG00000002579	FBL	fibrillarin	685	761	983	719	694	1270	540	1862	980	576	862	1227	486	696	820	524	914	799	639	962	1325	942	614	769	875	1138	1046	670	780	1112	600	840	967	540	704	592
ENSBTAG00000002580	MYH14	myosin heavy chain 14	5212	2906	533	4610	5209	687	10417	3234	2809	4213	1454	1231	7492	393	3242	5232	4334	1196	4894	1365	5811	10531	7194	6362	9246	6001	1095	7789	2385	1833	7872	1562	14089	9158	10697	9253
ENSBTAG00000002581	BOLA-DYA	major histocompatibility complex%2C class II%2C DY alpha	0	0	0	0	0	0	0	0	0	0	0	0	0	0	0	2	0	3	0	0	0	0	1	0	2	0	1	7	20	1	0	0	0	0	0	1
ENSBTAG00000002582	protein_coding	NA	4	0	0	1	3	0	1	2	2	0	0	0	3	0	1	0	2	0	0	0	0	0	0	7	0	3	0	0	1	2	0	2	3	0	5	1
ENSBTAG00000002583	DNALI1	dynein axonemal light intermediate chain 1	1	4	3	2	2	8	3	1	0	1	2	0	1	2	12	5	1	1	1	3	5	4	8	3	0	2	10	2	1	6	1	4	1	1	0	4
ENSBTAG00000002585	SLC16A2	solute carrier family 16 member 2	249	365	195	269	662	261	808	448	208	341	252	231	853	23	323	213	704	184	391	273	478	1107	799	898	804	550	374	715	355	463	730	281	207	510	784	640
ENSBTAG00000002586	TCF12	transcription factor 12	928	1020	143	640	1213	1378	825	1166	1344	905	966	1353	903	952	1291	1084	1042	1417	1485	1426	227	378	710	1414	473	738	1067	976	1187	1207	1085	974	549	995	931	1029
ENSBTAG00000002590	EXOSC10	exosome component 10	850	1005	650	1106	1119	997	723	1092	1054	1126	998	1125	862	962	1393	844	1064	1243	1058	1294	701	1013	798	1211	932	1168	801	1341	1039	1032	832	902	998	668	1035	832
ENSBTAG00000002591	GLTP	glycolipid transfer protein	867	765	942	768	984	656	656	837	1011	1105	1095	987	679	605	872	778	1003	1240	921	1018	1018	1445	891	1099	1019	1343	806	1162	983	1030	673	972	528	692	1091	893
ENSBTAG00000002593	GDAP1L1	ganglioside induced differentiation associated protein 1 like 1	5	13	0	22	25	2	13	2	16	80	18	14	14	1	22	15	7	3	7	0	19	13	12	25	10	11	2	32	9	8	18	10	7	7	25	23
ENSBTAG00000002594	ZNF436	zinc finger protein 436	116	189	40	123	254	330	146	186	213	149	178	186	181	116	193	131	246	175	181	379	57	142	135	292	94	153	359	196	180	204	196	192	129	162	115	149
ENSBTAG00000002595	ABCB5	ATP binding cassette subfamily B member 5	0	0	0	0	0	0	0	0	0	0	0	0	0	0	0	0	0	0	0	0	0	0	0	0	0	0	0	0	0	0	0	0	10	0	0	0
ENSBTAG00000002596	VSTM1	V-set and transmembrane domain containing 1	136	243	85	95	149	189	35	230	282	63	261	247	71	159	128	105	206	208	113	190	48	138	61	153	34	104	108	84	285	187	68	185	46	41	196	105
ENSBTAG00000002599	MGARP	mitochondria localized glutamic acid rich protein	33	25	3	23	12	1	35	11	23	43	7	3	57	15	25	28	25	20	42	8	6	20	44	38	19	14	10	53	7	9	50	7	37	40	30	24
ENSBTAG00000002600	EFCAB7	EF-hand calcium binding domain 7	123	138	31	102	229	109	102	65	198	128	159	129	100	160	182	110	131	250	141	157	45	39	95	217	29	95	90	112	81	87	97	98	48	80	97	90
ENSBTAG00000002603	PRPF39	pre-mRNA processing factor 39	956	1411	124	1036	1689	1057	1011	581	1429	1530	1276	1053	997	1374	1492	1062	1089	2361	1357	1738	299	215	614	1714	256	474	656	886	873	691	958	631	270	555	717	438
ENSBTAG00000002604	SP8	Sp8 transcription factor	0	0	0	0	0	0	0	0	0	0	0	0	0	0	0	0	0	0	0	0	0	0	0	0	0	0	0	0	0	0	0	0	0	0	0	0
ENSBTAG00000002605	protein_coding	ENSBTAG00000002605 logic_name	124	115	298	110	180	435	148	201	207	134	174	261	124	110	224	109	236	124	142	395	437	304	122	215	132	215	250	248	179	242	168	173	195	125	167	143
ENSBTAG00000002606	LGR4	leucine rich repeat containing G protein-coupled receptor 4	253	166	29	204	174	354	409	262	184	233	98	176	496	128	208	372	275	118	252	259	42	102	164	378	125	148	317	305	178	157	353	173	277	457	357	351
ENSBTAG00000002608	SEPTIN2	septin 2	5335	6665	3145	5389	9644	9146	7696	7520	6225	6002	6829	5742	7119	2822	7266	5035	7082	5682	6046	7343	3038	11180	7097	11000	7168	8564	7723	8643	6370	7857	7764	6214	3887	6579	9425	9187
ENSBTAG00000002609	TMIGD1	transmembrane and immunoglobulin domain containing 1	0	0	0	0	0	0	0	0	0	0	0	0	0	0	0	0	0	0	0	0	0	0	1	0	0	0	0	0	0	3	0	3	0	0	1	0
ENSBTAG00000002610	FKBP3	FKBP prolyl isomerase 3	1312	778	73	1000	948	1055	1926	768	756	1462	732	767	1313	821	759	1921	778	752	1387	656	149	419	1949	998	654	548	670	630	445	531	1595	501	1009	1618	1311	719
ENSBTAG00000002612	FANCM	Fanconi anemia complementation group M	81	138	11	109	171	90	106	48	111	112	140	94	103	96	138	94	98	163	146	111	15	23	62	117	37	33	60	66	65	89	111	59	17	62	45	44
ENSBTAG00000002613	MIS18BP1	MIS18 binding protein 1	8	51	7	7	21	195	9	20	52	15	114	58	15	42	21	45	48	55	20	44	5	2	10	16	1	6	123	6	29	67	23	34	4	11	27	5
ENSBTAG00000002614	RUFY2	RUN and FYVE domain containing 2	136	190	21	102	262	202	150	151	157	114	168	185	234	103	221	195	143	218	210	215	68	52	94	293	36	136	155	141	167	99	133	119	60	131	124	138
ENSBTAG00000002615	LONRF3	LON peptidase N-terminal domain and ring finger 3	297	125	72	193	98	59	173	177	88	217	106	84	321	22	178	161	141	152	292	101	196	139	133	285	241	193	107	194	195	131	206	90	159	179	287	249
ENSBTAG00000002616	protein_coding	NA	1	2	1	1	0	0	0	1	0	0	2	0	0	0	1	1	1	3	1	0	1	0	0	2	1	2	2	0	0	0	0	1	0	0	2	0
ENSBTAG00000002620	DNA2	DNA replication helicase/nuclease 2	0	14	0	4	2	60	0	14	19	1	17	2	3	3	1	5	12	15	4	11	1	1	0	4	2	10	49	4	7	18	4	10	2	4	6	1
ENSBTAG00000002623	SAMSN1	SAM domain%2C SH3 domain and nuclear localization signals 1	218	271	36	438	427	224	416	220	266	284	258	294	329	135	198	434	269	356	286	248	36	24	284	236	73	116	113	183	271	423	244	305	54	166	232	157
ENSBTAG00000002624	PSTPIP2	proline-serine-threonine phosphatase interacting protein 2	226	381	35	178	285	285	97	340	437	179	289	301	112	111	198	159	201	381	239	251	40	118	66	184	68	212	215	178	197	426	146	280	3038	69	134	122
ENSBTAG00000002625	MAP3K7	mitogen-activated protein kinase kinase kinase 7	433	654	43	394	608	843	568	507	452	595	502	557	535	291	573	707	507	533	587	489	78	138	509	747	146	288	522	456	436	507	606	380	310	649	495	469
ENSBTAG00000002626	ARHGAP6	Rho GTPase activating protein 6	334	345	159	338	336	194	287	170	281	444	279	227	230	113	331	297	187	359	416	260	116	287	238	318	187	271	136	399	268	189	347	186	131	209	346	278
ENSBTAG00000002627	ZRANB2	zinc finger RANBP2-type containing 2	321	445	31	280	556	668	399	306	386	330	310	421	412	202	446	311	404	483	543	492	80	79	249	615	86	206	372	269	249	230	418	225	223	286	312	250
ENSBTAG00000002628	SLC44A2	solute carrier family 44 member 2	3859	4419	5831	4920	8659	2669	4707	3842	4564	4124	4161	3016	3960	3403	8483	4061	4238	4928	3638	5134	10468	9355	4189	6163	5933	8659	3080	6843	6590	5164	3856	5569	5237	3542	4191	5288
ENSBTAG00000002629	TEX45	testis expressed 45	11	5	4	4	11	1	4	2	4	16	4	7	13	7	15	8	9	9	10	9	0	7	4	8	4	3	5	11	7	4	7	6	0	7	22	4
ENSBTAG00000002630	MRTFA	myocardin related transcription factor A	1072	1550	2494	1191	1365	1843	657	1596	1775	1225	1713	1743	839	1540	1607	1093	1451	1720	1225	2138	3169	1766	861	1402	1361	1707	1614	1843	1431	1936	1047	1525	1192	800	1306	1106
ENSBTAG00000002631	SCNN1A	sodium channel epithelial 1 subunit alpha	35	64	136	15	56	30	16	91	90	36	45	92	25	36	72	21	74	55	26	55	45	58	44	75	26	52	34	52	84	66	44	75	35	30	48	38
ENSBTAG00000002632	CSN2	casein beta	0	0	0	0	0	0	0	0	0	0	0	0	0	0	1	0	0	0	0	0	0	0	0	0	0	0	0	0	0	0	0	0	0	0	0	0
ENSBTAG00000002633	SEPTIN9	septin 9	2339	2412	4085	2876	2837	2479	2707	3150	2438	2541	2820	2271	2191	2627	2612	3470	2210	2696	2892	2979	4886	3774	3179	2835	4109	3707	2903	3566	2765	3428	3622	2909	1555	3718	3730	2618
ENSBTAG00000002634	protein_coding	NA	1092	1262	1949	1172	1387	1294	1012	1695	1428	1131	1344	1311	1030	1281	1497	1088	1122	1708	1005	1542	2923	2303	1131	1362	1630	2132	1286	1864	1439	1539	1159	1324	1114	1028	1443	1362
ENSBTAG00000002635	PGLYRP1	peptidoglycan recognition protein 1	10	3	34	10	21	35	10	15	11	3	13	18	2	33	7	7	8	5	4	13	22	3	4	4	3	6	13	3	6	17	4	30	9	4	4	4
ENSBTAG00000002639	ZDHHC7	zinc finger DHHC-type palmitoyltransferase 7	689	789	899	711	887	735	793	766	625	1025	890	593	821	498	952	1210	736	767	826	968	1248	1652	1105	1152	1365	1136	595	1181	809	835	1117	579	1336	1116	1088	894
ENSBTAG00000002640	KALRN	kalirin RhoGEF kinase	565	902	752	640	1656	438	423	363	706	732	461	548	1096	316	1585	439	866	606	514	715	714	1440	572	1554	400	1257	367	1137	953	715	583	761	743	516	504	1101
ENSBTAG00000002641	protein_coding	NA	19	24	6	25	52	29	18	8	28	40	38	38	34	57	51	98	34	75	23	35	13	22	33	64	9	10	21	27	12	40	48	22	35	20	31	21
ENSBTAG00000002642	SLC17A2	solute carrier family 17 member 2	0	1	0	0	0	0	0	0	0	0	0	0	0	0	0	0	0	0	0	1	0	0	0	0	0	0	0	0	0	0	0	0	0	0	0	0
ENSBTAG00000002643	VPS52	VPS52 subunit of GARP complex	950	1047	1640	1123	1450	1280	791	1089	1565	1256	1317	1333	813	1519	1568	1149	1276	1711	1045	1406	1971	995	930	1124	992	1296	1030	1300	895	966	1039	1031	839	761	941	697
ENSBTAG00000002644	KCNQ4	potassium voltage-gated channel subfamily Q member 4	123	234	129	201	299	76	183	145	159	281	165	134	308	94	401	171	157	150	169	140	505	528	279	362	234	289	72	351	134	95	167	93	290	110	192	171
ENSBTAG00000002645	SH3BP5L	SH3 binding domain protein 5 like	523	543	958	629	750	447	469	623	612	582	629	593	547	501	708	625	569	678	625	691	1184	772	582	714	853	770	608	708	593	584	652	468	653	554	675	511
ENSBTAG00000002646	DYNC1I2	dynein cytoplasmic 1 intermediate chain 2	1544	1886	249	1339	2395	1988	1777	1545	1677	1680	1903	1473	1648	1246	2094	1673	1634	2210	1940	2190	479	1266	1674	2475	1410	1824	1533	1600	1962	1607	1681	1537	1144	1618	2084	1994
ENSBTAG00000002647	RGS10	regulator of G protein signaling 10	90	162	76	71	122	181	29	193	183	70	249	194	55	142	92	126	135	240	131	181	43	152	47	93	67	155	188	112	323	183	60	197	28	40	157	84
ENSBTAG00000002648	RPS18	ribosomal protein S18	12115	11317	17078	10692	14549	19499	10447	16043	17581	10371	14360	19126	8721	13801	13612	11145	16416	18305	11765	17568	10040	17795	11310	12456	13821	16921	20431	10024	14788	27457	10380	20205	10974	8118	11030	10907
ENSBTAG00000002650	ZPR1	ZPR1 zinc finger	793	956	767	936	1135	1037	776	1233	959	876	910	1058	785	761	1307	906	940	1365	872	1085	710	1312	1005	1198	986	1422	828	1167	1004	1146	864	904	749	835	936	972
ENSBTAG00000002651	PKP2	plakophilin 2	212	191	20	226	334	59	581	174	169	546	148	199	595	10	104	201	410	181	454	80	58	336	549	593	446	118	69	763	166	184	391	117	78	171	367	174
ENSBTAG00000002654	DNAJC7	DnaJ heat shock protein family (Hsp40) member C7	690	852	225	898	1065	761	642	709	1016	955	901	1007	763	762	1023	764	889	998	792	980	321	571	751	959	413	624	663	905	678	776	718	671	714	557	640	538
ENSBTAG00000002655	ZWINT	ZW10 interacting kinetochore protein	185	224	82	242	420	455	163	201	216	192	288	206	96	199	278	288	138	141	177	152	61	55	78	85	266	182	263	248	215	207	256	170	137	95	115	79
ENSBTAG00000002657	NKIRAS2	NFKB inhibitor interacting Ras like 2	981	980	1221	1008	1186	804	935	1101	915	965	1090	806	1032	756	1208	938	802	1180	948	1072	2227	1844	1152	1309	1603	1684	927	1450	1015	979	1119	859	1609	1024	1208	1225
ENSBTAG00000002658	STAM	signal transducing adaptor molecule	149	140	86	115	177	286	214	216	207	130	170	132	249	229	295	129	170	290	192	251	91	154	155	228	174	179	246	180	202	199	175	175	138	206	175	307
ENSBTAG00000002660	protein_coding	NA	52	37	32	38	84	56	53	39	87	72	64	70	48	59	84	69	45	83	85	56	53	35	27	89	19	38	22	52	46	37	43	42	27	47	54	60
ENSBTAG00000002661	ISLR2	immunoglobulin superfamily containing leucine rich repeat 2	203	43	148	93	17	20	39	20	50	165	71	31	33	15	38	56	64	68	256	97	79	170	75	69	90	46	29	330	49	58	288	32	23	24	31	19
ENSBTAG00000002663	BCAS3	BCAS3 microtubule associated cell migration factor	251	229	339	226	346	237	269	312	245	401	265	187	311	151	296	403	242	270	327	287	342	452	383	360	517	402	221	513	313	307	424	263	508	358	382	316
ENSBTAG00000002664	WNT9B	Wnt family member 9B	19	7	11	1	20	9	3	8	0	0	19	13	11	5	2	4	18	8	2	18	4	9	6	15	0	38	3	1	1	16	7	16	0	4	5	5
ENSBTAG00000002668	ZNF711	zinc finger protein 711	15	23	1	11	20	68	15	20	36	32	20	51	16	58	58	14	39	36	23	68	11	1	6	29	0	8	50	8	10	20	20	38	8	12	8	3
ENSBTAG00000002669	RASSF4	Ras association domain family member 4	129	290	315	130	761	122	74	315	312	64	318	289	60	127	383	77	179	345	147	253	413	277	56	261	81	313	151	218	606	541	93	287	119	53	344	201
ENSBTAG00000002670	DEPP1	DEPP1 autophagy regulator	378	3383	352	1695	7543	439	1326	2216	3112	419	512	413	691	738	6322	117	993	1591	1040	846	7420	7594	115	5789	377	4566	427	2544	4450	1256	200	744	1881	119	1365	2294
ENSBTAG00000002673	FIGNL2	fidgetin like 2	123	171	324	156	182	84	115	142	173	140	195	169	147	172	194	107	142	275	126	261	482	280	158	211	150	243	124	272	248	150	124	197	136	139	221	197
ENSBTAG00000002674	GNGT1	G protein subunit gamma transducin 1	3	3	0	10	6	3	8	0	2	0	1	2	6	14	0	2	3	11	3	0	3	1	3	0	11	4	1	1	4	2	2	6	1	3	3	0
ENSBTAG00000002675	protein_coding	ensembl version	1	0	0	0	0	0	0	0	0	0	0	2	0	0	0	1	0	0	0	5	0	0	0	0	0	0	0	0	0	0	0	0	0	0	1	1
ENSBTAG00000002676	SAE1	SUMO1 activating enzyme subunit 1	1682	1221	1578	1489	1413	1583	1550	2054	1395	1548	1490	1449	1434	1431	1545	1633	1391	1508	1595	1493	2036	2392	1848	1592	2452	1687	1499	1584	1180	1408	1669	1421	1098	1682	1588	1334
ENSBTAG00000002678	MED18	mediator complex subunit 18	126	112	122	132	165	62	96	119	158	105	150	139	98	170	135	140	145	187	107	148	108	171	129	151	122	184	132	162	141	121	121	123	137	98	124	148
ENSBTAG00000002680	TMEM132E	transmembrane protein 132E	53	91	202	45	77	200	125	247	178	60	78	119	85	50	75	34	203	84	39	116	260	117	87	87	59	134	352	108	96	157	74	181	95	55	90	57
ENSBTAG00000002682	MARK4	microtubule affinity regulating kinase 4	428	423	783	382	449	533	389	606	521	423	448	473	388	640	615	447	476	559	395	856	1009	576	374	434	572	673	524	640	443	590	476	543	401	499	478	393
ENSBTAG00000002683	PFKP	phosphofructokinase%2C platelet	5570	5116	8590	3301	2897	1782	1279	5651	4512	3020	5119	4402	1219	3500	4349	2680	2183	5210	4237	2887	7145	4723	2143	3175	3186	11596	2729	4994	4464	3825	2948	3685	1403	1757	3074	3730
ENSBTAG00000002685	PITRM1	pitrilysin metallopeptidase 1	1060	1225	1070	1236	1407	1237	1326	1499	1455	1153	974	1035	1356	1031	1716	1312	1287	1247	1180	1356	2226	1891	1435	1798	1445	1586	891	1600	1090	1123	1318	790	1360	1392	1325	882
ENSBTAG00000002687	TSHZ3	teashirt zinc finger homeobox 3	130	211	253	118	188	356	120	264	172	158	212	341	188	168	292	148	218	264	242	512	181	175	100	286	105	251	264	201	188	393	166	251	87	166	155	187
ENSBTAG00000002688	ATP1B1	ATPase Na+/K+ transporting subunit beta 1	387	462	163	270	606	367	218	233	436	301	474	289	239	304	637	454	328	659	478	388	115	464	320	442	281	864	362	440	761	331	405	542	1094	325	411	342
ENSBTAG00000002689	NME7	NME/NM23 family member 7	182	207	52	131	253	243	161	201	251	181	278	241	180	224	221	200	180	365	225	254	52	163	184	216	170	249	215	185	255	241	166	215	252	171	193	176
ENSBTAG00000002690	BLZF1	basic leucine zipper nuclear factor 1	318	402	39	300	468	650	427	354	389	444	320	228	410	195	438	315	367	370	400	371	73	160	423	592	232	294	317	404	341	350	460	244	503	390	339	346
ENSBTAG00000002691	ELMOD1	ELMO domain containing 1	2	7	0	5	0	4	2	0	0	6	1	0	5	0	0	0	1	0	12	0	0	5	2	5	0	1	2	6	3	1	3	0	2	0	2	0
ENSBTAG00000002693	KANSL2	KAT8 regulatory NSL complex subunit 2	615	627	565	624	734	754	533	694	736	699	682	808	562	587	873	552	587	843	600	857	427	657	569	655	604	729	600	645	621	684	596	459	495	461	573	445
ENSBTAG00000002695	MYO1H	myosin IH	12	28	4	41	24	14	13	6	8	26	13	17	14	10	51	6	4	20	30	35	26	21	13	23	4	5	8	21	15	26	8	19	10	15	15	4
ENSBTAG00000002697	KCTD10	potassium channel tetramerization domain containing 10	2596	2480	3432	3031	2766	3101	2425	2931	3089	3498	3044	3029	2546	2202	3060	2962	2476	2741	3017	4030	4239	3954	3187	2877	4513	3222	2657	3940	2531	3052	2873	2684	1968	2910	2607	2317
ENSBTAG00000002698	UBE3B	ubiquitin protein ligase E3B	608	624	732	670	847	608	915	739	724	860	708	618	765	452	816	882	738	766	859	728	1154	943	863	943	944	957	584	1062	756	731	791	614	1054	977	760	704
ENSBTAG00000002699	KIT	KIT proto-oncogene%2C receptor tyrosine kinase	1292	918	280	1774	1463	321	610	1173	938	1348	940	1039	751	572	703	859	991	1260	2113	745	242	769	626	861	851	915	391	1018	617	613	943	772	360	822	958	2075
ENSBTAG00000002700	PLA2G2A	phospholipase A2%2C group IIA (platelets%2C synovial fluid)	0	0	0	2	0	0	0	0	4	0	0	1	0	0	1	0	0	0	0	0	0	0	0	0	0	0	6	0	0	0	0	0	0	0	0	0
ENSBTAG00000002701	UGT3A2	UDP glycosyltransferase family 3 member A2	2	1	0	0	0	0	0	0	2	0	0	0	0	0	0	0	0	0	2	0	0	0	0	0	0	2	3	0	0	3	2	1	0	0	0	0
ENSBTAG00000002702	TSPAN32	tetraspanin 32	80	244	454	59	120	161	63	281	375	97	229	430	74	139	125	76	186	218	70	209	195	50	30	60	42	114	167	103	242	449	82	173	42	53	146	57
ENSBTAG00000002703	ATP6V1A	ATPase H+ transporting V1 subunit A	1334	1252	131	846	1272	2541	1760	1902	1625	1100	1046	1661	1265	839	1062	1662	1238	889	1554	1632	179	594	1205	1426	1083	790	1886	1189	1360	2014	1636	1187	555	1779	1646	1008
ENSBTAG00000002704	POMT2	protein O-mannosyltransferase 2	325	295	515	339	380	326	280	353	359	321	350	294	284	312	405	312	310	276	319	372	557	392	358	352	398	396	386	353	277	370	304	311	450	287	348	244
ENSBTAG00000002705	REC8	REC8 meiotic recombination protein	4	10	19	57	39	28	16	22	46	17	14	37	11	10	25	11	33	24	15	32	36	4	62	26	3	14	7	23	16	44	17	24	4	5	5	8
ENSBTAG00000002706	GSTZ1	glutathione S-transferase zeta 1	259	154	230	156	160	156	207	206	160	234	179	191	239	240	187	284	194	229	242	186	344	235	279	179	318	232	206	248	197	303	235	189	280	231	207	173
ENSBTAG00000002707	IPO4	importin 4	678	766	1153	670	810	887	449	1236	920	614	766	1151	417	588	760	569	785	621	493	912	1486	887	543	764	674	856	716	719	509	682	514	614	722	486	647	520
ENSBTAG00000002708	MRPL42	mitochondrial ribosomal protein L42	154	142	27	177	165	273	143	154	170	239	176	146	174	124	223	231	169	252	175	145	55	123	181	152	187	155	193	132	141	159	159	142	163	130	161	129
ENSBTAG00000002709	TM9SF1	transmembrane 9 superfamily member 1	797	1064	1666	689	1304	1572	611	1565	1313	762	1329	1316	719	918	1107	718	1011	1244	863	1464	1830	1457	740	1160	987	1658	1427	1231	1209	1511	841	1177	839	679	1162	1078
ENSBTAG00000002710	TSSK4	testis specific serine kinase 4	18	18	22	31	36	13	17	16	17	30	26	32	14	15	21	26	16	33	24	18	35	31	17	21	20	28	11	26	19	20	31	12	16	9	16	20
ENSBTAG00000002712	MDP1	magnesium dependent phosphatase 1	262	330	279	279	420	223	271	248	520	342	407	332	224	391	482	294	267	572	327	427	586	326	285	363	253	336	206	387	315	203	276	186	229	216	293	216
ENSBTAG00000002714	GNAI1	G protein subunit alpha i1	1985	1914	44	2277	3300	644	3063	1454	1553	3933	1146	990	3723	247	2768	3027	1631	1439	3298	944	440	1984	3015	5747	2581	1653	627	2952	1651	940	2765	788	623	2162	3466	4408
ENSBTAG00000002715	GMPR2	guanosine monophosphate reductase 2	406	492	676	399	555	493	403	401	550	468	599	483	383	380	590	412	499	644	396	555	613	604	446	514	412	564	411	545	416	472	449	397	334	352	511	399
ENSBTAG00000002716	NOL10	nucleolar protein 10	447	524	193	516	601	555	633	752	585	649	599	649	557	299	497	508	643	675	616	503	268	485	576	667	382	581	484	527	492	532	477	374	462	576	597	591
ENSBTAG00000002717	INA	internexin neuronal intermediate filament protein alpha	0	0	0	3	0	0	0	1	0	0	7	1	0	0	1	1	1	1	0	0	0	0	0	0	0	0	1	0	1	1	0	0	1	0	0	2
ENSBTAG00000002718	TINF2	TERF1 interacting nuclear factor 2	326	396	473	409	469	343	279	349	415	378	425	381	353	273	419	311	418	433	331	393	488	355	345	411	385	461	261	412	313	362	380	305	368	299	358	279
ENSBTAG00000002719	ORC1	origin recognition complex subunit 1	26	34	28	8	25	81	41	37	44	26	65	45	28	42	52	45	70	52	23	39	2	30	59	66	33	34	97	22	55	66	18	41	17	40	62	31
ENSBTAG00000002720	PRPF38A	pre-mRNA processing factor 38A	449	602	54	460	747	626	450	547	519	535	448	593	595	389	835	452	570	684	477	486	132	168	377	838	202	289	431	458	380	377	425	391	229	314	384	375
ENSBTAG00000002721	TUT4	terminal uridylyl transferase 4	451	754	202	530	819	462	571	328	698	554	575	709	726	361	652	394	791	929	615	618	227	221	301	843	139	318	344	493	520	458	484	375	350	326	455	415
ENSBTAG00000002724	HORMAD1	HORMA domain containing 1	2	10	0	2	5	4	0	2	10	5	0	6	4	6	0	0	0	1	13	5	4	1	1	1	3	4	0	1	1	6	2	1	0	0	1	1
ENSBTAG00000002725	RNGTT	RNA guanylyltransferase and 5'-phosphatase	150	133	12	78	134	236	138	145	137	87	83	162	182	53	204	114	179	159	211	182	19	50	69	174	43	117	198	110	135	164	150	137	92	154	169	139
ENSBTAG00000002726	CDC27	cell division cycle 27	589	696	81	528	718	1042	776	583	799	724	623	829	790	472	810	738	775	735	774	762	163	170	578	816	268	297	765	540	560	636	649	388	330	688	609	484
ENSBTAG00000002727	PHACTR4	phosphatase and actin regulator 4	653	963	635	858	1217	725	720	688	1225	901	1112	906	617	1076	1351	731	860	1417	864	1192	556	650	471	1160	421	726	575	952	698	689	686	765	400	629	692	662
ENSBTAG00000002728	ARID1B	AT-rich interaction domain 1B	1135	1094	905	1269	1665	1205	1263	1018	1369	1525	1159	1305	1442	954	1684	1318	1190	1694	1311	1345	697	1148	973	1985	700	992	1098	1811	1258	1186	1275	980	1123	999	1009	1121
ENSBTAG00000002730	ELP3	elongator acetyltransferase complex subunit 3	247	345	135	261	389	270	310	423	280	229	296	314	302	149	403	213	350	287	299	254	175	391	245	455	275	466	320	359	318	301	360	266	467	292	355	302
ENSBTAG00000002733	DBX1	developing brain homeobox 1	0	0	0	0	0	0	0	0	0	0	0	0	0	0	0	0	0	0	0	0	0	0	0	0	0	0	0	0	0	0	0	0	3	0	0	0
ENSBTAG00000002734	EIF3G	eukaryotic translation initiation factor 3 subunit G	2600	2486	3948	2554	2761	2057	2052	3739	3452	2532	2819	3577	2115	2863	2756	2607	2983	3719	2407	3096	4733	3947	2245	2742	3202	4129	2494	3046	3300	3604	2450	2918	3635	1964	2826	2544
ENSBTAG00000002735	METTL26	methyltransferase like 26	716	384	970	507	581	580	578	672	675	535	577	654	500	816	605	747	667	751	597	604	981	756	655	510	827	772	648	595	609	693	698	599	532	589	775	498
ENSBTAG00000002736	DNMT1	DNA methyltransferase 1	465	859	1065	558	816	1505	454	996	1125	545	1111	928	447	626	688	485	914	832	689	1104	936	663	466	696	498	770	1349	675	733	1531	528	1012	517	557	673	502
ENSBTAG00000002737	WFIKKN1	WAP%2C follistatin/kazal%2C immunoglobulin%2C kunitz and netrin domain containing 1	39	17	22	24	30	32	13	16	26	14	40	50	29	40	15	45	29	19	16	53	54	20	24	17	18	22	27	36	22	29	27	22	16	15	13	15
ENSBTAG00000002738	S1PR2	sphingosine-1-phosphate receptor 2	413	610	1421	474	625	1024	299	911	859	515	895	657	388	1263	691	428	409	777	463	1155	1639	1208	484	883	733	944	893	768	725	942	387	765	383	366	681	670
ENSBTAG00000002739	PDE1C	phosphodiesterase 1C	52	73	15	62	122	92	51	58	95	42	37	37	131	35	88	29	97	61	52	93	9	44	34	60	24	81	108	102	81	60	38	85	57	86	66	118
ENSBTAG00000002741	protein_coding	ENSBTAG00000002741 logic_name	0	0	0	0	0	0	0	0	0	0	0	0	0	0	0	0	0	0	0	0	0	0	0	0	0	0	0	0	0	0	0	0	0	0	0	0
ENSBTAG00000002742	MSH2	mutS homolog 2	308	343	27	240	624	471	393	253	537	388	372	329	369	192	377	312	463	365	405	343	89	152	319	521	135	245	382	281	311	277	349	254	296	310	406	409
ENSBTAG00000002743	OSGEP	O-sialoglycoprotein endopeptidase	485	464	459	611	523	324	452	439	672	609	438	681	430	467	649	447	465	752	406	573	463	470	496	688	462	419	276	713	423	465	486	379	366	323	428	345
ENSBTAG00000002744	MUSK	muscle associated receptor tyrosine kinase	29	23	0	11	74	5	8	24	13	52	23	13	24	20	86	16	11	51	39	6	35	29	30	48	19	57	4	14	70	10	27	4	22	45	54	44
ENSBTAG00000002745	APEX1	apurinic/apyrimidinic endodeoxyribonuclease 1	1564	1282	815	1326	1146	1457	1577	2040	1254	1366	1248	1526	1283	1148	977	1581	1362	1326	1268	1395	595	1342	1965	1312	1885	1250	1326	1306	1030	1626	1697	1287	1110	1742	1456	1099
ENSBTAG00000002746	OSTF1	osteoclast stimulating factor 1	1430	2097	244	1407	2004	1788	1305	1776	1661	1381	1745	1676	1218	1297	1894	1352	1487	1870	1233	2034	610	1310	1070	1775	1105	1667	1416	1281	1672	1689	1255	1348	767	1260	1847	1451
ENSBTAG00000002747	ABCA5	ATP binding cassette subfamily A member 5	401	429	153	324	507	434	357	483	541	393	450	634	572	438	765	456	517	598	538	560	198	429	239	614	300	642	480	464	559	464	392	467	754	460	633	510
ENSBTAG00000002748	PIP4P1	phosphatidylinositol-4%2C5-bisphosphate 4-phosphatase 1	700	663	955	816	893	558	515	556	787	854	835	725	623	710	916	717	590	1056	642	852	1353	991	657	836	805	862	451	1001	713	611	744	558	443	516	748	634
ENSBTAG00000002749	CRHR1	corticotropin releasing hormone receptor 1	0	0	0	0	0	0	0	0	0	0	0	0	0	0	0	1	0	0	0	0	0	0	0	0	0	0	0	0	1	0	0	0	42	0	0	0
ENSBTAG00000002750	KRIT1	KRIT1 ankyrin repeat containing	335	482	43	362	480	463	352	286	411	328	385	443	326	308	527	257	317	561	397	489	96	79	264	514	103	212	332	287	264	335	340	248	268	227	271	246
ENSBTAG00000002751	VSTM5	V-set and transmembrane domain containing 5	3	6	4	6	17	0	5	4	16	13	10	3	10	9	28	24	5	8	15	10	8	6	19	13	12	7	7	19	6	10	12	8	4	17	15	15
ENSBTAG00000002755	ANKRD12	ankyrin repeat domain 12	571	643	52	430	701	713	569	334	737	436	382	966	1095	353	883	504	743	685	884	849	155	115	216	891	117	304	369	480	456	377	437	309	128	387	260	231
ENSBTAG00000002756	CDCA2	cell division cycle associated 2	8	39	5	9	13	193	12	47	29	6	110	36	9	22	13	52	57	48	18	18	2	5	5	9	4	7	185	11	52	96	22	40	6	24	58	4
ENSBTAG00000002757	IL20	interleukin 20	0	0	0	0	0	0	0	0	0	0	0	0	0	0	0	0	0	0	0	0	0	1	0	0	0	0	0	0	0	0	0	0	0	0	0	0
ENSBTAG00000002758	protein_coding	NA	13658	10331	28879	7871	5744	2929	3061	17745	9312	7806	7077	13041	4752	4492	8562	4316	3945	17994	13348	5810	10669	11485	5398	8168	7224	23225	7207	17536	9851	19388	15012	16333	2659	4454	7789	9521
ENSBTAG00000002763	KMT2B	lysine methyltransferase 2B	1474	2317	3066	2310	2569	1692	1518	1935	2468	2186	2274	2007	1852	1951	2981	1723	2021	2936	1692	2618	4637	2863	1731	2329	2022	3101	1518	3410	2314	2039	1992	1710	1522	1309	1890	1650
ENSBTAG00000002764	IGFLR1	IGF like family receptor 1	306	454	622	274	368	282	136	362	613	198	473	468	113	299	230	261	335	524	321	435	505	287	150	314	172	239	297	278	251	452	188	251	100	128	216	151
ENSBTAG00000002765	CYP24A1	cytochrome P450%2C family 24%2C subfamily A%2C polypeptide 1	4	0	4	6	2	0	0	3	9	2	1	3	0	1	0	1	0	6	1	0	1	1	0	2	1	1	2	5	12	6	3	1	1	2	1	3
ENSBTAG00000002767	GNB4	G protein subunit beta 4	179	137	8	19	75	384	244	248	42	30	44	217	381	45	112	60	187	78	168	163	13	12	38	165	20	65	476	91	143	227	163	104	59	320	183	390
ENSBTAG00000002768	SLC35A2	solute carrier family 35 member A2	249	333	544	280	337	712	252	519	369	262	418	399	280	308	416	242	368	337	268	405	517	479	240	349	320	379	595	315	304	505	286	331	255	199	353	237
ENSBTAG00000002769	AP1G1	adaptor related protein complex 1 subunit gamma 1	763	813	285	866	797	1254	932	1260	1043	743	666	1020	1063	478	1012	952	936	717	969	833	285	814	561	1202	571	1007	1147	1276	1093	1191	904	887	845	1164	979	1059
ENSBTAG00000002770	TCN2	transcobalamin 2	4586	5223	10795	4162	8493	4803	4410	6116	8351	4743	6300	5979	4490	7698	10057	4216	6530	6397	3831	9504	15708	8865	3724	6876	4682	9404	6044	6780	5740	8634	4727	9145	5719	3873	6263	6067
ENSBTAG00000002772	GAL3ST3	galactose-3-O-sulfotransferase 3	2	5	4	8	3	3	9	8	2	5	10	0	4	1	0	4	2	11	9	4	1	8	8	18	9	15	9	24	6	4	5	8	5	0	6	7
ENSBTAG00000002773	protein_coding	ENSBTAG00000002773 logic_name	6	30	28	18	12	49	6	7	31	7	11	12	10	4	6	10	27	24	25	12	14	9	10	13	14	27	4	16	32	8	11	6	2	6	3	0
ENSBTAG00000002774	PTPN23	protein tyrosine phosphatase non-receptor type 23	2099	2337	3441	2484	2794	1748	1944	2014	3227	2617	2645	2498	1749	3442	3465	2307	2177	3296	2110	3095	5807	2702	2074	2907	2196	2910	1601	3155	2062	1856	2303	1729	1397	1840	2616	1778
ENSBTAG00000002775	C5H12orf71	chromosome 5 C12orf71 homolog	8	1	0	4	2	2	1	3	1	6	0	1	4	2	3	1	3	4	4	3	0	3	1	0	0	5	0	2	3	3	0	0	4	0	6	6
ENSBTAG00000002778	SF3B2	splicing factor 3b subunit 2	2723	3342	3959	3276	4004	2562	2603	3739	3696	2861	3262	3419	2594	2842	3932	2682	3201	3676	2954	3011	4619	4832	2774	3740	3844	4565	2690	4696	3481	3416	2702	3017	3391	2277	3556	3435
ENSBTAG00000002779	GABRP	gamma-aminobutyric acid type A receptor subunit pi	0	0	0	0	0	0	0	0	0	0	0	0	0	0	0	0	0	0	0	0	0	0	0	0	0	0	0	0	0	0	0	0	0	0	0	0
ENSBTAG00000002781	protein_coding	NA	23	24	4	26	37	99	29	12	24	17	7	17	24	28	110	19	31	34	24	50	4	12	6	35	7	34	27	28	69	19	15	20	6	31	19	28
ENSBTAG00000002782	ZC3H7B	zinc finger CCCH-type containing 7B	1351	1679	1889	1605	2540	953	1484	1285	1610	2139	1575	1110	1480	1221	2495	1340	1323	2141	1533	1806	4030	2737	1573	2367	1560	2048	1033	2030	1339	1108	1607	1343	1351	1198	1579	1716
ENSBTAG00000002783	PCYOX1	prenylcysteine oxidase 1	531	539	39	330	742	485	1043	380	359	374	208	340	831	97	518	439	592	310	712	485	100	177	344	835	278	334	435	602	425	411	861	290	793	789	712	662
ENSBTAG00000002784	COPS5	COP9 signalosome subunit 5	922	612	134	768	827	625	1236	825	746	979	696	661	950	481	704	1067	606	780	995	632	212	623	1162	944	961	662	541	608	661	617	1103	530	1254	1096	826	699
ENSBTAG00000002786	protein_coding	ENSBTAG00000002786 logic_name	128	250	233	78	126	161	116	308	312	61	242	236	31	128	103	140	150	246	111	180	162	168	48	120	103	198	202	140	265	292	224	522	234	48	283	153
ENSBTAG00000002788	RAB27B	RAB27B%2C member RAS oncogene family	42	16	28	27	25	65	9	36	36	54	19	43	24	19	42	30	52	47	64	72	11	26	25	37	21	51	66	27	23	32	21	26	22	31	26	86
ENSBTAG00000002791	SEC24C	SEC24 homolog C%2C COPII coat complex component	1820	2301	2596	2198	2837	2760	2147	2775	2376	2289	2743	2181	2223	1366	2258	2289	2229	2131	2284	2339	3067	3017	2722	2639	2923	2721	2327	3128	2090	2535	2595	1716	2072	2342	2382	2059
ENSBTAG00000002792	FUT11	fucosyltransferase 11	268	364	275	297	421	640	107	270	246	249	387	408	182	219	458	184	283	332	381	561	197	374	206	458	88	334	431	409	426	405	297	365	192	232	255	493
ENSBTAG00000002795	NKTR	natural killer cell triggering receptor	504	571	88	441	532	921	614	286	745	489	460	769	840	865	913	643	739	642	673	809	135	82	228	732	82	302	703	380	359	428	451	397	133	337	278	232
ENSBTAG00000002796	KLHL3	kelch like family member 3	51	43	165	66	59	136	44	70	138	49	80	100	31	25	51	54	130	60	83	110	54	76	24	91	17	192	113	101	153	103	66	134	132	43	56	74
ENSBTAG00000002798	NABP2	nucleic acid binding protein 2	549	399	547	479	528	343	503	469	542	680	602	551	450	555	586	701	505	752	690	580	923	706	743	547	765	599	432	687	564	450	643	411	663	517	634	457
ENSBTAG00000002799	SLC39A5	solute carrier family 39 member 5	60	60	51	78	76	44	49	37	76	102	65	64	30	106	103	53	61	122	53	84	114	55	53	71	52	36	19	88	43	48	50	25	24	27	41	37
ENSBTAG00000002803	SULT1C3	sulfotransferase family%2C cytosolic%2C 1C%2C member 3	0	0	0	0	1	0	0	0	0	1	0	0	0	0	0	0	0	0	0	0	0	0	0	0	0	0	2	0	1	0	0	0	9	0	1	0
ENSBTAG00000002804	PDGFRB	platelet derived growth factor receptor beta	5270	7758	16339	8679	11904	10126	6139	8284	7037	8624	10478	5758	7807	11483	15386	8971	8587	20169	6385	15661	27343	14058	7030	10281	8689	11488	11894	14167	11168	11696	6352	12333	4554	6234	8763	7951
ENSBTAG00000002805	protein_coding	NA	0	0	0	0	0	0	0	0	0	0	0	0	0	0	0	0	0	0	0	0	0	0	0	0	0	0	0	0	0	0	0	0	0	0	0	0
ENSBTAG00000002808	PSMA3	proteasome 20S subunit alpha 3	1261	979	110	1080	1014	1095	1553	1068	1206	1361	1053	1110	1197	746	1026	1650	1035	1047	1523	1010	233	772	1713	1142	1306	709	802	872	855	1031	1386	694	872	1338	1005	851
ENSBTAG00000002809	CAPN10	calpain 10	237	174	423	371	258	241	178	195	224	330	236	205	192	320	266	381	224	375	314	360	486	298	304	259	375	249	211	266	196	226	260	190	199	465	238	137
ENSBTAG00000002810	ZNF777	zinc finger protein 777	496	519	723	624	551	321	362	578	536	585	437	497	564	505	692	554	449	607	416	504	1099	835	555	577	610	850	420	948	642	549	540	451	659	465	585	535
ENSBTAG00000002813	GAB1	GRB2 associated binding protein 1	880	1610	404	1460	2269	729	994	1600	1825	1518	1452	1641	1307	1449	2241	981	1490	2186	1270	1414	766	1797	807	3478	710	1606	991	2489	1801	1323	853	1101	884	653	1467	1572
ENSBTAG00000002816	SARM1	sterile alpha and TIR motif containing 1	225	372	641	188	356	298	202	303	333	298	424	353	259	475	445	273	349	518	259	675	973	440	252	385	234	550	256	326	313	239	221	394	244	269	297	316
ENSBTAG00000002817	SLC46A1	solute carrier family 46 member 1	230	414	674	249	291	250	213	396	476	248	471	419	221	422	446	292	317	430	243	599	919	460	214	320	290	463	310	352	305	339	206	369	223	192	319	355
ENSBTAG00000002820	RBBP7	RB binding protein 7%2C chromatin remodeling factor	1968	1952	525	1810	1991	3023	2064	1987	2174	2234	2538	2096	1667	1650	2073	2179	1768	2190	2174	2316	701	1662	2337	2094	1962	1573	2102	1895	1555	1848	2072	1587	1419	1886	1760	1379
ENSBTAG00000002821	protein_coding	NA	3192	4279	6351	2132	2574	897	1159	3193	5482	2785	8282	2173	1997	3078	3268	1944	1212	5739	2490	3224	4246	3077	1237	2406	2319	6818	1687	5709	4081	4443	2958	3768	2971	1719	2630	3213
ENSBTAG00000002822	CNBD2	cyclic nucleotide binding domain containing 2	1	11	0	6	5	0	1	3	4	2	1	3	7	3	8	7	5	1	2	7	2	1	0	0	8	10	3	5	6	4	5	1	5	7	27	12
ENSBTAG00000002823	MPZL1	myelin protein zero like 1	3264	2923	1991	3071	4756	2383	2775	3262	3345	3662	3301	2532	3752	3146	4537	3607	3158	4518	4465	3570	1874	4947	3666	4231	4233	3566	2490	5596	4147	4107	3772	3080	2037	3551	4774	4179
ENSBTAG00000002824	DPEP3	dipeptidase 3	7	26	22	10	13	16	9	14	22	23	24	31	4	11	8	18	25	32	20	13	21	7	15	15	23	5	14	16	15	27	16	24	11	9	22	1
ENSBTAG00000002826	CLSPN	claspin	15	81	6	16	26	164	3	60	60	13	129	49	11	21	44	48	78	45	29	43	11	8	14	29	4	19	161	19	60	83	30	119	15	33	57	15
ENSBTAG00000002827	ACAT2	acetyl-CoA acetyltransferase 2	745	266	211	834	296	935	2759	461	341	316	411	345	1612	168	189	526	380	201	875	524	151	309	1175	372	1210	285	500	492	285	429	1468	286	146	1146	361	228
ENSBTAG00000002828	RNF185	ring finger protein 185	1559	1376	2058	1582	1850	1500	1660	1878	1747	1713	1708	1474	1711	1509	1988	1820	1448	1748	1464	1674	2811	2207	1748	1905	2180	2151	1614	2198	1664	1907	1791	1547	2110	1630	1943	1686
ENSBTAG00000002829	TCP1	t-complex 1	2104	1872	618	2050	1969	2614	2991	2443	1723	1849	1893	1909	2713	1331	1803	1826	1662	1931	2149	2135	705	2377	2657	2099	2680	2232	1896	2066	1694	2038	2657	1639	2473	2338	2167	1671
ENSBTAG00000002830	U2AF2	U2 small nuclear RNA auxiliary factor 2	3477	3701	6175	4148	4211	3967	2889	4651	4686	3515	4182	4515	2738	4564	4492	3340	3941	4998	3243	4825	7913	4493	3117	3624	3637	4761	3488	4308	3579	4061	3315	3510	3075	2680	3662	2734
ENSBTAG00000002833	FBXO22	F-box protein 22	303	335	137	300	406	324	306	345	426	397	333	361	310	303	390	466	319	383	368	450	167	359	425	419	421	362	366	345	383	311	333	220	234	405	343	263
ENSBTAG00000002834	CCDC69	coiled-coil domain containing 69	9079	1366	910	7476	3076	672	13755	1798	1513	6151	1569	1666	12937	125	2835	6775	2488	1509	8072	967	2890	8740	13126	9114	14295	4258	961	8876	2091	1733	15371	1256	1959	12011	8060	6820
ENSBTAG00000002835	SMAD1	SMAD family member 1	899	888	593	1058	1153	1286	850	1135	1342	1305	1285	1350	1071	1150	1242	979	1593	2137	1009	2058	726	982	1086	1382	1017	1503	1243	1543	874	1019	984	1168	1080	1006	1172	1139
ENSBTAG00000002836	TAF3	TATA-box binding protein associated factor 3	315	323	371	326	487	259	258	355	320	320	350	294	260	248	409	278	320	448	413	394	385	408	208	381	248	461	311	519	412	342	286	339	515	247	311	339
ENSBTAG00000002837	TOR1B	torsin family 1 member B	194	349	340	181	247	389	159	370	289	200	386	280	162	221	235	187	222	408	248	458	322	269	203	284	241	389	397	236	256	306	228	219	182	181	221	212
ENSBTAG00000002842	HEATR4	HEAT repeat containing 4	46	40	37	34	91	27	22	29	65	64	40	34	59	33	80	50	35	55	65	36	42	54	32	58	47	48	21	89	94	47	47	21	33	22	49	41
ENSBTAG00000002843	ACOT4	acyl-CoA thioesterase 4	249	149	119	147	308	117	321	215	184	262	157	139	304	106	331	404	167	189	221	158	146	339	362	270	324	202	144	256	179	193	363	220	265	382	344	319
ENSBTAG00000002844	PPFIA3	PTPRF interacting protein alpha 3	134	143	165	164	190	67	167	95	246	251	161	125	198	120	223	199	228	228	182	157	253	167	165	190	170	116	99	198	114	108	179	74	91	108	133	105
ENSBTAG00000002845	CDH10	cadherin 10	12	3	5	0	8	2	14	5	13	1	9	9	1	21	6	0	8	24	0	12	2	0	0	5	0	1	0	7	7	9	1	3	2	2	3	0
ENSBTAG00000002846	TRAF3IP3	TRAF3 interacting protein 3	174	251	204	197	191	226	86	186	305	117	162	223	143	146	162	146	256	463	169	177	124	182	95	163	79	217	183	231	247	353	108	152	110	89	117	180
ENSBTAG00000002847	D2HGDH	D-2-hydroxyglutarate dehydrogenase	1342	785	1278	1232	1122	602	1317	619	971	1562	972	784	1020	939	968	1760	812	1318	1330	943	1829	1398	1666	1182	1659	1061	702	1698	814	793	1570	681	1422	1531	1405	823
ENSBTAG00000002848	C16H1orf74	chromosome 16 C1orf74 homolog	70	119	151	75	116	86	78	103	114	105	88	91	71	65	137	98	106	127	101	85	120	146	97	98	74	120	119	124	116	118	91	87	63	84	102	89
ENSBTAG00000002849	IRF6	interferon regulatory factor 6	0	0	0	1	3	1	0	0	2	0	2	0	0	7	3	0	0	2	7	0	0	0	0	6	0	0	2	0	3	1	0	3	8	2	1	0
ENSBTAG00000002850	HEATR9	HEAT repeat containing 9	4	0	0	1	1	0	1	4	3	11	8	11	10	1	16	3	17	14	1	2	0	0	0	6	3	1	6	0	0	5	0	0	0	3	4	0
ENSBTAG00000002851	protein_coding	NA	0	0	0	0	0	1	0	0	0	0	0	2	0	0	0	0	0	0	0	0	0	0	0	0	0	0	0	0	0	0	0	0	0	0	0	0
ENSBTAG00000002853	HRC	histidine rich calcium binding protein	46	45	64	60	156	40	42	51	67	68	41	70	60	47	62	58	78	38	46	80	83	106	92	58	57	58	33	77	47	62	77	58	6792	47	51	44
ENSBTAG00000002854	TMEM63A	transmembrane protein 63A	1856	2785	3613	1782	3016	1801	1456	3052	3439	1833	2499	2676	1470	1762	2898	1553	2627	3644	1963	3004	5277	3285	1395	2741	1888	3627	2155	2898	2821	2736	1875	2749	1245	1359	2313	1842
ENSBTAG00000002855	protein_coding	NA	2	11	18	10	26	4	1	11	18	3	8	7	0	0	1	0	2	11	3	19	26	8	3	12	4	9	4	3	5	12	0	7	6	2	6	5
ENSBTAG00000002856	MEIG1	meiosis/spermiogenesis associated 1	0	0	0	2	0	0	0	0	0	1	0	0	0	0	0	0	0	1	0	0	0	0	0	0	0	0	0	0	2	0	0	0	0	0	0	0
ENSBTAG00000002858	ACBD7	acyl-CoA binding domain containing 7	8	38	1	4	13	11	19	9	24	17	152	27	14	204	23	33	25	12	25	125	7	19	11	23	8	17	3	8	72	9	18	36	12	20	70	20
ENSBTAG00000002859	protein_coding	ensembl version	3	11	3	2	4	1	2	6	8	1	0	6	3	2	5	2	0	7	2	10	3	3	2	5	0	2	2	6	2	14	1	0	1	3	0	7
ENSBTAG00000002863	ACAA2	acetyl-CoA acyltransferase 2	8634	2417	959	5712	5996	2232	13055	2890	2826	8058	2616	2381	8989	1615	5541	7293	3093	2328	6410	2132	1766	6534	10610	8336	7429	4440	2356	6209	3635	3204	9740	2325	3350	9961	6700	6124
ENSBTAG00000002865	KCNIP1	potassium voltage-gated channel interacting protein 1	3	6	19	1	0	0	2	3	8	0	11	2	0	0	7	2	2	2	1	5	0	2	3	0	0	1	2	2	1	6	3	2	1	1	2	0
ENSBTAG00000002866	RPIA	ribose 5-phosphate isomerase A	601	1061	623	549	379	275	323	934	692	712	748	1004	549	399	694	631	628	1053	727	555	483	841	582	568	660	740	272	713	474	780	626	577	543	476	605	482
ENSBTAG00000002868	GPR6	G protein-coupled receptor 6	0	0	0	0	0	0	0	0	0	0	0	0	0	0	0	0	0	0	0	0	0	0	0	0	0	0	0	0	0	0	0	0	0	0	0	0
ENSBTAG00000002869	ARL4A	ADP ribosylation factor like GTPase 4A	328	277	134	435	495	207	619	271	444	384	338	278	407	178	511	220	335	538	388	494	143	268	332	522	202	439	206	391	392	251	371	458	226	261	330	273
ENSBTAG00000002871	COPS6	COP9 signalosome subunit 6	1896	1462	1884	1725	1925	1629	2061	2403	1958	1678	1670	1871	1552	1927	1778	1762	1880	1594	1742	1747	2133	2828	2092	1818	2342	2223	1482	1762	1607	1741	1837	1442	1732	1645	1798	1608
ENSBTAG00000002874	TMEM183A	transmembrane protein 183A	683	682	555	589	775	1221	781	1013	830	634	698	791	645	751	1003	780	819	902	677	1056	503	863	823	798	871	762	951	697	655	893	848	962	517	733	693	633
ENSBTAG00000002878	CHRD	chordin	139	110	248	168	232	303	79	176	295	235	541	270	175	379	503	155	152	430	115	217	550	337	67	299	119	460	160	288	313	208	171	138	244	86	162	130
ENSBTAG00000002879	DCPS	decapping enzyme%2C scavenger	293	336	515	288	414	300	244	521	525	269	433	493	207	355	434	266	440	341	300	409	549	447	308	394	357	444	350	403	445	382	326	359	317	261	335	321
ENSBTAG00000002880	SORBS1	sorbin and SH3 domain containing 1	997	801	101	964	1718	402	2025	717	740	1349	534	461	1917	36	1047	1351	1055	438	1572	556	299	1275	1128	2463	905	814	367	1247	793	681	1869	531	1652	2436	1738	1761
ENSBTAG00000002881	AP4M1	adaptor related protein complex 4 subunit mu 1	483	561	931	516	692	487	412	509	678	481	625	542	488	825	780	458	546	751	449	862	1315	749	405	616	561	714	479	579	527	491	528	513	378	431	529	372
ENSBTAG00000002882	LMNB1	lamin B1	149	426	76	135	154	1066	65	317	365	116	541	388	127	143	164	197	311	374	217	297	66	167	161	183	86	204	999	210	303	619	189	538	78	191	364	187
ENSBTAG00000002883	RPTOR	regulatory associated protein of MTOR complex 1	589	620	587	686	670	448	851	733	551	763	551	479	862	218	663	806	529	528	658	490	959	960	936	811	969	786	456	1010	651	532	1020	373	741	1019	706	668
ENSBTAG00000002885	MSR1	macrophage scavenger receptor 1	443	1548	173	332	1436	852	251	1873	1321	335	1572	1343	129	1100	660	490	591	997	572	1019	183	437	248	829	173	659	825	385	1539	994	315	850	134	271	1818	709
ENSBTAG00000002887	DDI1	DNA damage inducible 1 homolog 1	0	0	0	2	1	7	1	5	0	0	0	3	6	0	3	2	2	2	1	0	2	0	0	0	0	9	0	3	3	0	1	2	1	0	7	2
ENSBTAG00000002888	TMTC2	transmembrane O-mannosyltransferase targeting cadherins 2	183	119	50	128	229	233	278	153	248	253	82	153	331	69	317	192	217	110	212	281	51	189	133	503	88	160	173	290	245	176	313	177	96	205	139	229
ENSBTAG00000002890	RBM10	RNA binding motif protein 10	2091	2369	3262	2622	2899	2500	2122	2566	2700	2278	2250	2561	1904	3042	3177	1951	2220	2953	2459	2908	4314	2864	2362	2757	2588	3006	2168	2580	2135	2313	2294	2255	1871	1872	2229	1819
ENSBTAG00000002891	HTR5A	5-hydroxytryptamine receptor 5A	0	0	0	0	0	0	0	0	0	0	0	0	0	0	0	0	0	0	0	0	0	0	0	0	0	0	0	0	0	0	0	0	0	0	2	0
ENSBTAG00000002894	TNFSF4	TNF superfamily member 4	19	18	9	13	40	33	21	16	9	4	12	15	24	25	20	29	19	9	8	28	0	13	28	21	29	6	42	2	23	27	26	31	8	35	19	11
ENSBTAG00000002895	ATOH1	atonal bHLH transcription factor 1	0	0	0	0	0	0	0	0	0	0	0	0	0	0	0	0	0	0	0	0	0	0	0	0	0	0	0	0	0	0	0	0	0	0	0	0
ENSBTAG00000002896	KPNA6	karyopherin subunit alpha 6	294	424	416	418	523	576	659	654	432	480	406	402	680	168	623	639	472	344	619	532	300	672	452	681	620	583	500	810	468	570	673	414	1109	824	493	522
ENSBTAG00000002898	UNC45B	unc-45 myosin chaperone B	1	2	2	10	3	0	0	3	0	2	9	7	2	3	5	1	0	5	1	3	2	4	0	0	6	2	0	10	4	1	4	0	6799	3	7	2
ENSBTAG00000002900	protein_coding	ensembl version	34	55	65	62	79	123	47	133	95	47	102	68	42	53	51	37	88	55	48	94	24	74	50	83	78	66	70	58	56	106	43	84	40	38	77	47
ENSBTAG00000002902	ANO6	anoctamin 6	542	662	72	468	501	645	661	1050	528	268	323	665	866	140	1001	422	763	413	738	911	126	509	172	1488	183	768	857	723	1018	867	475	669	747	723	982	1483
ENSBTAG00000002904	ZNF787	zinc finger protein 787	450	430	725	452	391	339	391	581	534	465	392	479	405	466	517	570	480	482	342	632	1207	804	560	473	558	680	367	637	488	522	445	523	540	517	596	456
ENSBTAG00000002907	C2CD3	C2 domain containing 3 centriole elongation regulator	314	448	431	400	518	443	383	466	441	325	366	378	449	223	460	356	397	456	418	449	308	468	284	639	386	538	476	513	519	435	416	340	364	322	374	378
ENSBTAG00000002908	GNG4	G protein subunit gamma 4	0	11	0	0	0	6	0	17	2	0	11	4	0	0	0	0	1	0	0	8	0	0	1	6	0	0	0	2	0	4	5	2	0	0	1	0
ENSBTAG00000002910	ECHDC2	enoyl-CoA hydratase domain containing 2	1590	519	833	1216	1210	735	2457	682	851	1615	902	621	1422	604	621	2070	725	762	1424	809	868	1138	1884	1076	2003	838	548	1528	516	891	2084	542	519	2607	2088	1633
ENSBTAG00000002912	protein_coding	NA	21	6	45	25	24	49	11	11	55	18	107	44	12	20	20	25	9	5	21	102	3	22	20	27	16	30	59	17	41	16	19	13	19	4	8	5
ENSBTAG00000002913	protein_coding	ENSBTAG00000002913 logic_name	0	0	0	0	0	0	0	0	0	0	0	0	0	0	0	0	0	0	0	0	0	0	0	0	0	0	0	0	0	0	0	0	0	0	0	0
ENSBTAG00000002914	GALNT18	polypeptide N-acetylgalactosaminyltransferase 18	323	218	545	417	386	365	537	313	292	435	323	280	623	489	457	547	631	295	242	573	795	482	440	265	641	406	472	583	357	335	453	437	390	292	413	328
ENSBTAG00000002915	GPR63	G protein-coupled receptor 63	153	39	27	62	46	91	279	84	53	122	17	37	279	13	94	288	95	23	185	49	7	59	33	138	38	52	109	122	57	72	218	57	48	278	176	170
ENSBTAG00000002917	PRKAG2	protein kinase AMP-activated non-catalytic subunit gamma 2	526	730	362	503	668	458	457	550	526	733	724	586	322	241	697	423	486	734	585	570	304	813	422	823	363	620	452	724	643	444	554	492	364	321	710	592
ENSBTAG00000002918	RAD51	RAD51 recombinase	79	106	29	111	159	329	102	110	90	95	181	118	176	128	171	151	125	126	107	78	49	121	129	150	125	126	247	164	126	171	131	127	67	138	140	117
ENSBTAG00000002919	UNC5CL	unc-5 family C-terminal like	3	0	0	2	2	3	1	0	0	0	0	0	0	0	0	2	1	0	0	1	1	0	1	0	0	4	0	0	0	1	1	0	4	0	0	0
ENSBTAG00000002920	KAT6B	lysine acetyltransferase 6B	665	804	190	704	863	533	696	515	752	777	732	624	828	669	1310	707	691	1235	918	695	233	462	464	1303	291	707	535	865	839	712	794	707	319	667	665	693
ENSBTAG00000002921	RMDN3	regulator of microtubule dynamics 3	387	396	457	462	571	331	401	394	474	525	478	403	478	330	522	426	434	484	341	392	587	538	362	580	389	480	284	652	435	393	392	362	279	426	466	396
ENSBTAG00000002922	GAB2	GRB2 associated binding protein 2	282	619	755	423	596	280	228	505	519	335	536	350	354	341	584	329	465	648	326	635	1082	824	331	660	415	676	337	772	1027	636	280	581	2139	234	478	396
ENSBTAG00000002923	CX3CR1	C-X3-C motif chemokine receptor 1	207	352	123	99	223	212	74	238	470	61	346	217	128	60	144	115	341	397	276	102	38	194	82	243	48	229	327	94	200	169	184	294	69	68	85	180
ENSBTAG00000002924	DUPD1	dual specificity phosphatase and pro isomerase domain containing 1	0	0	0	0	0	0	0	0	0	0	0	1	0	0	0	0	0	0	0	0	0	0	0	1	0	0	0	0	0	0	0	0	479	0	0	1
ENSBTAG00000002928	AMTN	amelotin	0	0	0	0	0	0	0	0	0	0	0	0	0	0	0	0	0	0	0	0	0	0	0	0	0	0	0	0	0	0	0	0	0	0	1	0
ENSBTAG00000002929	IRF4	interferon regulatory factor 4	173	534	353	69	1581	206	55	872	306	30	142	135	55	21	578	48	211	359	125	88	139	316	42	743	27	806	219	166	1043	1017	131	441	347	56	167	75
ENSBTAG00000002931	BEST3	bestrophin 3	0	3	0	0	6	0	0	0	0	0	1	0	0	3	4	0	0	0	0	0	0	0	1	4	0	0	0	0	0	0	0	0	133	0	0	0
ENSBTAG00000002934	ADGRF4	adhesion G protein-coupled receptor F4	0	0	4	0	0	0	0	0	0	0	0	1	0	0	0	0	1	0	0	7	0	0	0	0	0	3	3	0	0	1	0	0	0	0	0	0
ENSBTAG00000002935	TMEM248	transmembrane protein 248	1148	1379	917	1137	1708	1301	1078	1352	1063	1291	1334	1026	1324	664	1347	1248	1085	1430	1432	1359	787	2147	1304	1915	1284	1664	1180	1875	1588	1511	1446	1170	856	1243	1432	1453
ENSBTAG00000002936	PRRX2	paired related homeobox 2	933	944	3477	733	803	2520	339	2281	1864	770	2172	2358	439	2138	1430	997	1703	2296	769	2742	2970	1158	450	787	784	1525	2919	1050	1330	2793	689	2656	796	465	962	748
ENSBTAG00000002937	ADGRE3	adhesion G protein-coupled receptor E3	31	84	51	138	13	82	6	18	68	47	86	16	69	42	82	47	109	140	32	20	3	13	8	70	26	99	28	52	287	39	34	36	4	11	55	22
ENSBTAG00000002938	CPED1	cadherin like and PC-esterase domain containing 1	292	276	12	190	764	272	524	231	297	185	109	257	499	70	437	259	537	207	311	262	64	53	188	722	55	161	242	326	232	269	347	163	190	331	330	426
ENSBTAG00000002939	FURIN	furin%2C paired basic amino acid cleaving enzyme	2284	2566	3340	2491	3722	3841	2867	3682	2206	3070	2422	2005	3005	1222	3050	3789	2628	2184	3068	3690	4984	4883	3893	3760	4525	3497	3388	3854	3247	3371	3673	2685	2314	4407	3158	2259
ENSBTAG00000002940	WNT16	Wnt family member 16	21	16	2	9	13	0	10	9	8	15	9	1	6	47	15	9	1	50	8	6	0	4	11	12	7	2	0	13	7	4	17	24	1	41	5	13
ENSBTAG00000002941	FES	FES proto-oncogene%2C tyrosine kinase	962	1530	2931	1191	1808	1999	917	2034	2200	1165	2135	2351	797	1718	1820	1275	1833	1926	891	2687	3419	1554	983	1280	1185	1788	2006	1333	1628	1848	1215	1815	664	984	1577	1139
ENSBTAG00000002942	SLC2A10	solute carrier family 2 member 10	42	65	135	32	69	398	44	235	112	82	173	138	53	190	113	58	106	59	96	133	226	74	80	81	64	81	333	59	42	126	102	138	46	71	99	52
ENSBTAG00000002943	protein_coding	ensembl version	6	9	0	6	7	13	2	9	8	8	14	2	15	14	16	18	10	1	30	0	12	3	1	2	8	19	3	0	1	5	9	3	8	7	12	6
ENSBTAG00000002944	ATP5MC3	ATP synthase membrane subunit c locus 3	4650	1464	1126	2913	1582	2138	6576	1966	1713	3327	1857	1849	3776	1319	1554	5547	1916	1565	3394	1508	1122	2150	6275	1581	6191	1907	1964	1979	1638	2059	5524	1505	2442	6104	2349	1481
ENSBTAG00000002947	LY9	lymphocyte antigen 9	119	436	235	89	313	299	75	496	479	145	552	623	78	348	195	161	349	570	149	370	87	111	53	237	68	260	277	130	313	473	88	396	67	59	298	166
ENSBTAG00000002948	SETD2	SET domain containing 2%2C histone lysine methyltransferase	1200	1604	575	1570	1803	1525	1342	1361	1658	1615	1754	1707	1625	1371	2136	1492	1553	2049	1593	2039	639	814	1143	2095	677	1258	1400	1832	1730	1424	1322	1274	795	1091	1378	1608
ENSBTAG00000002949	CBX1	chromobox 1	529	552	201	495	739	1063	501	539	774	650	855	656	584	550	861	702	589	814	778	904	294	508	656	788	467	669	712	617	601	681	751	558	688	590	525	560
ENSBTAG00000002950	TMEM132D	transmembrane protein 132D	5	0	3	5	1	4	4	0	1	4	0	0	5	5	0	0	0	1	9	0	0	0	15	2	6	1	0	1	0	0	3	3	2	0	2	1
ENSBTAG00000002951	CD244	CD244 molecule	42	86	35	47	47	64	28	113	117	27	100	166	48	33	24	19	85	70	54	41	11	31	21	73	23	62	54	29	47	91	38	85	21	16	32	38
ENSBTAG00000002952	TBX19	T-box transcription factor 19	34	45	21	62	53	5	17	15	14	79	53	22	30	64	61	98	20	94	31	34	26	13	36	37	45	39	20	73	39	17	36	24	11	15	31	10
ENSBTAG00000002953	TXN	thioredoxin	2594	2043	701	1751	1937	3531	2589	3508	2816	2498	2378	3048	2159	2574	2057	3277	3593	1701	2163	2352	731	2062	2647	2045	3418	1604	2626	1283	1732	2424	2239	2223	1333	2534	2289	1203
ENSBTAG00000002955	protein_coding	NA	5	0	0	6	7	8	11	2	7	0	0	0	3	2	4	3	2	6	16	3	0	0	3	5	1	0	0	3	1	0	1	1	2	3	5	8
ENSBTAG00000002956	ZNF674	zinc finger protein 674	59	113	17	69	185	115	73	34	161	97	90	112	84	111	119	96	109	136	97	128	31	23	38	113	35	64	69	45	63	65	84	65	41	38	69	42
ENSBTAG00000002959	LRCH1	leucine rich repeats and calponin homology domain containing 1	204	417	190	287	403	514	258	274	425	262	235	392	260	284	576	293	375	422	354	850	184	315	232	630	169	329	315	417	322	476	263	348	341	253	244	287
ENSBTAG00000002960	WDR82	WD repeat domain 82	3644	4372	5909	3705	4238	4633	2771	5083	5261	3582	4848	4772	2865	4197	5048	3207	4119	5197	3987	6110	5970	5718	3188	4419	4246	5637	4139	5130	4987	5365	3466	4631	6678	3115	4112	3935
ENSBTAG00000002962	PPM1M	protein phosphatase%2C Mg2+/Mn2+ dependent 1M	1164	1429	2299	1050	1723	1161	1007	1288	1837	1395	1594	1512	805	1256	1478	1197	1292	2045	1324	1836	2470	1709	1023	1336	1479	1766	1112	1502	1392	1326	1080	1325	675	1009	1237	878
ENSBTAG00000002963	SAA4	serum amyloid A4%2C constitutive	0	0	0	0	0	0	0	0	0	0	0	0	0	0	0	0	0	0	0	0	0	0	0	0	0	0	0	0	0	0	0	0	0	0	0	0
ENSBTAG00000002964	TXLNB	taxilin beta	10	1	1	4	0	4	8	5	9	2	5	2	15	5	3	2	4	4	1	0	3	0	2	0	2	2	1	3	5	1	2	3	2794	0	13	2
ENSBTAG00000002965	NEURL3	neuralized E3 ubiquitin protein ligase 3	7	9	2	12	12	0	6	3	11	27	17	3	18	10	10	7	10	13	8	26	39	45	10	44	8	16	11	104	31	7	6	10	37	3	25	17
ENSBTAG00000002966	DNAJC13	DnaJ heat shock protein family (Hsp40) member C13	989	1139	170	837	1036	1355	955	1101	1393	1021	1023	1575	1272	884	1214	1042	1349	1061	1153	1298	230	361	746	1241	493	710	1428	820	1058	1143	822	960	507	766	885	862
ENSBTAG00000002970	INTS6	integrator complex subunit 6	494	534	124	299	454	840	520	374	539	428	500	505	350	507	619	485	580	742	656	838	160	169	303	512	144	296	532	354	469	509	509	401	176	402	347	303
ENSBTAG00000002971	CUTC	cutC copper transporter	227	257	67	227	288	212	206	321	255	304	239	266	254	217	343	264	190	359	282	261	113	353	292	318	311	278	209	228	243	199	263	208	1077	264	296	267
ENSBTAG00000002972	CFAP94	cilia and flagella associated protein 94	17	35	0	25	28	24	4	15	30	31	29	44	10	30	38	45	35	33	31	40	3	8	14	38	9	24	26	25	19	18	17	13	10	10	17	40
ENSBTAG00000002973	RPP30	ribonuclease P/MRP subunit p30	490	336	67	356	375	279	426	300	395	486	330	384	394	314	454	528	330	410	510	362	104	234	474	476	304	248	210	365	332	252	482	246	316	423	334	283
ENSBTAG00000002974	FMO2	flavin containing dimethylaniline monoxygenase 2	0	4	0	0	0	0	0	2	1	0	0	0	0	5	5	3	0	0	5	0	0	0	0	0	0	1	0	0	1	0	0	1	0	0	3	0
ENSBTAG00000002976	CD177	CD177 molecule	0	0	1	0	8	5	0	0	0	0	0	1	0	2	0	0	0	2	0	0	0	0	0	0	0	0	0	0	1	0	0	0	0	0	0	3
ENSBTAG00000002977	ECE1	endothelin converting enzyme 1	3596	3192	7710	3988	4780	3354	3152	3588	4407	3396	3104	3440	3700	2341	5593	2870	4133	4268	3936	5789	9454	7101	3760	5098	4915	7042	3649	6936	4674	4115	4275	4944	3437	3254	5095	4236
ENSBTAG00000002978	PRKG2	protein kinase cGMP-dependent 2	41	23	6	8	5	0	11	13	6	36	15	17	47	25	12	25	13	1	50	18	8	56	36	121	13	26	6	12	6	4	14	3	2	3	18	41
ENSBTAG00000002979	PIK3R3	phosphoinositide-3-kinase regulatory subunit 3	116	108	165	117	185	300	108	149	126	234	172	217	120	81	220	207	274	146	150	298	51	134	82	218	77	155	339	257	249	240	219	320	112	133	98	156
ENSBTAG00000002980	GPT2	glutamic--pyruvic transaminase 2	4595	212	146	1113	776	276	7728	299	262	4044	294	443	3527	81	220	6284	413	225	3057	162	234	911	8782	660	4046	242	238	774	131	206	14323	315	2481	1344	499	262
ENSBTAG00000002981	PIMREG	PICALM interacting mitotic regulator	4	109	73	0	2	293	3	86	75	8	236	88	0	17	14	105	62	3	16	19	12	18	14	6	6	10	384	0	64	206	44	147	19	78	35	10
ENSBTAG00000002982	PITPNM3	PITPNM family member 3	18	3	16	9	11	18	8	18	21	24	22	8	7	14	3	2	7	17	21	16	41	6	3	19	8	22	22	45	11	26	15	8	11	6	8	16
ENSBTAG00000002983	NT5C1A	5'-nucleotidase%2C cytosolic IA	0	0	0	1	0	0	0	0	0	0	0	1	0	0	0	0	1	1	0	0	0	0	0	0	0	3	0	0	0	2	0	0	409	0	0	0
ENSBTAG00000002985	KCNMB1	potassium calcium-activated channel subfamily M regulatory beta subunit 1	409	629	230	641	864	186	572	355	496	407	332	436	602	119	933	450	393	292	333	400	551	855	465	1186	538	703	249	582	593	487	462	381	434	356	627	1000
ENSBTAG00000002988	MACO1	macoilin 1	1477	1257	256	1499	1891	1367	2151	889	1169	2231	1475	967	1912	878	1510	2578	978	1556	1843	1416	408	1108	2210	1608	1170	1106	932	1497	1117	1132	2171	823	792	2598	1313	1292
ENSBTAG00000002993	SFT2D1	SFT2 domain containing 1	855	1065	406	795	1151	992	841	1118	1408	964	1183	1204	628	833	1224	864	827	1154	664	1132	459	835	662	1112	764	910	904	840	1141	979	803	788	516	765	1160	877
ENSBTAG00000002995	GMPPA	GDP-mannose pyrophosphorylase A	687	842	1569	828	857	1393	632	1040	1326	877	1281	1358	497	1482	922	1028	1035	1354	786	1171	1423	831	763	889	857	972	1310	834	664	1128	843	835	544	545	860	444
ENSBTAG00000002996	SHROOM4	shroom family member 4	771	748	1295	1335	1424	1630	1058	975	1122	856	682	949	1291	348	2564	997	1604	749	1058	1572	667	1782	402	1922	765	1767	1379	1649	1694	1332	1109	1661	1515	1028	1198	1423
ENSBTAG00000002997	ADAMTSL1	ADAMTS like 1	447	341	506	195	207	388	94	208	207	205	426	191	101	171	428	128	144	498	228	324	334	222	101	223	258	690	266	510	411	273	402	429	62	161	195	215
ENSBTAG00000002998	MELTF	melanotransferrin	15	11	7	16	7	1	28	2	0	18	8	1	17	0	7	13	3	6	53	4	5	11	19	7	100	7	3	34	4	2	59	2	22	11	6	2
ENSBTAG00000002999	ANAPC15	anaphase promoting complex subunit 15	536	276	361	473	377	426	518	413	426	507	347	452	471	404	411	494	443	398	471	336	392	562	537	451	770	401	331	518	388	433	503	398	852	488	513	465
ENSBTAG00000003000	TOMT	transmembrane O-methyltransferase	6	1	0	2	0	0	2	0	7	1	4	7	5	6	17	8	5	2	4	1	5	3	4	4	2	0	0	4	0	1	10	3	5	5	5	6
ENSBTAG00000003001	LAMTOR1	late endosomal/lysosomal adaptor%2C MAPK and MTOR activator 1	1724	1224	1464	1495	1329	1119	2312	1554	1303	1923	1556	1146	1802	897	1145	2844	1241	1327	2160	1362	1817	2237	2829	1609	3076	1641	1107	1846	1665	1542	2345	1361	1534	2635	2204	1593
ENSBTAG00000003002	WDR75	WD repeat domain 75	350	616	52	385	541	914	302	605	533	470	491	754	348	425	573	370	558	557	601	701	128	96	262	657	116	316	494	365	436	468	340	317	167	245	274	252
ENSBTAG00000003006	protein_coding	ensembl version	0	0	0	0	0	0	0	0	0	0	0	0	0	0	0	0	0	0	0	0	0	0	0	0	0	0	0	0	0	1	0	0	0	0	0	0
ENSBTAG00000003012	TRAF1	TNF receptor associated factor 1	262	363	634	267	300	385	276	413	491	313	428	432	214	348	381	345	343	479	223	447	626	495	275	337	325	496	324	544	574	533	270	352	322	275	570	370
ENSBTAG00000003014	TRPV2	transient receptor potential cation channel subfamily V member 2	486	1222	1731	453	727	618	356	918	837	501	1591	866	296	1276	867	655	1136	1016	418	1369	1567	719	285	552	557	836	764	623	2004	884	378	969	220	268	1821	526
ENSBTAG00000003015	SESN1	sestrin 1	1059	1746	196	866	3418	738	1150	790	1155	818	1367	604	907	756	1956	934	797	1798	1701	945	372	1284	933	2098	703	1335	757	962	1630	1275	1005	847	2309	848	1092	1133
ENSBTAG00000003016	PTPN7	protein tyrosine phosphatase non-receptor type 7	157	170	328	103	108	122	61	195	186	58	171	209	39	125	108	160	147	335	197	142	198	111	68	86	84	220	128	184	206	388	98	170	59	56	166	133
ENSBTAG00000003017	TTC38	tetratricopeptide repeat domain 38	345	401	585	339	505	176	300	290	377	493	406	346	362	259	679	662	457	1096	431	430	742	533	362	489	620	780	269	522	444	325	399	311	222	295	506	397
ENSBTAG00000003018	FSTL3	follistatin like 3	1046	1684	2490	1008	740	460	405	1921	1822	1057	1289	1917	562	1187	1608	639	542	2214	923	942	2618	2470	639	1614	789	1659	519	1541	1432	736	742	665	393	427	926	897
ENSBTAG00000003019	CRYGN	crystallin gamma N	0	0	0	1	0	0	0	3	2	0	3	0	0	0	0	0	0	0	0	2	2	0	0	0	3	1	0	0	0	1	1	0	1	0	1	0
ENSBTAG00000003020	SSC4D	scavenger receptor cysteine rich family member with 4 domains	8	4	10	2	5	0	10	2	4	8	2	4	9	0	3	18	4	1	14	1	2	0	9	4	14	4	0	1	2	2	3	5	39	13	3	3
ENSBTAG00000003021	SP1	Sp1 transcription factor	692	748	510	606	776	986	745	1000	829	350	520	814	1018	411	1190	466	997	818	860	811	321	978	371	1153	374	1214	1046	828	1288	1128	716	895	773	776	778	1086
ENSBTAG00000003022	CAMP	cathelicidin antimicrobial peptide	0	0	0	0	6	0	0	0	0	0	3	0	0	0	0	0	3	0	0	1	4	0	0	0	0	0	0	2	0	1	0	0	2	0	0	3
ENSBTAG00000003023	protein_coding	ENSBTAG00000003023 logic_name	0	0	0	0	0	0	0	0	0	0	0	0	0	0	0	0	0	0	0	0	0	0	0	0	0	0	0	0	0	0	0	0	0	0	0	0
ENSBTAG00000003025	NME6	NME/NM23 nucleoside diphosphate kinase 6	150	132	268	128	188	159	118	218	201	124	168	142	136	175	214	120	191	205	171	145	280	228	136	214	173	257	200	134	177	153	162	156	257	145	173	158
ENSBTAG00000003027	EMX2	empty spiracles homeobox 2	601	538	419	574	307	387	247	392	631	627	611	777	286	646	636	392	351	1379	624	475	417	556	376	539	330	494	261	689	738	416	342	472	163	229	354	444
ENSBTAG00000003030	KCNQ2	potassium voltage-gated channel subfamily Q member 2	0	0	0	0	0	0	0	0	0	0	0	0	0	0	0	0	1	0	0	0	0	0	0	0	0	1	0	0	0	0	0	0	2	0	0	0
ENSBTAG00000003033	GADD45G	growth arrest and DNA damage inducible gamma	1549	985	1487	1606	715	1110	3751	2596	1194	1397	752	1611	867	759	1192	1972	1016	1213	1143	936	1788	2336	1309	2375	1870	2027	956	1000	808	1483	1160	1917	1143	1663	1385	1542
ENSBTAG00000003034	GATAD2A	GATA zinc finger domain containing 2A	1576	1920	3077	1781	2042	1784	1682	2301	1999	2077	2245	1843	1622	2038	1959	2289	1926	2204	1776	2471	3750	2740	2223	2023	2266	2143	1721	2670	1953	2229	2141	2005	1408	1932	1957	1442
ENSBTAG00000003035	IMPACT	impact RWD domain protein	416	537	72	411	610	644	352	433	656	413	595	496	341	590	647	289	431	801	408	746	133	126	274	653	136	349	452	365	380	319	350	341	186	231	275	325
ENSBTAG00000003036	PPFIA2	PTPRF interacting protein alpha 2	15	5	0	9	9	1	33	0	3	6	1	0	25	0	9	15	4	0	17	3	0	4	8	7	0	2	3	4	0	0	16	1	1	13	6	5
ENSBTAG00000003037	protein_coding	NA	99	158	317	209	294	214	168	174	281	173	282	190	198	100	241	155	225	276	92	208	253	205	108	171	161	266	183	272	162	226	155	163	135	223	296	357
ENSBTAG00000003038	TAP2	transporter 2%2C ATP binding cassette subfamily B member	990	1119	1943	1137	1673	970	1007	1033	1396	935	1021	1152	1077	736	1537	786	1376	1426	816	1338	2184	1523	916	1293	1042	1503	1227	2269	1450	1590	1349	1304	1123	695	1107	1117
ENSBTAG00000003039	PSMB8	proteasome 20S subunit beta 8	1290	1642	2942	1775	2210	1492	1571	1986	2929	1518	1643	2257	1427	1487	2013	1549	2325	3280	1395	2141	3268	2453	1324	2028	1798	2246	1607	3451	2884	4007	1630	2071	1459	1030	1906	2293
ENSBTAG00000003040	RALGAPB	Ral GTPase activating protein non-catalytic subunit beta	1221	1221	202	1145	1158	1426	1290	1406	1256	1283	1023	1298	1673	785	1595	1367	1304	1064	1503	1446	389	1086	983	1565	921	1232	1364	1376	1309	1207	1355	1026	1096	1215	1230	1547
ENSBTAG00000003043	GNG2	G protein subunit gamma 2	1683	1621	302	1905	1440	1497	2808	1573	1328	1759	1141	1140	2719	560	1189	2047	1269	924	1914	1194	383	1336	2019	1457	1870	1359	1302	1545	1068	1629	1776	992	536	1802	1553	1368
ENSBTAG00000003044	SPIN1	spindlin 1	1589	1786	265	1663	1939	1408	1436	1498	1946	2068	1776	1637	1800	1628	2093	1988	1549	2212	1878	2032	569	1314	1455	2147	1319	1633	1264	2528	1728	1641	1546	1399	834	1417	1621	1790
ENSBTAG00000003045	BAMBI	BMP and activin membrane bound inhibitor	132	51	90	65	59	79	32	49	107	190	110	76	54	42	100	62	54	105	100	60	45	81	64	118	113	123	79	91	80	45	96	46	51	75	57	92
ENSBTAG00000003047	FAM170A	family with sequence similarity 170 member A	36	29	50	20	54	11	60	15	57	43	29	42	29	43	36	27	18	37	18	32	20	21	33	61	31	36	20	21	29	22	33	41	8	26	35	27
ENSBTAG00000003049	MICALL2	MICAL like 2	227	375	903	377	439	489	282	429	545	411	646	460	200	626	641	430	377	377	209	922	1322	424	253	383	270	390	340	401	275	223	198	326	189	202	299	221
ENSBTAG00000003051	FER	FER tyrosine kinase	225	177	46	131	178	248	242	212	237	103	105	303	431	119	366	248	280	162	333	215	29	110	69	384	36	215	296	223	311	213	175	183	104	217	257	354
[truncated: 22,107 more rows]
