# Supplementary material for: Transcriptomic profiling of adipose tissue inflammation, remodeling, and lipid metabolism in periparturient dairy cows (Bos taurus)
Source: BMC Genomics. 2020 Nov 23;21:824. doi: 10.1186/s12864-020-07235-0 (PMC7686742; doi:10.1186/s12864-020-07235-0)
Supplement: Supplementary file 3 — Additional file 3. [file 12864_2020_7235_MOESM3_ESM.xlsx]

## Sheet: DEGs_PP1vs_PreP_Result
EntrezID	logFC	logCPM	LR	PValue	adj,P,Val	Symbols	Name		Heading in the Sheets:	Meaning
510763	13.74	8.2343	23.649	1.16e-06	2.8e-05	MYBPC1	myosin binding protein C1		EntrezID	GeneName ID NCBI
281592	13.284	9.2452	26.651	2.44e-07	7.53e-06	ACTA1	"actin alpha 1; skeletal muscle"		logFC	log2 fold change between the groups. E.g. value 2 means that the expression has increased 4-fold in treatment compare with its Control
282714	12.856	9.9103	41.622	1.11e-10	1.16e-08	MYH7	myosin heavy chain 7		logCPM	the average log2-counts-per-million
536607	12.831	6.9241	29.654	5.16e-08	2.1e-06	ACTN2	actinin alpha 2		LR	likelihood ratio statistics
281337	12.794	8.9339	19.205	1.17e-05	0.00018533	MYH1	myosin heavy chain 1		Pvalue	P-value for the statistical significance of this change
514106	12.366	7.5286	29.24	6.4e-08	2.5e-06	MYLPF	"myosin light chain; phosphorylatable; fast skeletal muscle"		adj.P.Val	P-value adjusted for multiple testing with the Benjamini-Hochberg procedure, which controls false discovery rate (FDR)
282095	11.488	7.5651	30.008	4.3e-08	1.78e-06	TNNT1	"troponin T1; slow skeletal type"		Symbols	Official gene symbol
615428	11.431	7.64	25.154	5.29e-07	1.47e-05	TNNC2	"troponin C2; fast skeletal type"		Name	Name of the gene
286822	11.097	8.401	32.466	1.21e-08	6.04e-07	CKM	"creatine kinase; M-type"
509486	11.02	7.5725	24.464	7.57e-07	1.96e-05	TNNC1	"troponin C1; slow skeletal and cardiac type"		Total DEGs	733 Down
107131191	10.703	6.435	34.566	4.12e-09	2.42e-07	IGFN1	immunoglobulin like and fibronectin type III domain containing 1		For all the sheets	Excel cells painted with gold color in the logFC column represent genes Upregulated in PP1 respect to PreP
280695	10.663	9.1935	38.832	4.62e-10	3.67e-08	MB	myoglobin		For all the sheets	Excel cells painted with Blue color in the logFC column represent genes Downregulated in PP1 respect to PreP
513212	10.332	6.4203	24.94	5.92e-07	1.58e-05	CA3	carbonic anhydrase 3				1213up
515233	9.9743	7.5972	25.642	4.11e-07	1.18e-05	EEF1A2	eukaryotic translation elongation factor 1 alpha 2
521024	9.5394	6.1934	26.802	2.25e-07	7.08e-06	LMOD2	leiomodin 2
524077	9.3933	6.4133	22.664	1.93e-06	4.21e-05	MYOM2	myomesin 2
506090	8.7829	4.302	15.718	7.35e-05	0.00085061	XIRP2	xin actin binding repeat containing 2
528804	8.7447	3.8404	21.362	3.8e-06	7.61e-05	TRIM72	tripartite motif containing 72
505794	8.5334	6.5834	30.393	3.53e-08	1.5e-06	KLHL41	kelch like family member 41
100337204	8.3556	5.2536	30.978	2.61e-08	1.17e-06	CACNA1S	calcium voltage-gated channel subunit alpha1 S
540437	8.2051	5.3665	30.295	3.71e-08	1.58e-06	MYO18B	myosin XVIIIB
540407	8.1786	5.8299	23.018	1.6e-06	3.62e-05	CSRP3	cysteine and glycine rich protein 3
515421	8.0177	5.8225	39.234	3.76e-10	3.16e-08	MYL6B	myosin light chain 6B
407121	7.9868	6.9527	35.206	2.97e-09	1.85e-07	NEB	nebulin
327664	7.959	8.2516	34.242	4.87e-09	2.8e-07	PYGM	"glycogen phosphorylase; muscle associated"
536781	7.9537	6.7615	31.463	2.03e-08	9.37e-07	LDB3	LIM domain binding 3
512748	7.9092	4.0449	30.844	2.8e-08	1.23e-06	AMPD1	adenosine monophosphate deaminase 1
541061	7.8843	2.6707	19.66	9.25e-06	0.00015388	RAPSN	receptor associated protein of the synapse
532640	7.8645	8.2514	34.518	4.22e-09	2.47e-07	NRAP	nebulin related anchoring protein
281939	7.538	7.0245	38.552	5.33e-10	4.19e-08	MYOZ1	myozenin 1
282200	7.5241	2.8534	23.269	1.41e-06	3.26e-05	COX6A2	cytochrome c oxidase subunit 6A2
535385	7.485	4.3846	23.293	1.39e-06	3.22e-05	UNC45B	unc-45 myosin chaperone B
539375	7.4285	7.7552	37.725	8.15e-10	5.97e-08	ACTN3	actinin alpha 3
510026	7.4204	2.3826	21.111	4.33e-06	8.4e-05	ATP1B4	ATPase Na+/K+ transporting family member beta 4
528912	7.4106	3.4466	16.096	6.02e-05	0.00072593	TRIM63	tripartite motif containing 63
540487	7.3884	3.9702	23.002	1.62e-06	3.64e-05	MYOZ2	myozenin 2
506434	7.269	7.0488	32.954	9.44e-09	4.92e-07	TNNI2	"troponin I2; fast skeletal type"
518117	7.2429	8.0752	34.564	4.12e-09	2.42e-07	ATP2A1	ATPase sarcoplasmic/endoplasmic reticulum Ca2+ transporting 1
281477	7.138	5.5638	43.235	4.85e-11	5.76e-09	SCG2	secretogranin II
616488	7.05	1.9693	18.304	1.88e-05	0.00027664	LRRC39	leucine rich repeat containing 39
537193	7.0139	5.7436	28.497	9.38e-08	3.42e-06	OBSCN	"obscurin; cytoskeletal calmodulin and titin-interacting RhoGEF"
280692	6.9913	9.5101	79.304	5.32e-19	6.94e-16	HP	haptoglobin
101905578	6.9202	4.0538	35.164	3.03e-09	1.88e-07	SYNPO2L	synaptopodin 2 like
517426	6.8545	3.5033	19.356	1.09e-05	0.00017466	SCN4A	sodium voltage-gated channel alpha subunit 4
519627	6.7763	3.3606	14.15	0.00016883	0.0016469	ADPRHL1	ADP-ribosylhydrolase like 1
509978	6.7714	4.8089	23.241	1.43e-06	3.29e-05	LMOD3	leiomodin 3
509670	6.6711	4.3305	33.69	6.46e-09	3.61e-07	XIRP1	xin actin binding repeat containing 1
533378	6.6539	6.0449	28.373	1e-07	3.62e-06	MYLK2	myosin light chain kinase 2
100337035	6.5228	1.3895	44.677	2.32e-11	2.99e-09	CFHR5	complement factor H-related 5
613554	6.4469	3.2596	25.171	5.25e-07	1.47e-05	COBL	cordon-bleu WH2 repeat protein
616223	6.4305	4.1015	32.304	1.32e-08	6.49e-07	PPP1R27	protein phosphatase 1 regulatory subunit 27
525416	6.3766	2.9051	14.592	0.00013351	0.0013874	CAMK2B	calcium/calmodulin dependent protein kinase II beta
514066	6.3354	4.2784	41.267	1.33e-10	1.33e-08	FBP2	fructose-bisphosphatase 2
282591	6.3235	0.63833	19.138	1.22e-05	0.00019044	ASB15	ankyrin repeat and SOCS box containing 15
407147	6.2883	1.5866	14.906	0.00011298	0.0012147	ART3	ADP-ribosyltransferase 3
536811	6.0604	4.3702	32.713	1.07e-08	5.44e-07	JPH1	junctophilin 1
538944	6.0394	3.8558	24.269	8.38e-07	2.13e-05	CKMT2	"creatine kinase; mitochondrial 2"
282644	6.0273	0.63901	31.134	2.41e-08	1.09e-06	ITGB6	integrin subunit beta 6
518778	6.0062	3.1318	21.408	3.71e-06	7.46e-05	TXLNB	taxilin beta
510376	5.9515	5.3212	28.904	7.61e-08	2.87e-06	ANKRD1	ankyrin repeat domain 1
533581	5.9226	6.6581	29.346	6.05e-08	2.4e-06	CMYA5	cardiomyopathy associated 5
281663	5.8338	5.0729	26.632	2.46e-07	7.57e-06	CAPN3	calpain 3
618421	5.8268	1.3211	14.43	0.00014546	0.0014724	MAFA	MAF bZIP transcription factor A
618648	5.7755	2.0915	28.33	1.02e-07	3.68e-06	ARPP21	cAMP regulated phosphoprotein 21
100139857	5.594	8.6978	27.628	1.47e-07	4.97e-06	RYR1	ryanodine receptor 1
515067	5.5599	4.633	29.591	5.34e-08	2.15e-06	PGAM2	phosphoglycerate mutase 2
514597	5.5181	1.7477	21.2	4.14e-06	8.07e-05	CLCN1	chloride voltage-gated channel 1
281336	5.441	4.2981	22.808	1.79e-06	3.93e-05	MYF6	myogenic factor 6
615729	5.427	0.35348	40.961	1.55e-10	1.52e-08	SPATA18	spermatogenesis associated 18
516072	5.4054	2.4092	14.411	0.00014695	0.0014833	HHATL	hedgehog acyltransferase like
513144	5.2762	0.072754	19.232	1.16e-05	0.0001832	ECEL1	endothelin converting enzyme like 1
511001	5.2721	1.074	69.152	9.12e-17	6.26e-14	CLEC4F	C-type lectin domain family 4 member F
281361	5.251	1.403	45.116	1.86e-11	2.55e-09	NRG1	neuregulin 1
112442206	5.2472	7.3545	32.936	9.53e-09	4.95e-07	MYBPC2	myosin binding protein C2
532872	5.2435	5.2758	27.373	1.68e-07	5.55e-06	MYOM3	myomesin 3
510708	5.2395	3.2422	19.764	8.76e-06	0.00014801	ADCY2	adenylate cyclase 2
526694	5.1249	-0.16078	10.99	0.00091621	0.00639	SNAI3	snail family transcriptional repressor 3
516527	5.1008	3.5591	13.779	0.00020565	0.001924	KBTBD12	kelch repeat and BTB domain containing 12
790110	5.0176	3.2056	19.639	9.35e-06	0.00015502	MLIP	muscular LMNA interacting protein
526674	5.0094	1.4975	24.21	8.64e-07	2.17e-05	MYH15	myosin heavy chain 15
281735	4.9762	3.3781	39.708	2.95e-10	2.59e-08	CXCL5	chemokine (C-X-C motif) ligand 5
508394	4.9379	6.509	27.947	1.25e-07	4.38e-06	CASQ1	calsequestrin 1
507756	4.9315	-0.067569	16.253	5.54e-05	0.00067825	LOC507756	ecto-ADP-ribosyltransferase 5-like
514339	4.8847	-0.38362	30.683	3.04e-08	1.31e-06	SLC6A12	solute carrier family 6 member 12
519047	4.8244	3.4665	42.362	7.59e-11	8.24e-09	CEMIP	cell migration inducing hyaluronidase 1
509619	4.7821	5.7399	27.712	1.41e-07	4.79e-06	APOBEC2	apolipoprotein B mRNA editing enzyme catalytic subunit 2
541113	4.7215	2.3448	13.312	0.00026375	0.0023515	LRRC2	leucine rich repeat containing 2
618440	4.7129	4.1289	19.253	1.14e-05	0.00018188	RPL3L	ribosomal protein L3 like
507201	4.6944	-0.14479	29.613	5.27e-08	2.14e-06	PLA2G2A	"phospholipase A2; group IIA (platelets; synovial fluid)"
509378	4.6847	4.2002	18.371	1.82e-05	0.00026882	JSRP1	junctional sarcoplasmic reticulum protein 1
540418	4.6639	5.386	22.585	2.01e-06	4.36e-05	C28H10orf71	chromosome 28 C10orf71 homolog
615310	4.6415	1.6188	16.994	3.75e-05	0.00049304	CAV3	caveolin 3
280765	4.638	10.169	24.683	6.76e-07	1.77e-05	DES	desmin
280826	4.6169	2.3161	41.507	1.17e-10	1.21e-08	IL6	interleukin 6
533896	4.6027	5.3001	24.936	5.93e-07	1.58e-05	DUSP26	dual specificity phosphatase 26
522186	4.5315	1.0785	14.789	0.00012021	0.0012812	YIPF7	Yip1 domain family member 7
281687	4.5003	-0.49811	12.571	0.00039185	0.0032304	CHRND	cholinergic receptor nicotinic delta subunit
532060	4.4701	3.1031	11.993	0.00053409	0.0041636	KCNJ11	potassium inwardly rectifying channel subfamily J member 11
282068	4.4496	6.7643	76.165	2.61e-18	2.84e-15	SFRP1	secreted frizzled related protein 1
513257	4.4227	7.9083	26.244	3.01e-07	8.82e-06	TCAP	titin-cap
281339	4.392	-0.57264	12.953	0.00031941	0.0027496	MYH8	myosin heavy chain 8
617336	4.3902	3.1503	12.751	0.00035584	0.002998	SHISA2	shisa family member 2
516476	4.3729	1.8335	17.524	2.84e-05	0.00038915	KLHL38	kelch like family member 38
618352	4.3631	1.7485	22.943	1.67e-06	3.72e-05	MYL3	myosin light chain 3
514526	4.3627	3.2589	12.856	0.00033631	0.0028721	KLHL40	kelch like family member 40
528555	4.325	2.3185	39.058	4.12e-10	3.42e-08	CASQ2	calsequestrin 2
520080	4.2703	3.8252	18.276	1.91e-05	0.0002781	PERM1	"PPARGC1 and ESRR induced regulator; muscle 1"
504616	4.2599	2.2788	37.197	1.07e-09	7.53e-08	STEAP2	STEAP2 metalloreductase
541148	4.2379	4.7004	81.38	1.86e-19	3.04e-16	PTX3	pentraxin 3
505645	4.1749	5.262	24.797	6.37e-07	1.68e-05	TMOD4	tropomodulin 4
516413	4.154	-2.4362	18.28	1.91e-05	0.00027793	KLF17	Kruppel like factor 17
282020	4.1438	0.98565	25.021	5.67e-07	1.54e-05	PTGFR	prostaglandin F receptor
407229	4.1247	4.5258	41.58	1.13e-10	1.18e-08	ADAM12	ADAM metallopeptidase domain 12
539253	4.0703	2.9238	13.916	0.00019116	0.0018185	ASB16	ankyrin repeat and SOCS box containing 16
353108	4.0617	4.3071	21.842	2.96e-06	6.13e-05	ANK1	ankyrin 1
614661	4.0159	5.4374	20.144	7.18e-06	0.00012643	CORO6	coronin 6
509463	4.0042	-1.2036	9.8405	0.0017071	0.010562	ATCAY	ATCAY kinesin light chain interacting caytaxin
782183	3.979	-0.72815	26.753	2.31e-07	7.21e-06	WT1	WT1 transcription factor
508547	3.9777	7.9253	22.023	2.69e-06	5.65e-05	PDE4DIP	phosphodiesterase 4D interacting protein
513254	3.9618	0.84245	17.416	3e-05	0.0004105	PEBP4	phosphatidylethanolamine binding protein 4
524523	3.956	-2.5081	17.637	2.67e-05	0.00036944	TIFAB	TIFA inhibitor
785909	3.9383	-1.0091	10.334	0.0013063	0.0085129	CACNA2D2	calcium voltage-gated channel auxiliary subunit alpha2delta 2
613741	3.9284	4.5208	27.658	1.45e-07	4.9e-06	MYOZ3	myozenin 3
528386	3.9199	3.1056	21.5	3.54e-06	7.14e-05	CAVIN4	caveolae associated protein 4
513798	3.9099	0.85255	18.291	1.9e-05	0.00027748	CDNF	cerebral dopamine neurotrophic factor
613605	3.9075	0.79885	23.241	1.43e-06	3.29e-05	KCNQ5	potassium voltage-gated channel subfamily Q member 5
615761	3.9003	5.1255	52.594	4.1e-13	8.1e-11	KCNE4	potassium voltage-gated channel subfamily E regulatory subunit 4
515161	3.8523	4.5571	20.459	6.09e-06	0.00010946	ATP1A2	ATPase Na+/K+ transporting subunit alpha 2
100126183	3.8134	2.9095	21.368	3.79e-06	7.59e-05	PPDPFL	pancreatic progenitor cell differentiation and proliferation factor like
281747	3.7648	-2.0294	14.45	0.00014392	0.0014607	EPYC	epiphycan
282201	3.7554	1.662	21.352	3.82e-06	7.61e-05	CRABP1	cellular retinoic acid binding protein 1
100141057	3.744	4.0062	19.935	8.01e-06	0.00013746	KLHL33	kelch like family member 33
286869	3.691	9.4223	56.967	4.43e-14	1.16e-11	CHI3L1	chitinase 3 like 1
538516	3.6696	7.6182	26.779	2.28e-07	7.14e-06	PDLIM3	PDZ and LIM domain 3
101907124	3.6689	4.9038	44.33	2.77e-11	3.45e-09	CROCC2	"ciliary rootlet coiled-coil; rootletin family member 2"
510821	3.6619	9.8831	41.422	1.23e-10	1.25e-08	SFRP2	secreted frizzled related protein 2
518234	3.6423	4.5247	23.61	1.18e-06	2.84e-05	STAC3	SH3 and cysteine rich domain 3
614015	3.6238	5.0142	20.958	4.69e-06	8.91e-05	SMTNL1	smoothelin like 1
504711	3.5871	1.4441	20.002	7.74e-06	0.00013401	GALNT5	polypeptide N-acetylgalactosaminyltransferase 5
789553	3.5706	-1.2479	12.888	0.00033072	0.0028339	MAB21L4	mab-21 like 4
788915	3.5695	-0.97888	8.2977	0.0039695	0.020478	LOC788915	caspase-14
541260	3.5644	2.064	9.3222	0.002264	0.013158	VGLL2	vestigial like family member 2
777775	3.5614	4.4512	23.213	1.45e-06	3.31e-05	TUBA4A	tubulin alpha 4a
530719	3.5586	3.2261	24.85	6.2e-07	1.64e-05	CAMK2A	calcium/calmodulin dependent protein kinase II alpha
617610	3.5497	4.5925	20.72	5.32e-06	9.83e-05	HRC	histidine rich calcium binding protein
768036	3.543	3.4473	17.124	3.5e-05	0.00046368	TUBA8	tubulin alpha 8
534061	3.5359	0.60505	14.552	0.00013631	0.0014057	TRDN	triadin
280762	3.535	2.2691	29.351	6.04e-08	2.4e-06	DDC	dopa decarboxylase
517420	3.5345	-0.25582	17.595	2.73e-05	0.00037637	GLP1R	glucagon like peptide 1 receptor
613414	3.4971	-1.1619	17.389	3.05e-05	0.00041419	TRH	thyrotropin releasing hormone
533734	3.4901	-2.1505	10.236	0.0013776	0.0088986	R3HDML	R3H domain containing like
506207	3.4615	-1.4223	28.984	7.3e-08	2.76e-06	CCKAR	cholecystokinin A receptor
506390	3.4409	-0.77931	16.429	5.05e-05	0.00063042	EXO1	exonuclease 1
282096	3.4211	7.4372	23.459	1.28e-06	3.01e-05	TNNT3	"troponin T3; fast skeletal type"
539429	3.401	-1.8577	14.262	0.00015907	0.0015861	GALR1	galanin receptor 1
497015	3.3765	9.5734	28.142	1.13e-07	4.02e-06	TPM2	tropomyosin 2
507339	3.3686	8.6963	55.357	1.01e-13	2.43e-11	C7	complement C7
100847119	3.3672	5.2303	23.562	1.21e-06	2.89e-05	LOC100847119	immunoglobulin lambda-1 light chain-like
512000	3.3634	-0.46314	8.4902	0.0035707	0.018808	PITX3	paired like homeodomain 3
509167	3.363	3.9102	32.336	1.3e-08	6.41e-07	CCL19	C-C motif chemokine ligand 19
112443425	3.3621	0.67495	23.638	1.16e-06	2.81e-05	LOC112443425	group IID secretory phospholipase A2-like
511086	3.3608	2.6551	38.975	4.29e-10	3.5e-08	CRLF1	cytokine receptor like factor 1
614187	3.3603	-1.1706	13.742	0.00020968	0.0019589	FAM216B	family with sequence similarity 216 member B
527160	3.3488	-0.73553	8.6308	0.0033053	0.017631	KBTBD13	kelch repeat and BTB domain containing 13
508443	3.3249	-0.91592	14.93	0.00011157	0.0012026	ABCG4	ATP binding cassette subfamily G member 4
533631	3.3023	-2.2553	10.84	0.00099321	0.0068284	CHRDL2	chordin like 2
510334	3.2994	4.0516	24.419	7.75e-07	2e-05	NEURL1	neuralized E3 ubiquitin protein ligase 1
538404	3.29	6.2541	15.647	7.63e-05	0.0008762	MYOM1	myomesin 1
783763	3.2673	-1.8376	13.987	0.00018407	0.0017626	LHX2	LIM homeobox 2
507749	3.2637	2.7234	49.51	1.97e-12	3.79e-10	C6	complement C6
281250	3.2481	-1.1791	13.796	0.00020379	0.0019148	IL1A	interleukin 1 alpha
618126	3.2361	-2.1046	13.968	0.00018592	0.0017789	RNF175	ring finger protein 175
538145	3.2174	-1.3239	10.16	0.0014354	0.00919	CLCNKA	chloride channel Ka
505890	3.2114	-0.8622	10.095	0.0014865	0.0094525	ADAMDEC1	"ADAM-like; decysin 1"
524220	3.2097	1.7141	16.79	4.18e-05	0.00053984	RBM24	RNA binding motif protein 24
537837	3.2009	6.1314	38.243	6.25e-10	4.82e-08	CPZ	carboxypeptidase Z
100296784	3.1953	5.3246	20.463	6.08e-06	0.00010939	ANKRD23	ankyrin repeat domain 23
507969	3.1696	3.5929	37.098	1.12e-09	7.83e-08	SLCO4A1	solute carrier organic anion transporter family member 4A1
505165	3.1691	5.8719	25.139	5.33e-07	1.48e-05	RRAD	"RRAD; Ras related glycolysis inhibitor and calcium channel regulator"
514665	3.1567	3.0634	13.239	0.00027419	0.0024213	SYPL2	synaptophysin like 2
100848337	3.1553	-0.068493	21.323	3.88e-06	7.66e-05	BHLHA15	basic helix-loop-helix family member a15
512924	3.1486	1.8649	42.711	6.35e-11	7.09e-09	RHOD	ras homolog family member D
540303	3.1483	6.8349	17.537	2.82e-05	0.00038722	ENO3	enolase 3
529631	3.1432	3.6819	40.171	2.33e-10	2.11e-08	RUNX1	RUNX family transcription factor 1
112446756	3.1287	-0.79672	17.769	2.49e-05	0.00034784	LOC112446756	complement C1r subcomponent-like
533000	3.1255	3.5105	18.915	1.37e-05	0.00021025	GMPR	guanosine monophosphate reductase
518845	3.1037	-2.5241	14.202	0.00016417	0.0016208	PRSS50	serine protease 50
787892	3.0785	1.1776	26.973	2.06e-07	6.58e-06	PLEKHG4	pleckstrin homology and RhoGEF domain containing G4
518808	3.0755	-1.7433	11.494	0.0006982	0.0051446	MROH2B	maestro heat like repeat family member 2B
541459	3.0686	-1.4815	19.276	1.13e-05	0.00017996	KCNC1	potassium voltage-gated channel subfamily C member 1
532143	3.0664	5.7086	20.274	6.71e-06	0.00011957	SMTNL2	smoothelin like 2
507913	3.0638	-1.4453	22.2	2.46e-06	5.2e-05	GOT1L1	glutamic-oxaloacetic transaminase 1 like 1
521764	3.0633	4.155	19.319	1.11e-05	0.00017688	MYH7B	myosin heavy chain 7B
515536	3.0578	-2.0499	8.5633	0.00343	0.018188	ABCG5	ATP binding cassette subfamily G member 5
527883	3.0486	0.16877	8.9847	0.0027225	0.015167	KIF1A	kinesin family member 1A
508754	3.0476	3.3786	16.399	5.13e-05	0.0006384	PITX1	paired like homeodomain 1
514833	3.0452	2.8154	54.214	1.8e-13	3.97e-11	CLEC10A	C-type lectin domain containing 10A
785924	3.0394	4.7594	64.602	9.17e-16	4.43e-13	ROR2	receptor tyrosine kinase like orphan receptor 2
407230	3.0359	0.48647	16.63	4.54e-05	0.00057679	HTR2A	5-hydroxytryptamine receptor 2A
281088	3.0274	3.4722	22.6	2e-06	4.34e-05	COMP	cartilage oligomeric matrix protein
508945	3.003	0.32842	9.1701	0.00246	0.014036	TEX26	testis expressed 26
787326	2.9963	5.403	44.742	2.25e-11	2.95e-09	GGT5	gamma-glutamyltransferase 5
538320	2.9881	0.78379	21.294	3.94e-06	7.75e-05	PAPPA2	pappalysin 2
534500	2.9786	-1.6229	9.3503	0.0022295	0.013021	NRCAM	neuronal cell adhesion molecule
509027	2.9772	0.61924	16.729	4.31e-05	0.00055447	CA14	carbonic anhydrase 14
509790	2.9711	1.8971	26.376	2.81e-07	8.4e-06	FAIM2	Fas apoptotic inhibitory molecule 2
533656	2.9672	3.256	43.516	4.21e-11	5.13e-09	VDR	vitamin D receptor
540119	2.9672	2.4363	28.3	1.04e-07	3.72e-06	MCHR1	melanin concentrating hormone receptor 1
506467	2.9667	3.2195	34.408	4.47e-09	2.58e-07	TREM2	triggering receptor expressed on myeloid cells 2
521867	2.9624	-1.9352	14.117	0.00017179	0.001667	MACC1	MET transcriptional regulator MACC1
506721	2.9531	1.0692	11.081	0.0008722	0.0061355	PITX2	paired like homeodomain 2
514286	2.9307	0.57317	43.302	4.69e-11	5.61e-09	RAB42	"RAB42; member RAS oncogene family"
516510	2.9244	-1.4312	11.538	0.00068182	0.0050432	GLT1D1	glycosyltransferase 1 domain containing 1
617386	2.9221	-1.4473	11.369	0.00074674	0.0054226	CFAP74	cilia and flagella associated protein 74
287013	2.9104	0.99264	9.4925	0.0020631	0.012253	COL11A1	collagen type XI alpha 1 chain
539131	2.9027	-2.2446	13.792	0.00020424	0.0019164	ADGRF2	adhesion G protein-coupled receptor F2
781292	2.8874	0.061168	12.916	0.00032574	0.0027986	TNMD	tenomodulin
280677	2.8847	8.4439	50.289	1.33e-12	2.58e-10	C3	complement C3
506155	2.8719	2.4628	16.641	4.52e-05	0.00057569	SGCG	sarcoglycan gamma
514980	2.8644	0.63275	20.133	7.22e-06	0.00012661	LCNL1	lipocalin like 1
100141289	2.853	3.069	15.444	8.5e-05	0.00096453	USP13	ubiquitin specific peptidase 13
282662	2.8389	7.7233	33.354	7.68e-09	4.16e-07	VCAN	versican
518004	2.8326	8.5782	47.867	4.56e-12	7.98e-10	SFRP4	secreted frizzled related protein 4
784366	2.8297	0.98421	27.36	1.69e-07	5.58e-06	DLX3	distal-less homeobox 3
112441641	2.8183	-1.4461	12.999	0.00031168	0.0026991	LOC112441641	olfactory receptor 2AT4-like
538751	2.7991	-0.52746	13.784	0.0002051	0.0019216	AREG	amphiregulin
282293	2.798	-2.456	10.413	0.0012511	0.0082407	OPN1LW	"opsin 1; long wave sensitive"
533161	2.7859	1.6086	17.486	2.89e-05	0.00039653	KIF2C	kinesin family member 2C
523518	2.783	4.3073	30.602	3.17e-08	1.36e-06	SCUBE1	"signal peptide; CUB domain and EGF like domain containing 1"
531209	2.7821	-0.0046436	8.714	0.0031577	0.01706	PLA2G4D	phospholipase A2 group IVD
524593	2.7819	5.8252	20.558	5.79e-06	0.00010518	CASTOR2	cytosolic arginine sensor for mTORC1 subunit 2
534254	2.7693	0.1295	16.444	5.01e-05	0.00062703	MTFR2	mitochondrial fission regulator 2
539200	2.7631	-0.68005	19.487	1.01e-05	0.00016577	RNF183	ring finger protein 183
528735	2.759	5.7919	42.706	6.36e-11	7.09e-09	S100A1	S100 calcium binding protein A1
508829	2.7267	-2.0484	8.3829	0.0037876	0.019743	ABCG8	ATP binding cassette subfamily G member 8
503626	2.7256	2.1253	23.223	1.44e-06	3.3e-05	503626	NA
100300716	2.724	4.2453	15.489	8.3e-05	0.00094509	LOC100300716	immunoglobulin heavy variable 4-38-2
538507	2.7164	3.2451	41.505	1.18e-10	1.21e-08	FZD2	frizzled class receptor 2
616627	2.7131	-1.6253	11.428	0.00072342	0.0052945	H2BC12	H2B clustered histone 12
286806	2.7069	6.503	52.791	3.71e-13	7.48e-11	ADAMTS4	ADAM metallopeptidase with thrombospondin type 1 motif 4
615288	2.7027	-0.62812	22.797	1.8e-06	3.95e-05	SELENOV	selenoprotein V
414348	2.7013	3.218	29.112	6.83e-08	2.62e-06	P4HA3	prolyl 4-hydroxylase subunit alpha 3
538479	2.6995	1.8053	9.4882	0.002068	0.01227	KCNJ12	potassium inwardly rectifying channel subfamily J member 12
527711	2.6975	5.3285	16.726	4.32e-05	0.0005549	SPTB	"spectrin beta; erythrocytic"
100125915	2.6975	0.35123	11.084	0.00087098	0.0061303	CTXN3	cortexin 3
613700	2.6947	-2.0724	11.814	0.00058776	0.0044907	LRRC23	leucine rich repeat containing 23
527397	2.6926	-0.48609	8.7933	0.0030234	0.016478	DEPDC1	DEP domain containing 1
497016	2.6856	6.0646	62.382	2.83e-15	1.27e-12	FCN1	ficolin 1
107131209	2.6835	7.216	45.416	1.59e-11	2.28e-09	LOC107131209	complement C4-like
504773	2.6735	9.1868	40.722	1.76e-10	1.63e-08	LOC504773	regakine 1
533256	2.6698	2.3218	20.689	5.4e-06	9.97e-05	UNC5C	unc-5 netrin receptor C
528415	2.6677	7.9593	23.666	1.15e-06	2.78e-05	FLNC	filamin C
281214	2.6622	0.77396	20.627	5.58e-06	0.00010177	CXCL2	chemokine (C-X-C motif) ligand 2
787696	2.653	3.4599	15.669	7.55e-05	0.00086863	TOP2A	DNA topoisomerase II alpha
516762	2.6476	-0.74696	11.602	0.00065865	0.0049122	AQP9	aquaporin 9
616757	2.6457	1.8408	26.89	2.15e-07	6.85e-06	BST1	bone marrow stromal cell antigen 1
781956	2.6419	-0.51544	17.815	2.43e-05	0.00034144	OPRD1	opioid receptor delta 1
508459	2.6392	4.0527	28.51	9.32e-08	3.41e-06	LOC508459	adhesion G protein-coupled receptor E1
533089	2.6315	2.2222	15.994	6.36e-05	0.00075603	CENPF	centromere protein F
510480	2.6273	2.6669	21.642	3.29e-06	6.68e-05	MZB1	marginal zone B and B1 cell specific protein
533826	2.6227	4.5938	14.919	0.0001122	0.0012073	CAND2	cullin associated and neddylation dissociated 2 (putative)
101904567	2.621	-1.2734	19.247	1.15e-05	0.00018201	NYX	nyctalopin
788507	2.6124	0.85855	27.919	1.26e-07	4.42e-06	GPR65	G protein-coupled receptor 65
319086	2.6108	0.19225	20.641	5.54e-06	0.00010146	OSM	oncostatin M
281043	2.602	6.2828	32.958	9.42e-09	4.92e-07	CCL2	chemokine (C-C motif) ligand 2
280904	2.6	4.9858	33.032	9.07e-09	4.81e-07	PTN	pleiotrophin
517002	2.5812	6.0936	52.782	3.73e-13	7.48e-11	ACP5	"acid phosphatase 5; tartrate resistant"
540622	2.5795	2.5034	29.015	7.18e-08	2.74e-06	CDCP1	CUB domain containing protein 1
505632	2.574	-0.78229	11.759	0.00060547	0.0045963	MARCO	macrophage receptor with collagenous structure
522866	2.5717	1.1436	22.167	2.5e-06	5.27e-05	PLA2G4F	phospholipase A2 group IVF
616965	2.5632	-0.51117	16.277	5.47e-05	0.00067388	FAM72A	family with sequence similarity 72 member A
509161	2.5628	1.2222	13.468	0.00024261	0.0022081	DLGAP5	DLG associated protein 5
617313	2.5555	-0.078565	13.617	0.00022415	0.0020807	LOC617313	granzyme H
529823	2.5511	-1.2948	11.644	0.00064415	0.0048282	LOC529823	C2 calcium-dependent domain-containing protein 4A
617456	2.545	1.8745	16.274	5.48e-05	0.00067425	HJURP	Holliday junction recognition protein
617811	2.5416	1.523	11.69	0.00062846	0.0047296	ARHGAP11A	Rho GTPase activating protein 11A
524925	2.5222	0.093356	10.821	0.0010037	0.006886	TTK	TTK protein kinase
537422	2.5214	-0.16219	24.829	6.26e-07	1.66e-05	DRP2	dystrophin related protein 2
508167	2.5081	3.5166	17.196	3.37e-05	0.00045096	RRM2	ribonucleotide reductase regulatory subunit M2
281983	2.4977	4.4588	37.547	8.92e-10	6.47e-08	PLAUR	"plasminogen activator; urokinase receptor"
613597	2.4927	1.8934	12.672	0.00037115	0.0031002	FBXO40	F-box protein 40
515156	2.487	2.6413	19.635	9.38e-06	0.00015518	STEAP1	STEAP family member 1
538595	2.4765	-2.0629	8.4858	0.0035793	0.018839	CCDC89	coiled-coil domain containing 89
282411	2.4696	4.1475	18.905	1.37e-05	0.00021081	CACNA1G	calcium voltage-gated channel subunit alpha1 G
513594	2.4678	0.59195	11.137	0.00084602	0.0059869	CEP55	centrosomal protein 55
614251	2.4669	-0.332	11.079	0.00087325	0.0061396	PNCK	pregnancy up-regulated nonubiquitous CaM kinase
282866	2.4498	7.1981	33.326	7.8e-09	4.18e-07	SPON1	spondin 1
404547	2.4427	1.4337	18.209	1.98e-05	0.00028622	TREM1	triggering receptor expressed on myeloid cells 1
537999	2.4404	-1.2617	18.732	1.5e-05	0.00022791	NWD1	NACHT and WD repeat domain containing 1
537127	2.4398	1.5843	20.236	6.85e-06	0.00012166	KIF4A	kinesin family member 4A
536132	2.425	0.71247	15.532	8.11e-05	0.00092573	NOS1	nitric oxide synthase 1
540539	2.4129	1.9008	11.781	0.00059829	0.0045505	PLAAT1	phospholipase A and acyltransferase 1
507212	2.4042	-0.71024	7.041	0.0079665	0.035446	TPPP2	tubulin polymerization promoting protein family member 2
537027	2.4021	1.9616	14.867	0.00011539	0.0012366	BUB1B	BUB1 mitotic checkpoint serine/threonine kinase B
536029	2.4014	-2.0125	9.9761	0.0015859	0.0099724	PHEX	phosphate regulating endopeptidase homolog X-linked
606737	2.3972	0.041886	30.057	4.19e-08	1.74e-06	RTL1	retrotransposon Gag like 1
507058	2.3849	9.256	31.317	2.19e-08	1e-06	PI16	peptidase inhibitor 16
784711	2.3717	-0.9149	16.579	4.67e-05	0.00059137	TREML1	triggering receptor expressed on myeloid cells like 1
100126273	2.3698	-0.23167	14.684	0.00012712	0.0013305	SLC7A10	solute carrier family 7 member 10
525628	2.3676	1.6563	13.645	0.00022084	0.0020514	DIAPH3	diaphanous related formin 3
527854	2.3637	3.1769	15.256	9.39e-05	0.0010464	KIF20A	kinesin family member 20A
618218	2.3627	0.038259	18.763	1.48e-05	0.00022471	NKAIN1	sodium/potassium transporting ATPase interacting 1
281681	2.3572	0.81611	12.076	0.00051074	0.0040248	CENPE	centromere protein E
280828	2.3571	0.43155	16.001	6.33e-05	0.00075414	CXCL8	C-X-C motif chemokine ligand 8
509969	2.3551	5.4713	20.654	5.5e-06	0.00010106	CLSTN3	calsyntenin 3
282187	2.3512	14.165	22.474	2.13e-06	4.6e-05	COL1A1	collagen type I alpha 1 chain
513221	2.3508	7.2045	39.784	2.84e-10	2.52e-08	HMOX1	heme oxygenase 1
540969	2.345	-0.66385	10.942	0.00093988	0.0065202	DNA2	DNA replication helicase/nuclease 2
513776	2.3445	3.9371	13.729	0.00021119	0.0019702	FBXO32	F-box protein 32
281500	2.3367	3.148	15.95	6.5e-05	0.00076841	SPP2	secreted phosphoprotein 2
615481	2.3351	-1.1572	21.004	4.58e-06	8.77e-05	KLHL32	kelch like family member 32
513912	2.3334	4.778	19.956	7.92e-06	0.00013634	SRL	sarcalumenin
506413	2.3311	6.8233	21.822	2.99e-06	6.17e-05	C1QTNF6	C1q and TNF related 6
493998	2.3252	5.4106	35.027	3.25e-09	2e-07	CRABP2	cellular retinoic acid binding protein 2
510502	2.3239	3.9203	18.622	1.59e-05	0.00023806	EVPL	envoplakin
100301203	2.3229	1.4948	8.6039	0.0033545	0.017871	LRRC14B	leucine rich repeat containing 14B
512544	2.3163	-0.62697	9.7123	0.0018304	0.011135	ADAMTS8	ADAM metallopeptidase with thrombospondin type 1 motif 8
282227	2.3151	4.6309	36.698	1.38e-09	9.47e-08	FCGR1A	Fc fragment of IgG receptor Ia
531389	2.305	0.97476	18.312	1.88e-05	0.00027574	FOSL1	"FOS like 1; AP-1 transcription factor subunit"
515376	2.3033	2.6697	19.175	1.19e-05	0.00018788	CDC20	cell division cycle 20
539703	2.298	2.0898	23.432	1.29e-06	3.04e-05	P2RY6	pyrimidinergic receptor P2Y6
528877	2.295	2.6405	18.128	2.07e-05	0.00029628	NR4A3	nuclear receptor subfamily 4 group A member 3
101908484	2.2927	-0.91876	12.017	0.00052721	0.0041247	HHLA2	HERV-H LTR-associating 2
100296837	2.2903	0.58959	20.874	4.91e-06	9.24e-05	CCNJL	cyclin J like
614548	2.2836	0.54044	6.7017	0.0096323	0.041257	GADL1	glutamate decarboxylase like 1
516658	2.2816	4.5569	53.77	2.25e-13	4.9e-11	RIPOR3	RIPOR family member 3
281758	2.2799	3.1781	19.328	1.1e-05	0.00017647	FABP3	fatty acid binding protein 3
617148	2.2795	1.4634	8.337	0.0038847	0.020129	PPP1R14C	protein phosphatase 1 regulatory inhibitor subunit 14C
512493	2.2761	-2.1645	10.045	0.0015276	0.0096664	NEXMIF	neurite extension and migration factor
508467	2.2705	2.3911	11.413	0.00072918	0.0053217	KIF11	kinesin family member 11
613898	2.2669	2.3261	16.945	3.85e-05	0.00050323	CENPA	centromere protein A
515190	2.2665	4.1105	12.154	0.00048982	0.0038854	CAP2	cyclase associated actin cytoskeleton regulatory protein 2
517290	2.2663	-2.3645	7.1074	0.0076765	0.034475	LIPM	lipase family member M
494549	2.2637	-1.2635	10.447	0.0012283	0.0081279	DIO3	iodothyronine deiodinase 3
525419	2.2601	1.5045	17.611	2.71e-05	0.00037404	RBM20	RNA binding motif protein 20
787763	2.2493	-2.1453	6.8402	0.0089127	0.038824	GRXCR2	glutaredoxin and cysteine rich domain containing 2
493737	2.2473	-1.4591	9.7436	0.0017995	0.011008	KIR2DS1	"killer cell immunoglobulin-like receptor; two domains; short cytoplasmic tail; 1"
281606	2.2438	1.2921	20.856	4.95e-06	9.28e-05	ADRB3	adrenoceptor beta 3
513850	2.2438	-1.2685	13.126	0.00029119	0.0025403	CA13	carbonic anhydrase 13
511203	2.243	3.068	22.661	1.93e-06	4.21e-05	ANK3	ankyrin 3
114482454	2.2411	-2.5018	6.6673	0.0098195	0.041948	114482454	NA
615857	2.2406	-0.32066	9.8137	0.0017321	0.010691	PRR11	proline rich 11
613524	2.2379	3.9273	11.657	0.00063962	0.0047997	PKIA	cAMP-dependent protein kinase inhibitor alpha
613535	2.2379	0.51494	10.281	0.001344	0.0087162	UNC93A	unc-93 homolog A
359720	2.2373	4.0708	14.939	0.00011103	0.0011987	RTN2	reticulon 2
281668	2.2327	1.3482	15.476	8.35e-05	0.00094993	CCNB2	cyclin B2
540737	2.232	1.7294	14.276	0.00015785	0.0015775	PCLAF	PCNA clamp associated factor
100295476	2.2315	-0.29174	8.8126	0.0029915	0.016352	EREG	epiregulin
539454	2.2309	-2.2478	6.5265	0.010628	0.044786	GCM2	glial cells missing transcription factor 2
531979	2.2291	1.5258	8.2544	0.0040654	0.020907	WFIKKN2	"WAP; follistatin/kazal; immunoglobulin; kunitz and netrin domain containing 2"
281048	2.228	7.8963	42.054	8.88e-11	9.49e-09	CD14	CD14 molecule
281386	2.2275	8.3794	40.715	1.76e-10	1.63e-08	SERPINF1	serpin family F member 1
280678	2.2249	8.7989	44.454	2.6e-11	3.27e-09	C4A	complement component 4A
516067	2.2144	-2.0729	6.3964	0.011435	0.047406	FOLR3	folate receptor 3
533184	2.2142	4.5539	38.858	4.56e-10	3.67e-08	TTYH2	tweety family member 2
282470	2.2142	5.2805	33.559	6.91e-09	3.79e-07	SLC11A1	solute carrier family 11 member 1
280867	2.2094	5.2914	19.996	7.76e-06	0.00013426	PRG4	proteoglycan 4
534479	2.2066	-1.5145	11.047	0.00088808	0.0062204	DNAI2	dynein axonemal intermediate chain 2
281239	2.2048	3.0769	19.327	1.1e-05	0.00017647	IGF1	insulin like growth factor 1
515338	2.2046	3.275	8.644	0.0032815	0.017539	ACACB	acetyl-CoA carboxylase beta
508043	2.2008	1.63	16.493	4.88e-05	0.00061431	PTTG1	"PTTG1 regulator of sister chromatid separation; securin"
511947	2.1928	-0.042965	14.153	0.00016854	0.0016453	EOMES	eomesodermin
506962	2.1904	2.774	15.155	9.9e-05	0.0010956	UBE2C	ubiquitin conjugating enzyme E2 C
535379	2.1885	5.0221	42.838	5.95e-11	6.77e-09	ABCA1	ATP binding cassette subfamily A member 1
100126045	2.188	6.4867	29.54	5.48e-08	2.2e-06	ENTPD2	ectonucleoside triphosphate diphosphohydrolase 2
513220	2.1852	4.4855	15.297	9.18e-05	0.0010298	MKI67	marker of proliferation Ki-67
100336535	2.1822	-0.76641	11.059	0.0008824	0.0061839	SOX9	SRY-box transcription factor 9
538789	2.1762	0.90533	9.6009	0.0019448	0.011656	NDC80	NDC80 kinetochore complex component
768070	2.1719	0.19039	21.07	4.43e-06	8.56e-05	TUBB3	tubulin beta 3 class III
528475	2.1688	2.528	18.197	1.99e-05	0.00028774	POU2AF1	POU class 2 homeobox associating factor 1
507157	2.1642	0.025284	13.355	0.00025774	0.0023106	TMEM59L	transmembrane protein 59 like
767976	2.1633	-1.1707	14.483	0.00014142	0.0014409	AMN	amnion associated transmembrane protein
282188	2.1615	13.56	21.01	4.57e-06	8.76e-05	COL1A2	collagen type I alpha 2 chain
527517	2.1597	1.8516	12.781	0.00035012	0.0029613	FFAR3	free fatty acid receptor 3
523858	2.1567	-1.5547	14.708	0.00012553	0.0013214	KCTD19	potassium channel tetramerization domain containing 19
511170	2.1539	1.4735	13.352	0.00025813	0.0023106	KIF18B	kinesin family member 18B
616136	2.1525	0.068778	15.14	9.98e-05	0.0011034	CALHM6	calcium homeostasis modulator family member 6
539344	2.1521	2.9249	14.088	0.00017447	0.0016867	ASB12	ankyrin repeat and SOCS box containing 12
518062	2.1516	3.5687	36.88	1.26e-09	8.67e-08	SLC17A9	solute carrier family 17 member 9
281667	2.1497	1.9947	14.522	0.00013853	0.0014171	CCNA2	cyclin A2
541122	2.1479	-1.0298	7.3297	0.0067824	0.03149	FAM184A	family with sequence similarity 184 member A
538468	2.1467	0.65165	20.485	6.01e-06	0.00010839	GPR157	G protein-coupled receptor 157
539997	2.1422	7.8121	42.575	6.8e-11	7.52e-09	MPEG1	macrophage expressed 1
519716	2.1261	1.5221	25.905	3.59e-07	1.04e-05	CCR6	C-C motif chemokine receptor 6
788175	2.1215	1.5471	28.362	1.01e-07	3.64e-06	LOC788175	antigen-presenting glycoprotein CD1d-like
613318	2.1207	0.42573	18.687	1.54e-05	0.00023194	CDCA5	cell division cycle associated 5
281595	2.1176	5.2612	21.127	4.3e-06	8.35e-05	ACTG2	"actin gamma 2; smooth muscle"
504795	2.1118	5.8504	32.09	1.47e-08	7.16e-07	FHL3	four and a half LIM domains 3
532775	2.1057	4.4628	13.891	0.00019373	0.0018375	TMEM38A	transmembrane protein 38A
505735	2.1032	0.64733	16.325	5.34e-05	0.00065961	SEZ6L2	seizure related 6 homolog like 2
615582	2.1021	1.5413	27.51	1.56e-07	5.21e-06	GGT1	gamma-glutamyltransferase 1
281246	2.0978	1.5151	31.424	2.07e-08	9.52e-07	IL10	interleukin 10
540664	2.0976	5.4151	16.265	5.51e-05	0.00067578	TNC	tenascin C
515777	2.0964	5.3824	37.427	9.49e-10	6.8e-08	NOL3	nucleolar protein 3
786629	2.0952	0.59073	8.5744	0.0034091	0.018096	E2F8	E2F transcription factor 8
613633	2.0932	1.4894	26.279	2.95e-07	8.68e-06	SPRED3	sprouty related EVH1 domain containing 3
529618	2.091	-1.5022	8.8037	0.0030062	0.016418	GRIA1	glutamate ionotropic receptor AMPA type subunit 1
615187	2.0899	-1.56	7.0126	0.0080938	0.035905	ADCYAP1	adenylate cyclase activating polypeptide 1
510218	2.0896	3.2004	10.297	0.0013322	0.0086442	ALPK2	alpha kinase 2
617830	2.0895	-1.3831	9.6476	0.001896	0.011437	POU3F1	POU class 3 homeobox 1
540455	2.0873	1.9552	7.1748	0.0073935	0.033474	PIMREG	PICALM interacting mitotic regulator
538495	2.0828	-1.5658	9.5705	0.0019773	0.011824	ILDR1	immunoglobulin like domain containing receptor 1
280948	2.0798	4.4892	12.668	0.00037191	0.0031033	TTR	transthyretin
617915	2.0787	6.0133	36.393	1.61e-09	1.1e-07	ANGPT4	angiopoietin 4
614076	2.0744	-1.5965	11.935	0.00055087	0.0042587	MORN5	MORN repeat containing 5
533844	2.0694	7.9123	33.733	6.32e-09	3.57e-07	CD163	CD163 molecule
526711	2.0692	-1.3486	12.713	0.0003632	0.0030499	CCDC102B	coiled-coil domain containing 102B
540874	2.069	-1.0562	6.5604	0.010427	0.044135	DEPDC1B	DEP domain containing 1B
524464	2.0667	4.0418	16.078	6.08e-05	0.00073077	SEMA6C	semaphorin 6C
513643	2.0625	1.2888	10.908	0.0009574	0.0066101	FOXM1	forkhead box M1
613822	2.0612	2.2241	25.06	5.56e-07	1.52e-05	LOC613822	SLAM family member 9
526163	2.0608	-0.73538	9.8663	0.0016834	0.010455	LOC526163	CMRF35-like molecule 6
787581	2.06	-1.2007	9.1787	0.0024485	0.013988	H2BC8	H2B clustered histone 8
617946	2.0577	-1.4424	9.2621	0.0023394	0.013495	PROZ	"protein Z; vitamin K dependent plasma glycoprotein"
360192	2.0568	2.1704	21.741	3.12e-06	6.39e-05	AURKB	aurora kinase B
539586	2.0567	-1.9099	8.477	0.0035966	0.018914	KCNK9	potassium two pore domain channel subfamily K member 9
282820	2.0566	3.1035	20.557	5.79e-06	0.00010518	HAS1	hyaluronan synthase 1
618664	2.0519	0.63008	9.7367	0.0018062	0.011034	LOC618664	ecto-ADP-ribosyltransferase 5-like
514207	2.0503	6.8529	31.606	1.89e-08	8.86e-07	SNED1	"sushi; nidogen and EGF like domains 1"
280847	2.047	9.0391	26.182	3.11e-07	9.07e-06	LUM	lumican
534101	2.0463	3.0089	18.924	1.36e-05	0.00020982	BMPER	BMP binding endothelial regulator
616907	2.0438	-1.6563	7.2194	0.0072121	0.032911	NKX3-2	NK3 homeobox 2
539016	2.0437	1.8474	22.678	1.92e-06	4.19e-05	TFEC	transcription factor EC
524624	2.0331	1.7378	9.8832	0.0016679	0.010393	PDE4C	phosphodiesterase 4C
511112	2.0317	5.7012	18.104	2.09e-05	0.00029946	CCL21	C-C motif chemokine ligand 21
535310	2.0293	6.8578	29.881	4.59e-08	1.88e-06	FKBP10	FKBP prolyl isomerase 10
617880	2.0286	-0.99683	9.9172	0.0016374	0.010242	XCR1	X-C motif chemokine receptor 1
281193	2.0261	7.4715	19.669	9.21e-06	0.00015361	GJA1	gap junction protein alpha 1
507633	2.0221	2.7043	35.715	2.28e-09	1.49e-07	C1RL	complement C1r subcomponent like
508740	2.0178	3.2043	24.254	8.44e-07	2.14e-05	CLEC12A	C-type lectin domain family 12 member A
281281	2.0164	8.305	36.921	1.23e-09	8.54e-08	LGMN	legumain
407171	2.014	5.3867	33.658	6.57e-09	3.63e-07	LOC407171	Fc gamma 2 receptor
514673	2.0098	-0.86924	9.5593	0.0019894	0.011874	GDPD2	glycerophosphodiester phosphodiesterase domain containing 2
615264	2.0077	-0.60757	10.909	0.00095702	0.0066101	EYA2	EYA transcriptional coactivator and phosphatase 2
510926	2.0066	5.8171	24.501	7.43e-07	1.93e-05	TMEM119	transmembrane protein 119
613842	2.0036	2.5635	26.45	2.7e-07	8.16e-06	PDCD1	programmed cell death 1
615867	2.0027	0.63421	19.541	9.85e-06	0.00016173	HILS1	"histone linker H1 domain; spermatid-specific 1"
618774	2.0024	-0.9334	8.0762	0.004485	0.022663	ELFN1	extracellular leucine rich repeat and fibronectin type III domain containing 1
528920	2.0017	2.8952	22.585	2.01e-06	4.36e-05	EVI2A	ecotropic viral integration site 2A
530411	1.9932	3.2942	20.088	7.4e-06	0.00012915	UHRF1	ubiquitin like with PHD and ring finger domains 1
112447428	1.9878	0.26924	16.035	6.22e-05	0.00074419	SMIM33	small integral membrane protein 33
523490	1.984	6.8911	19.064	1.26e-05	0.00019653	SPEG	striated muscle enriched protein kinase
281509	1.9777	6.4019	17.143	3.47e-05	0.00045988	SVIL	supervillin
282599	1.9768	3.7626	29.01	7.2e-08	2.74e-06	LRRC25	leucine rich repeat containing 25
513113	1.9758	1.1242	33.262	8.05e-09	4.31e-07	ARL11	ADP ribosylation factor like GTPase 11
510037	1.9751	3.2944	39.646	3.04e-10	2.63e-08	RNF122	ring finger protein 122
516722	1.9736	4.0459	7.0612	0.0078773	0.035159	ASB5	ankyrin repeat and SOCS box containing 5
788085	1.973	5.502	31.798	1.71e-08	8.17e-07	TMEM158	transmembrane protein 158
503621	1.9702	5.1955	11.454	0.00071324	0.0052317	PDLIM5	PDZ and LIM domain 5
404100	1.9659	-1.8075	7.0479	0.007936	0.035361	RAET1G	retinoic acid early transcript 1G
538513	1.965	0.23812	12.689	0.00036782	0.003077	SYT3	synaptotagmin 3
493645	1.9643	4.8709	35.651	2.36e-09	1.53e-07	C5AR1	complement C5a receptor 1
505886	1.9643	2.7011	15.948	6.51e-05	0.00076841	IQGAP3	IQ motif containing GTPase activating protein 3
281743	1.9625	1.9774	9.8509	0.0016975	0.010517	EBD	enteric beta-defensin
524246	1.9601	-2.1133	9.4258	0.0021395	0.012615	EPHX4	epoxide hydrolase 4
100296004	1.9596	1.7059	10.795	0.001018	0.0069476	MYH6	myosin heavy chain 6
539163	1.9524	1.5235	11.373	0.00074519	0.0054174	CCN4	cellular communication network factor 4
517537	1.9455	-1.335	11.858	0.0005742	0.0044129	FRMPD3	FERM and PDZ domain containing 3
521304	1.9372	1.3277	9.5461	0.0020037	0.011938	RBFOX1	RNA binding fox-1 homolog 1
533445	1.9336	-0.24216	20.847	4.97e-06	9.31e-05	ARNT2	aryl hydrocarbon receptor nuclear translocator 2
618204	1.932	4.3485	24.111	9.09e-07	2.27e-05	SCN1B	sodium voltage-gated channel beta subunit 1
513006	1.9315	5.319	32.843	9.99e-09	5.15e-07	NKG7	natural killer cell granule protein 7
504585	1.9284	2.4225	14.772	0.0001213	0.0012878	SPAG5	sperm associated antigen 5
515437	1.9197	5.9773	32.649	1.1e-08	5.58e-07	SLC39A14	solute carrier family 39 member 14
541043	1.9182	0.90038	16.417	5.08e-05	0.00063305	PTPRO	protein tyrosine phosphatase receptor type O
617638	1.9176	1.2681	18.937	1.35e-05	0.00020886	HES7	hes family bHLH transcription factor 7
516866	1.9148	6.0152	11.521	0.00068819	0.0050794	ALPK3	alpha kinase 3
404180	1.9089	2.8815	25.653	4.09e-07	1.17e-05	MEST	mesoderm specific transcript
515249	1.9086	3.2398	12.263	0.00046204	0.0036965	CKAP2	cytoskeleton associated protein 2
613888	1.9045	0.27512	14.588	0.00013377	0.001389	IRX6	iroquois homeobox 6
537960	1.9036	-0.75232	8.5375	0.003479	0.018392	ATP1A4	ATPase Na+/K+ transporting subunit alpha 4
512514	1.9025	2.3947	16.489	4.89e-05	0.00061431	CD27	CD27 molecule
407124	1.8985	5.4397	39.432	3.4e-10	2.92e-08	ITGAM	integrin subunit alpha M
785475	1.8968	6.4816	26.86	2.19e-07	6.91e-06	CDH11	cadherin 11
281168	1.895	8.5122	30.728	2.97e-08	1.29e-06	FMOD	fibromodulin
280733	1.8947	8.777	31.975	1.56e-08	7.54e-07	BGN	biglycan
282709	1.8846	-0.19864	11.609	0.0006562	0.0048988	RHBG	Rh family B glycoprotein
414345	1.8835	5.393	27.924	1.26e-07	4.42e-06	CD86	CD86 molecule
541308	1.88	3.9747	11.697	0.0006259	0.0047158	SGCA	sarcoglycan alpha
515324	1.8775	0.58727	16.43	5.05e-05	0.00063042	PROX1	prospero homeobox 1
101904363	1.8762	0.18307	12.955	0.00031903	0.0027482	C28H10orf105	chromosome 28 C10orf105 homolog
515105	1.8751	-0.73259	15.046	0.00010494	0.001153	TP73	tumor protein p73
529706	1.8747	-0.46088	7.2846	0.006955	0.03212	CES4A	carboxylesterase 4A
785689	1.8724	-1.0085	11.268	0.00078845	0.0056687	HCN4	hyperpolarization activated cyclic nucleotide gated potassium channel 4
327679	1.8724	2.1411	10.641	0.0011062	0.0074867	CCNB1	cyclin B1
515562	1.8721	-0.46844	9.7749	0.0017691	0.010863	TAGLN3	transgelin 3
505555	1.8684	0.89458	10.213	0.0013948	0.0089919	VWA7	von Willebrand factor A domain containing 7
541135	1.8676	1.3168	9.0804	0.0025836	0.014568	KIF15	kinesin family member 15
539959	1.8675	8.4961	40.079	2.44e-10	2.18e-08	ITM2C	integral membrane protein 2C
100847237	1.8674	1.503	11.076	0.0008744	0.0061444	CFAP69	cilia and flagella associated protein 69
514978	1.8643	0.040968	11.434	0.00072094	0.0052793	LOC514978	lipopolysaccharide-binding protein
790891	1.8636	0.13987	16.158	5.83e-05	0.00070483	DNAH9	dynein axonemal heavy chain 9
540517	1.8619	2.1607	25.079	5.5e-07	1.51e-05	GDF11	growth differentiation factor 11
100852077	1.8619	1.1879	20.384	6.34e-06	0.00011321	LOC100852077	leukocyte immunoglobulin-like receptor subfamily A member 5
507661	1.8597	1.022	11.071	0.00087676	0.006151	MIS18BP1	MIS18 binding protein 1
506193	1.8548	0.014778	11.101	0.00086295	0.0060869	RASL10A	RAS like family 10 member A
404058	1.8542	0.059608	9.3125	0.002276	0.01321	KLRK1	"killer cell lectin-like receptor subfamily K; member 1"
535716	1.8534	3.984	16.057	6.15e-05	0.00073824	SCHIP1	schwannomin interacting protein 1
541273	1.8484	4.2588	30.173	3.95e-08	1.66e-06	FBLN7	fibulin 7
614912	1.847	2.917	27.864	1.3e-07	4.5e-06	KCTD17	potassium channel tetramerization domain containing 17
540390	1.845	2.329	21.343	3.84e-06	7.62e-05	ARSI	arylsulfatase family member I
281375	1.8446	6.9731	14.6	0.00013294	0.0013827	SERPINE1	serpin family E member 1
534849	1.8437	2.1122	8.8487	0.002933	0.016072	ASPM	abnormal spindle microtubule assembly
513150	1.8419	2.673	19.856	8.35e-06	0.00014255	LYPD3	LY6/PLAUR domain containing 3
513710	1.8341	3.7323	21.786	3.05e-06	6.26e-05	CPT1C	carnitine palmitoyltransferase 1C
541223	1.8308	4.9552	27.147	1.89e-07	6.1e-06	ASPHD2	aspartate beta-hydroxylase domain containing 2
534569	1.8282	2.4985	25.093	5.46e-07	1.51e-05	CCBE1	collagen and calcium binding EGF domains 1
532320	1.8254	1.3378	13.424	0.00024838	0.0022464	TCEAL9	transcription elongation factor A like 9
282081	1.8207	5.7191	34.68	3.89e-09	2.34e-07	SOCS3	suppressor of cytokine signaling 3
511470	1.8191	4.6211	14.77	0.00012146	0.0012878	CYP1B1	"cytochrome P450; family 1; subfamily B; polypeptide 1"
787307	1.8169	-0.18422	17.353	3.1e-05	0.00042181	KCNK13	potassium two pore domain channel subfamily K member 13
521931	1.8169	2.7269	14.802	0.00011939	0.0012743	KCNK12	potassium two pore domain channel subfamily K member 12
524503	1.8112	-1.5783	6.9037	0.0086017	0.037721	CTBS	chitobiase
521257	1.8094	0.75903	19.093	1.24e-05	0.00019419	HRH2	histamine receptor H2
540340	1.8073	6.2874	12.568	0.00039244	0.0032332	SYNPO2	synaptopodin 2
506141	1.8037	3.8139	21.868	2.92e-06	6.07e-05	IRF4	interferon regulatory factor 4
281044	1.7979	2.8469	15.948	6.51e-05	0.00076841	CCL8	chemokine (C-C motif) ligand 8
506740	1.7979	2.7197	15.648	7.63e-05	0.0008762	ESPL1	"extra spindle pole bodies like 1; separase"
615411	1.7974	3.8999	31.734	1.77e-08	8.38e-07	CMKLR1	chemerin chemokine-like receptor 1
616088	1.7964	7.6669	17.971	2.24e-05	0.00031823	MUSTN1	"musculoskeletal; embryonic nuclear protein 1"
337918	1.7942	6.8637	60.273	8.26e-15	2.99e-12	SRPX	sushi repeat containing protein X-linked
613919	1.7924	-0.81013	7.4522	0.0063357	0.029787	GGT6	gamma-glutamyltransferase 6
614434	1.792	1.5967	12.765	0.00035318	0.0029794	CDCA3	cell division cycle associated 3
504991	1.7898	-0.072935	9.6568	0.0018866	0.011401	ANKRD22	ankyrin repeat domain 22
509732	1.7879	5.8219	28.56	9.08e-08	3.34e-06	PDPN	podoplanin
521326	1.7854	3.9527	26.446	2.71e-07	8.16e-06	HMCN1	hemicentin 1
104968422	1.7843	1.3868	12.441	0.00041998	0.0034191	LOC104968422	cationic amino acid transporter 3-like
520269	1.7837	-1.9855	7.2931	0.0069222	0.032002	ZNF536	zinc finger protein 536
369020	1.7836	0.47161	19.708	9.02e-06	0.00015105	RETN	resistin
529468	1.7816	3.2885	27.881	1.29e-07	4.48e-06	KCNT1	potassium sodium-activated channel subfamily T member 1
100300494	1.7782	0.97352	18.907	1.37e-05	0.00021081	GRAMD2A	GRAM domain containing 2A
523223	1.7753	4.3205	13.078	0.00029877	0.0025977	PSTPIP2	proline-serine-threonine phosphatase interacting protein 2
515287	1.7729	1.1001	9.1031	0.0025517	0.014425	CDCA2	cell division cycle associated 2
789769	1.7721	0.32697	11.164	0.00083382	0.0059295	SH2D5	SH2 domain containing 5
514777	1.7685	2.3294	12.941	0.00032145	0.0027654	BUB1	BUB1 mitotic checkpoint serine/threonine kinase
767905	1.7684	2.3194	24.017	9.55e-07	2.36e-05	GLIPR1	GLI pathogenesis related 1
613798	1.7672	1.2146	8.0695	0.0045016	0.022729	LSMEM1	leucine rich single-pass membrane protein 1
353110	1.7667	5.0651	21.29	3.95e-06	7.75e-05	NGFR	nerve growth factor receptor
512272	1.7667	0.0049091	7.4707	0.0062709	0.029568	GZMM	granzyme M
536456	1.7653	0.26012	12.405	0.00042808	0.003472	STAC2	SH3 and cysteine rich domain 2
528390	1.7646	7.1094	19.369	1.08e-05	0.00017365	NR4A1	nuclear receptor subfamily 4 group A member 1
533455	1.7639	1.3578	12.195	0.00047925	0.0038205	SHC2	SHC adaptor protein 2
786852	1.7591	3.197	17.945	2.27e-05	0.00032167	CIT	citron rho-interacting serine/threonine kinase
539556	1.7591	0.98255	13.2	0.00027998	0.0024639	PDE4D	phosphodiesterase 4D
516237	1.7566	-0.62215	8.1839	0.0042264	0.021582	MSLN	mesothelin
508022	1.7535	1.7072	10.635	0.0011097	0.0075029	CDCA8	cell division cycle associated 8
533203	1.7482	5.3643	28.145	1.13e-07	4.02e-06	MMP19	matrix metallopeptidase 19
514026	1.7474	1.7319	17.136	3.48e-05	0.00046128	PVRIG	PVR related immunoglobulin domain containing
507597	1.746	2.1153	20.165	7.1e-06	0.00012537	NPL	N-acetylneuraminate pyruvate lyase
618227	1.746	3.9451	9.7239	0.0018189	0.011075	ABLIM2	actin binding LIM protein family member 2
617247	1.7457	-0.30233	10.918	0.00095209	0.0065839	MARCHF1	membrane associated ring-CH-type finger 1
521939	1.7454	-1.4178	6.8758	0.0087373	0.038208	CCNA1	cyclin A1
338070	1.7447	3.3431	9.6258	0.0019187	0.011547	CHRNA1	cholinergic receptor nicotinic alpha 1 subunit
523822	1.744	-0.049826	6.4539	0.011071	0.046188	TNFRSF11B	TNF receptor superfamily member 11b
100140500	1.7435	2.7106	23.863	1.03e-06	2.54e-05	SAMD11	sterile alpha motif domain containing 11
524639	1.7424	2.6667	17.542	2.81e-05	0.00038671	PHOSPHO1	phosphoethanolamine/phosphocholine phosphatase 1
539467	1.7421	6.3311	27.812	1.34e-07	4.6e-06	PKDCC	"protein kinase domain containing; cytoplasmic"
506012	1.7412	-0.44874	10.336	0.0013045	0.0085113	TEX12	testis expressed 12
531659	1.7397	5.3494	14.55	0.00013645	0.0014057	C1QTNF3	C1q and TNF related 3
282598	1.7396	-0.17951	15.85	6.86e-05	0.00080508	ATP1A3	ATPase Na+/K+ transporting subunit alpha 3
540514	1.7392	1.4438	13.902	0.00019255	0.0018303	ARSJ	arylsulfatase family member J
112447333	1.7376	0.81841	7.8648	0.0050405	0.02476	LOC112447333	adhesion G protein-coupled receptor E2-like
408021	1.7332	-1.0386	10.63	0.0011125	0.0075177	OASL	2'-5'-oligoadenylate synthetase like
617141	1.7328	-0.48822	8.5963	0.0033685	0.017931	LOC617141	cationic amino acid transporter 3-like
507299	1.7306	3.3978	20.897	4.85e-06	9.16e-05	GXYLT2	glucoside xylosyltransferase 2
100337304	1.7288	-2.0661	7.0781	0.0078031	0.034912	EN2	engrailed homeobox 2
512480	1.7273	2.4138	21.174	4.19e-06	8.17e-05	NLRC4	NLR family CARD domain containing 4
404070	1.7266	6.3251	22.884	1.72e-06	3.82e-05	MT2A	metallothionein 2A
281534	1.7261	4.3521	22.834	1.77e-06	3.9e-05	TLR2	toll like receptor 2
617797	1.7259	5.0776	11.547	0.00067872	0.005033	SH3BGR	SH3 domain binding glutamate rich protein
786290	1.7228	4.2809	28.1	1.15e-07	4.09e-06	MN1	"MN1 proto-oncogene; transcriptional regulator"
617435	1.722	8.5456	26.641	2.45e-07	7.55e-06	C1QB	complement C1q B chain
618745	1.7214	4.5432	33.815	6.06e-09	3.45e-07	CDC42EP5	CDC42 effector protein 5
522776	1.7214	-0.080367	13.396	0.0002522	0.0022747	SIGLEC15	sialic acid binding Ig like lectin 15
613356	1.7214	0.35716	10.843	0.00099164	0.0068248	SH2D1A	SH2 domain containing 1A
614334	1.7203	2.6514	17.395	3.04e-05	0.00041393	DERL3	derlin 3
508325	1.7193	2.4118	7.8861	0.0049817	0.024534	SRPK3	SRSF protein kinase 3
497018	1.7175	0.13935	13.033	0.00030598	0.0026516	CXCR3	C-X-C motif chemokine receptor 3
616028	1.7148	2.3262	11.251	0.00079562	0.0057096	NUSAP1	nucleolar and spindle associated protein 1
510504	1.7138	1.1493	19.631	9.39e-06	0.00015526	LARGE2	LARGE xylosyl- and glucuronyltransferase 2
535109	1.7109	5.4233	10.672	0.0010876	0.0073724	PACSIN3	protein kinase C and casein kinase substrate in neurons 3
790892	1.7076	3.3428	37.99	7.11e-10	5.27e-08	PARVG	parvin gamma
100036592	1.7047	2.0288	16.857	4.03e-05	0.00052457	FUT7	fucosyltransferase 7
535222	1.7039	7.4315	31.477	2.02e-08	9.33e-07	EFEMP2	EGF containing fibulin extracellular matrix protein 2
525727	1.701	2.2208	23.551	1.22e-06	2.9e-05	BOLA-DOA	"major histocompatibility complex; class II; DO alpha"
514186	1.7005	7.2297	9.3536	0.0022255	0.013004	SYNM	synemin
537777	1.6979	4.3891	23.506	1.25e-06	2.96e-05	SEMA3A	semaphorin 3A
536417	1.6965	-0.04687	10.924	0.00094915	0.006567	SEMA3D	semaphorin 3D
508029	1.6934	3.1767	24.073	9.27e-07	2.31e-05	TRPM2	transient receptor potential cation channel subfamily M member 2
767832	1.6934	1.1785	15.973	6.42e-05	0.00076166	GOLGA7B	golgin A7 family member B
509117	1.687	2.3842	9.1768	0.0024511	0.013996	SPC24	SPC24 component of NDC80 kinetochore complex
508633	1.6857	1.0655	16.62	4.57e-05	0.0005795	CD8B	CD8b molecule
511771	1.6797	5.8741	22.622	1.97e-06	4.29e-05	CXCL14	C-X-C motif chemokine ligand 14
504492	1.6758	4.6765	37.634	8.53e-10	6.22e-08	SNAI1	snail family transcriptional repressor 1
514609	1.674	1.0006	11.576	0.00066823	0.0049687	SLAMF8	SLAM family member 8
538799	1.6692	-0.35126	12.174	0.00048455	0.0038487	B3GNT7	"UDP-GlcNAc:betaGal beta-1;3-N-acetylglucosaminyltransferase 7"
530507	1.6655	3.1898	23.693	1.13e-06	2.75e-05	TSPAN32	tetraspanin 32
281611	1.6641	1.5273	11.251	0.0007959	0.0057096	AKAP4	A-kinase anchoring protein 4
781864	1.663	-1.0409	7.9861	0.0047138	0.0236	CRTAM	cytotoxic and regulatory T cell molecule
618159	1.6623	0.71685	16.138	5.89e-05	0.00071171	DMKN	dermokine
781282	1.6589	6.6441	36.238	1.75e-09	1.17e-07	SVEP1	"sushi; von Willebrand factor type A; EGF and pentraxin domain containing 1"
538665	1.6582	2.5157	20.11	7.31e-06	0.000128	MAGEL2	MAGE family member L2
532273	1.656	0.69492	17.641	2.67e-05	0.00036919	SYT17	synaptotagmin 17
512495	1.6522	2.667	23.757	1.09e-06	2.67e-05	SLC38A5	solute carrier family 38 member 5
282301	1.6487	8.6448	24.897	6.05e-07	1.61e-05	PDGFRA	platelet derived growth factor receptor alpha
514360	1.6456	1.8498	11.468	0.00070806	0.0052025	DSP	desmoplakin
615282	1.6387	0.56302	8.9486	0.0027769	0.015431	CDKN3	cyclin dependent kinase inhibitor 3
504339	1.6376	0.25509	11.062	0.00088092	0.0061768	ERICH5	glutamate rich 5
614701	1.6363	3.1832	24.045	9.41e-07	2.34e-05	SLC22A23	solute carrier family 22 member 23
112441493	1.6338	-0.25913	8.1025	0.0044205	0.022441	LOC112441493	olfactory receptor 51E1
281050	1.6336	-1.3927	6.4964	0.01081	0.045375	CD28	CD28 molecule
505791	1.6334	2.7597	12.559	0.00039429	0.0032464	TROAP	trophinin associated protein
614195	1.632	0.70821	10.6	0.0011309	0.0076223	C4H7orf57	chromosome 4 C7orf57 homolog
533359	1.6253	1.4793	12.035	0.00052199	0.0040952	MXD3	MAX dimerization protein 3
530813	1.621	3.0309	18.141	2.05e-05	0.00029504	DOK5	docking protein 5
507672	1.6203	6.0721	32.292	1.33e-08	6.5e-07	FOLR2	folate receptor 2 (fetal)
280687	1.619	3.0574	20.724	5.31e-06	9.83e-05	F5	coagulation factor V
528593	1.6178	6.7517	22.007	2.72e-06	5.69e-05	CD5L	CD5 molecule like
512242	1.6169	6.6501	18.176	2.01e-05	0.0002905	LBP	lipopolysaccharide binding protein
280714	1.6165	4.8411	19.773	8.72e-06	0.00014751	AHR	aryl hydrocarbon receptor
538634	1.6134	5.4882	18.465	1.73e-05	0.00025625	CTHRC1	collagen triple helix repeat containing 1
534551	1.6132	7.9435	17.444	2.96e-05	0.00040486	HSPB6	heat shock protein family B (small) member 6
512593	1.612	5.3894	30.777	2.9e-08	1.26e-06	FGD2	"FYVE; RhoGEF and PH domain containing 2"
767827	1.6116	10.587	29.225	6.44e-08	2.51e-06	C1S	complement C1s
282023	1.6103	3.9763	10.013	0.0015545	0.0098093	PTGS2	prostaglandin-endoperoxide synthase 2
497022	1.604	1.6979	16.577	4.67e-05	0.00059151	CD2	CD2 molecule
515410	1.6004	5.4075	26.33	2.88e-07	8.53e-06	PDLIM4	PDZ and LIM domain 4
616560	1.599	-1.1951	7.8991	0.0049458	0.02443	PLS1	plastin 1
533661	1.5975	5.5311	33.686	6.48e-09	3.61e-07	STING1	stimulator of interferon response cGAMP interactor 1
280849	1.5969	0.53885	6.9112	0.0085655	0.037611	LYZ2	lysozyme C-2
767818	1.5944	2.6461	11.696	0.00062642	0.004717	PRC1	protein regulator of cytokinesis 1
509968	1.5929	8.8437	21.958	2.79e-06	5.8e-05	C1QC	complement C1q C chain
508013	1.5922	-0.094671	6.426	0.011246	0.046777	PMCH	pro-melanin concentrating hormone
504960	1.5911	6.7283	26.99	2.05e-07	6.54e-06	CD68	CD68 molecule
281220	1.5909	4.5662	13.932	0.00018958	0.0018047	HAS2	hyaluronan synthase 2
512151	1.584	2.7673	19.804	8.58e-06	0.00014571	NFAM1	NFAT activating protein with ITAM motif 1
505926	1.5827	0.31852	22.212	2.44e-06	5.18e-05	BCAT1	branched chain amino acid transaminase 1
522073	1.58	7.2881	22	2.73e-06	5.7e-05	RCN3	reticulocalbin 3
281484	1.5797	4.0446	10.34	0.0013016	0.0085054	SELE	selectin E
534512	1.5795	4.1807	14.983	0.00010851	0.0011803	HMCN2	hemicentin 2
514433	1.5776	-0.81072	13.233	0.00027512	0.0024276	ZIC2	Zic family member 2
281530	1.5732	8.4335	6.9534	0.0083662	0.036912	THBS1	thrombospondin 1
493716	1.5725	-0.24676	13.533	0.00023443	0.0021517	IL18RAP	interleukin 18 receptor accessory protein
511845	1.572	3.5865	16.209	5.67e-05	0.00069001	ABL2	"ABL proto-oncogene 2; non-receptor tyrosine kinase"
532865	1.572	2.1604	14.546	0.00013675	0.0014057	CLEC7A	C-type lectin domain containing 7A
281672	1.5685	2.3042	15.012	0.00010686	0.0011653	ACKR4	atypical chemokine receptor 4
520694	1.5635	3.5706	12.671	0.0003713	0.0031002	LINGO1	leucine rich repeat and Ig domain containing 1
541153	1.5603	3.9617	9.1487	0.0024889	0.014131	DTNA	dystrobrevin alpha
281494	1.5596	5.4442	9.4022	0.0021672	0.012748	SNCG	synuclein gamma
539140	1.559	4.4996	26.778	2.28e-07	7.14e-06	DUSP2	dual specificity phosphatase 2
511233	1.5541	2.7437	26.714	2.36e-07	7.33e-06	ORAI2	ORAI calcium release-activated calcium modulator 2
511617	1.5539	0.58792	11.451	0.00071472	0.0052397	LOC511617	"GTPase; IMAP family member 5-like"
768081	1.5538	2.2033	13.525	0.00023541	0.0021575	TNFSF18	TNF superfamily member 18
510906	1.5528	5.7841	11.239	0.00080104	0.0057402	DDIT4L	DNA damage inducible transcript 4 like
535137	1.5493	3.912	16.639	4.52e-05	0.00057582	EPHB2	EPH receptor B2
616646	1.5484	0.061906	9.0343	0.0026496	0.014866	CLEC4D	C-type lectin domain family 4 member D
535347	1.5469	3.0122	16.784	4.19e-05	0.00054092	FYB1	FYN binding protein 1
767892	1.5469	0.41384	13.146	0.00028816	0.0025172	HCST	hematopoietic cell signal transducer
281061	1.5452	1.6458	9.1546	0.0024809	0.014098	CDK1	cyclin dependent kinase 1
518274	1.5403	2.8879	7.9725	0.0047492	0.023732	ANLN	anillin actin binding protein
508363	1.5396	1.2563	10.597	0.001133	0.0076284	CLSPN	claspin
509974	1.5363	0.99104	12.628	0.00037994	0.0031547	ADGRG5	adhesion G protein-coupled receptor G5
513984	1.536	4.8601	28.784	8.09e-08	3.03e-06	SLC15A3	solute carrier family 15 member 3
614056	1.5323	0.76599	11.218	0.00081019	0.005793	SGO1	shugoshin 1
100299171	1.5305	1.019	16.039	6.21e-05	0.0007434	GINS2	GINS complex subunit 2
504819	1.5278	3.1876	11.641	0.00064505	0.0048316	NEXN	nexilin F-actin binding protein
327703	1.5276	4.5611	14.53	0.00013793	0.0014131	CACNB1	calcium voltage-gated channel auxiliary subunit beta 1
522018	1.5268	-0.74148	6.8166	0.0090314	0.039249	NLRP12	NLR family pyrin domain containing 12
524622	1.5261	-0.26138	7.6936	0.0055417	0.026722	NELL2	neural EGFL like 2
282035	1.526	6.587	36.072	1.9e-09	1.27e-07	RGS16	regulator of G protein signaling 16
505640	1.5256	7.1177	24.365	7.97e-07	2.05e-05	PLTP	phospholipid transfer protein
526639	1.5236	-0.49517	7.524	0.0060882	0.028902	LCN2	lipocalin 2
510907	1.5234	6.4713	35.48	2.58e-09	1.64e-07	ADAM19	ADAM metallopeptidase domain 19
505563	1.5228	0.08766	12.521	0.0004023	0.0033082	KCNK1	potassium two pore domain channel subfamily K member 1
616294	1.5203	4.6843	15.383	8.78e-05	0.00099129	PARVB	parvin beta
100297676	1.5201	5.5112	29.143	6.72e-08	2.59e-06	LOC100297676	C-type lectin domain family 2 member D11
530077	1.5195	2.1553	16.961	3.82e-05	0.00049971	LOC530077	GTPase IMAP family member 5
509461	1.5177	3.7847	14.804	0.00011929	0.0012742	TMEM45A	transmembrane protein 45A
535263	1.5164	-0.40384	10.512	0.001186	0.0078999	SCML4	Scm polycomb group protein like 4
512686	1.5159	3.1373	18.049	2.15e-05	0.00030651	SLC9A5	solute carrier family 9 member A5
281212	1.5135	3.5077	16.305	5.39e-05	0.0006653	GRO1	"chemokine (C-X-C motif) ligand 1 (melanoma growth stimulating activity; alpha)"
613815	1.5122	2.7488	19.598	9.56e-06	0.0001578	TMEM37	transmembrane protein 37
517520	1.5119	4.5243	12.35	0.0004411	0.0035599	CEP85	centrosomal protein 85
526363	1.5081	-1.0397	7.9435	0.004826	0.024069	GRIK4	glutamate ionotropic receptor kainate type subunit 4
615930	1.5078	5.4018	23.599	1.19e-06	2.84e-05	IFI30	IFI30 lysosomal thiol reductase
511581	1.5069	10.252	28.308	1.03e-07	3.72e-06	C1R	complement C1r
509606	1.5022	8.7058	19.862	8.32e-06	0.00014227	PODN	podocan
520039	1.5004	-0.62189	6.3607	0.011668	0.048124	RASGRF1	Ras protein specific guanine nucleotide releasing factor 1
512571	1.4995	9.1593	20.384	6.34e-06	0.00011321	PKM	pyruvate kinase M1/2
531942	1.4976	6.2586	31.115	2.43e-08	1.1e-06	BCL3	BCL3 transcription coactivator
515301	1.4976	0.69238	9.4719	0.0020864	0.012346	CDC6	cell division cycle 6
506911	1.4955	-0.65748	11.679	0.00063206	0.0047512	RAB19	"RAB19; member RAS oncogene family"
100848925	1.4949	1.246	7.9985	0.0046816	0.023457	PPM1J	"protein phosphatase; Mg2+/Mn2+ dependent 1J"
514175	1.4945	0.21765	14.506	0.00013972	0.0014258	TMEM144	transmembrane protein 144
107131142	1.4937	0.33532	10.795	0.0010177	0.0069476	107131142	NA
504323	1.4913	6.595	20.401	6.28e-06	0.00011249	THBS3	thrombospondin 3
512975	1.4913	1.0279	14.397	0.00014807	0.0014935	CLDN7	claudin 7
282305	1.4913	-0.4176	10.728	0.0010555	0.0071748	PGLYRP1	peptidoglycan recognition protein 1
540451	1.4892	6.9946	30.235	3.83e-08	1.62e-06	EMILIN1	elastin microfibril interfacer 1
520348	1.4888	3.6898	33.007	9.18e-09	4.85e-07	MARCHF3	membrane associated ring-CH-type finger 3
528098	1.4877	5.5797	25.459	4.52e-07	1.27e-05	PCSK5	proprotein convertase subtilisin/kexin type 5
510833	1.4869	13.956	11.312	0.00077011	0.0055521	COL3A1	collagen type III alpha 1 chain
539360	1.486	2.8573	16.345	5.28e-05	0.00065517	CAPN6	calpain 6
280814	1.4859	5.0342	27.878	1.29e-07	4.48e-06	HCK	"HCK proto-oncogene; Src family tyrosine kinase"
507859	1.4858	3.7313	25.154	5.29e-07	1.47e-05	NCF4	neutrophil cytosolic factor 4
281274	1.4837	7.3541	13.957	0.00018708	0.0017861	LDHA	lactate dehydrogenase A
523367	1.4826	1.846	7.2968	0.0069079	0.031948	SHCBP1	SHC binding and spindle associated 1
282329	1.481	-1.1022	7.7793	0.0052848	0.025766	PTGER2	prostaglandin E receptor 2
317693	1.4766	9.6166	26.494	2.64e-07	8.02e-06	AEBP1	AE binding protein 1
407771	1.4761	4.593	26.223	3.04e-07	8.9e-06	CCR1	chemokine (C-C motif) receptor 1
506687	1.4759	5.4352	25.061	5.55e-07	1.52e-05	SLC37A2	solute carrier family 37 member 2
530550	1.4757	4.014	12.326	0.00044663	0.0035956	ARHGAP28	Rho GTPase activating protein 28
281631	1.4746	5.8272	16.22	5.64e-05	0.00068729	APOA1	apolipoprotein A1
528926	1.4728	3.6174	25.331	4.83e-07	1.35e-05	LY9	lymphocyte antigen 9
508671	1.4719	3.9177	7.9369	0.0048438	0.024103	HSPB2	heat shock protein family B (small) member 2
100533481	1.4713	0.37863	11.478	0.00070412	0.0051794	P2RY11	purinergic receptor P2Y11
534781	1.4713	1.6801	8.0871	0.0044582	0.022603	PBK	PDZ binding kinase
524806	1.4707	4.8871	13.959	0.00018685	0.0017861	MAPK8IP1	mitogen-activated protein kinase 8 interacting protein 1
282262	1.4659	9.7284	19.839	8.43e-06	0.00014366	IGFBP4	insulin like growth factor binding protein 4
618377	1.4642	4.8075	29.188	6.57e-08	2.53e-06	LOC618377	midkine
100140306	1.4632	-0.4331	8.2131	0.0041589	0.021279	LMTK3	lemur tyrosine kinase 3
539579	1.4628	1.2435	17.88	2.35e-05	0.00033073	PKLR	pyruvate kinase L/R
510360	1.4626	7.8221	21.467	3.6e-06	7.25e-05	BMP1	bone morphogenetic protein 1
534258	1.4607	6.4365	29.212	6.49e-08	2.52e-06	PRRX2	paired related homeobox 2
508888	1.4598	4.0345	23.654	1.15e-06	2.79e-05	PLCB2	phospholipase C beta 2
784460	1.4556	1.9268	12.757	0.00035464	0.0029898	SPIB	Spi-B transcription factor
511180	1.4546	4.5989	27.226	1.81e-07	5.91e-06	SIGLEC11	sialic acid binding Ig like lectin 11
512478	1.4543	2.524	17.081	3.58e-05	0.00047279	SEPTIN1	septin 1
524256	1.453	0.33867	9.8235	0.0017229	0.01065	ZNF300	zinc finger protein 300
616674	1.4519	2.0276	13.305	0.00026471	0.0023566	CLEC4A	C-type lectin domain family 4 member A
280989	1.4507	5.1957	22.888	1.72e-06	3.82e-05	AIF1	allograft inflammatory factor 1
519120	1.4483	3.7841	35.494	2.56e-09	1.64e-07	PYROXD2	pyridine nucleotide-disulphide oxidoreductase domain 2
574056	1.4481	2.1428	15.408	8.66e-05	0.00098046	TNFSF8	TNF superfamily member 8
507100	1.4476	6.1662	24.583	7.12e-07	1.85e-05	SPI1	Spi-1 proto-oncogene
509578	1.4453	0.36024	7.5414	0.0060298	0.028649	CD96	CD96 molecule
513202	1.4422	0.41298	14.582	0.00013417	0.001392	C13H20orf96	chromosome 13 C20orf96 homolog
785007	1.4413	4.3789	10.475	0.00121	0.0080268	PROB1	proline rich basic protein 1
516323	1.441	-1.2	6.7575	0.0093356	0.040276	TCTEX1D4	Tctex1 domain containing 4
100137722	1.4401	5.3459	11.074	0.00087535	0.0061444	PTP4A3	protein tyrosine phosphatase 4A3
533531	1.4396	7.3591	10.477	0.0012085	0.0080208	SYNPO	synaptopodin
539605	1.438	5.533	28.545	9.16e-08	3.35e-06	CFP	complement factor properdin
517846	1.4379	0.81862	13.277	0.00026862	0.00238	FCRL1	Fc receptor like 1
538680	1.4373	-0.40827	6.5119	0.010715	0.045052	BCL11A	BAF chromatin remodeling complex subunit BCL11A
782019	1.437	5.8163	25.621	4.15e-07	1.19e-05	IER5L	immediate early response 5 like
510860	1.4325	5.2276	16.858	4.03e-05	0.00052457	LOC510860	C4b-binding protein alpha-like
519652	1.4324	4.049	18.314	1.87e-05	0.00027574	ADAM8	ADAM metallopeptidase domain 8
100336471	1.4324	-0.77885	6.7318	0.0094711	0.040739	IL17REL	interleukin 17 receptor E like
513589	1.4312	4.0121	24.71	6.66e-07	1.75e-05	SLA	Src like adaptor
507407	1.429	3.6596	22.392	2.22e-06	4.78e-05	MSC	musculin
617096	1.4272	-0.067542	8.0555	0.0045365	0.022879	CDH26	cadherin 26
281814	1.4253	6.8001	14.153	0.00016854	0.0016453	HIF1A	hypoxia inducible factor 1 subunit alpha
513924	1.4252	5.1941	24.169	8.83e-07	2.21e-05	PSTPIP1	proline-serine-threonine phosphatase interacting protein 1
538958	1.4251	5.5548	23.782	1.08e-06	2.64e-05	DSEL	dermatan sulfate epimerase like
505928	1.4249	3.071	21.525	3.49e-06	7.06e-05	CES2	carboxylesterase 2
518168	1.4245	3.33	14.164	0.00016759	0.0016409	PLXNC1	plexin C1
524990	1.4244	7.5529	21.795	3.03e-06	6.24e-05	PLVAP	plasmalemma vesicle associated protein
510458	1.4236	2.3243	16.262	5.52e-05	0.00067615	SUSD2	sushi domain containing 2
535327	1.4215	-0.021686	9.5648	0.0019835	0.011845	MAPK13	mitogen-activated protein kinase 13
100297981	1.4194	2.6619	12.402	0.0004288	0.0034757	EGR2	early growth response 2
538402	1.4173	1.1109	11.525	0.00068672	0.0050715	FAM81A	family with sequence similarity 81 member A
534223	1.4172	-0.53248	7.0263	0.0080323	0.035676	SCN3A	sodium voltage-gated channel alpha subunit 3
281912	1.4164	7.4527	22.376	2.24e-06	4.82e-05	MFAP2	microfibril associated protein 2
100125231	1.4139	5.5566	27.915	1.27e-07	4.42e-06	MAGED4B	"melanoma antigen family D; 4B"
537351	1.4139	7.1973	27.12	1.91e-07	6.14e-06	ABCA6	ATP binding cassette subfamily A member 6
614844	1.408	2.0227	9.0021	0.0026966	0.015075	TMPRSS6	transmembrane serine protease 6
613523	1.4004	-0.31056	6.7214	0.0095263	0.040896	EAF2	ELL associated factor 2
539146	1.3968	1.2044	15.299	9.18e-05	0.0010298	GPR132	G protein-coupled receptor 132
506043	1.3959	5.521	23.567	1.21e-06	2.89e-05	FKBP11	FKBP prolyl isomerase 11
282573	1.3954	3.2838	14.523	0.00013842	0.001417	KCNMA1	potassium calcium-activated channel subfamily M alpha 1
100124430	1.3953	5.7689	27.322	1.72e-07	5.65e-06	ARHGAP4	Rho GTPase activating protein 4
525562	1.3933	0.68183	13.955	0.00018723	0.0017863	NRTN	neurturin
508445	1.3914	5.5741	31.609	1.89e-08	8.86e-07	HCLS1	hematopoietic cell-specific Lyn substrate 1
510652	1.3913	4.2004	23.204	1.46e-06	3.32e-05	TNFAIP8L2	TNF alpha induced protein 8 like 2
618259	1.3907	1.0395	12.28	0.00045781	0.0036698	CLDND2	claudin domain containing 2
783452	1.3904	-0.5729	8.8648	0.0029073	0.015951	NRG2	neuregulin 2
617897	1.3886	3.3724	15.692	7.46e-05	0.00086046	FAM167B	family with sequence similarity 167 member B
618684	1.388	3.5642	21.003	4.59e-06	8.77e-05	MBP	myelin basic protein
767929	1.3878	0.35084	7.5719	0.0059285	0.028239	GPR171	G protein-coupled receptor 171
618239	1.3877	0.35219	11.602	0.00065875	0.0049122	MND1	meiotic nuclear divisions 1
532494	1.3869	4.3405	11.466	0.0007089	0.0052058	IGFALS	insulin like growth factor binding protein acid labile subunit
414925	1.3837	3.1532	9.2673	0.0023329	0.01347	BIRC5	baculoviral IAP repeat containing 5
282872	1.3829	10.547	18.644	1.58e-05	0.0002357	MMP2	matrix metallopeptidase 2
280745	1.381	2.3112	16.984	3.77e-05	0.00049466	CD5	CD5 molecule
513911	1.3792	1.1576	10.938	0.00094203	0.0065282	CXHXorf21	chromosome X CXorf21 homolog
538475	1.379	1.5644	14.58	0.00013436	0.0013929	PDZD4	PDZ domain containing 4
508224	1.3765	-0.14802	14.496	0.00014042	0.0014319	SCG5	secretogranin V
521099	1.3737	4.5464	28.748	8.25e-08	3.08e-06	FAM20A	FAM20A golgi associated secretory pathway pseudokinase
280741	1.3737	4.5561	14.98	0.00010866	0.0011809	CA4	carbonic anhydrase 4
615733	1.3731	2.7361	14.375	0.0001498	0.0015058	LOC615733	"GTPase; IMAP family member 1"
527118	1.3705	2.5407	15.19	9.72e-05	0.0010774	PALM3	paralemmin 3
505016	1.3672	4.7833	27.67	1.44e-07	4.89e-06	LAT2	linker for activation of T cells family member 2
281915	1.367	9.6873	17.175	3.41e-05	0.00045467	MMP14	matrix metallopeptidase 14
510910	1.3664	2.2674	14.782	0.00012066	0.0012835	CD84	CD84 molecule
505013	1.3649	2.2263	13.195	0.00028075	0.002469	GIMAP5	"GTPase; IMAP family member 5"
510299	1.3646	7.2087	31.327	2.18e-08	9.98e-07	CYGB	cytoglobin
527574	1.3622	2.3039	12.729	0.00036005	0.0030276	SALL2	spalt like transcription factor 2
100137840	1.3618	4.9203	30.803	2.86e-08	1.25e-06	DLG4	discs large MAGUK scaffold protein 4
505300	1.3617	3.056	18.228	1.96e-05	0.00028426	SMPDL3A	sphingomyelin phosphodiesterase acid like 3A
282341	1.361	6.3646	23.266	1.41e-06	3.26e-05	RNASE6	ribonuclease A family member k6
504618	1.3586	0.76583	11.325	0.00076461	0.0055216	PPEF1	protein phosphatase with EF-hand domain 1
506194	1.3563	4.4342	18.472	1.72e-05	0.00025582	TACC3	transforming acidic coiled-coil containing protein 3
520088	1.3545	1.0921	6.4194	0.011288	0.046869	MELK	maternal embryonic leucine zipper kinase
530031	1.3536	2.0471	11.086	0.00086993	0.0061262	GIMAP7	"GTPase; IMAP family member 7"
281799	1.3522	2.3462	12.477	0.00041191	0.0033597	GPR68	G protein-coupled receptor 68
281562	1.3517	7.8159	22.236	2.41e-06	5.14e-05	UCP2	uncoupling protein 2
100295019	1.3511	0.44125	9.8566	0.0016922	0.010495	TMEM232	transmembrane protein 232
513478	1.3509	4.4675	26.881	2.16e-07	6.86e-06	IL10RA	interleukin 10 receptor subunit alpha
281054	1.3501	3.1078	15.506	8.23e-05	0.00093775	CD3E	CD3e molecule
286858	1.3482	9.0075	22.043	2.67e-06	5.6e-05	PTGDS	prostaglandin D2 synthase
613433	1.3475	-0.76494	11.337	0.00075965	0.0054966	SYNPR	synaptoporin
504545	1.3468	4.2441	20.068	7.47e-06	0.00013029	PLPP2	phospholipid phosphatase 2
534082	1.3468	-0.31249	7.9406	0.0048337	0.02408	ADAMTS3	ADAM metallopeptidase with thrombospondin type 1 motif 3
514943	1.3465	0.59686	8.9977	0.0027032	0.015092	RHBDL2	rhomboid like 2
526233	1.3462	2.6848	9.5554	0.0019937	0.011894	EGR3	early growth response 3
540245	1.345	4.36	16.166	5.8e-05	0.00070333	NR4A2	nuclear receptor subfamily 4 group A member 2
515266	1.3446	4.6284	14.546	0.00013678	0.0014057	ATF3	activating transcription factor 3
522980	1.3441	2.8917	7.5721	0.0059278	0.028239	USP2	ubiquitin specific peptidase 2
767833	1.343	6.9616	31.784	1.72e-08	8.2e-07	FBLIM1	filamin binding LIM protein 1
534961	1.3407	9.2471	15.69	7.46e-05	0.00086056	C1QA	complement C1q A chain
407174	1.3407	0.78805	9.3299	0.0022544	0.013126	SLC6A17	solute carrier family 6 member 17
517887	1.3405	5.4258	21.665	3.25e-06	6.62e-05	CYTH4	cytohesin 4
532964	1.3404	5.6896	27.034	2e-07	6.41e-06	MYO1F	myosin IF
517231	1.3404	3.2912	23.016	1.61e-06	3.62e-05	RUBCNL	rubicon like autophagy enhancer
507960	1.3391	3.1773	20.377	6.36e-06	0.00011344	ARHGAP9	Rho GTPase activating protein 9
512171	1.332	7.0966	17.028	3.68e-05	0.00048466	ADAMTS1	ADAM metallopeptidase with thrombospondin type 1 motif 1
510239	1.3319	3.6769	18.65	1.57e-05	0.00023547	SEMA4A	semaphorin 4A
525243	1.3294	2.5233	13.72	0.00021221	0.0019783	WSCD2	WSC domain containing 2
616711	1.3289	0.61716	9.207	0.002411	0.013834	RPRML	reprimo like
281860	1.3282	3.9132	14.77	0.00012145	0.0012878	IL1RN	interleukin 1 receptor antagonist
281060	1.3276	2.3726	10.898	0.00096259	0.0066389	CD8A	CD8a molecule
525159	1.3273	4.729	20.769	5.18e-06	9.65e-05	FERMT3	fermitin family member 3
504741	1.3253	7.1203	27.199	1.84e-07	5.97e-06	COLEC12	collectin subfamily member 12
790164	1.3244	3.811	18.661	1.56e-05	0.00023464	SLAMF7	SLAM family member 7
786236	1.322	1.7006	18.287	1.9e-05	0.00027748	SIRPB2	signal regulatory protein beta 2
515784	1.3207	6.6846	17.955	2.26e-05	0.00032059	CKAP4	cytoskeleton associated protein 4
520771	1.3207	1.0676	13.457	0.00024415	0.0022143	AVIL	advillin
515133	1.3188	4.9672	12.506	0.00040559	0.0033185	ECRG4	ECRG4 augurin precursor
613624	1.3188	0.8431	6.4354	0.011187	0.046569	RGS18	regulator of G protein signaling 18
785418	1.3168	2.0801	16.181	5.76e-05	0.0006985	KCNK6	potassium two pore domain channel subfamily K member 6
526771	1.3165	4.0491	20.754	5.22e-06	9.69e-05	TEAD4	TEA domain transcription factor 4
617628	1.3162	2.0487	14.175	0.0001666	0.0016341	BATF	basic leucine zipper ATF-like transcription factor
617345	1.316	4.5635	23.432	1.29e-06	3.04e-05	VAV1	vav guanine nucleotide exchange factor 1
787736	1.3144	5.5305	24.037	9.45e-07	2.34e-05	SELENOM	selenoprotein M
539555	1.3141	4.6918	25.494	4.44e-07	1.25e-05	MARCKSL1	MARCKS like 1
777776	1.3129	6.0722	12.63	0.00037964	0.0031547	LYZ	lysozyme
512927	1.3127	1.0756	11.209	0.00081383	0.0058116	TLDC2	TBC/LysM-associated domain containing 2
504471	1.3123	9.2102	18.752	1.49e-05	0.00022578	PCOLCE	procollagen C-endopeptidase enhancer
512010	1.3106	1.0769	8.1402	0.0043295	0.022057	ARAP2	"ArfGAP with RhoGAP domain; ankyrin repeat and PH domain 2"
531234	1.3103	2.5818	8.881	0.0028815	0.015862	NCAPG	non-SMC condensin I complex subunit G
783965	1.31	1.5423	8.8684	0.0029016	0.015934	ROR1	receptor tyrosine kinase like orphan receptor 1
538896	1.3096	2.6515	19.513	9.99e-06	0.00016367	BDKRB2	bradykinin receptor B2
282467	1.3081	5.3018	10.758	0.0010386	0.0070694	S100A12	S100 calcium binding protein A12
613844	1.3068	2.7153	13.271	0.00026959	0.002387	METTL7A	methyltransferase like 7A
783907	1.306	4.5499	11.882	0.00056671	0.0043656	ANG2	angiogenin 2
506903	1.3058	2.4956	14.954	0.00011018	0.0011934	GALNT6	polypeptide N-acetylgalactosaminyltransferase 6
526880	1.3028	0.6072	10.536	0.0011708	0.0078291	KLHL4	kelch like family member 4
281144	1.3027	2.362	13.506	0.0002378	0.0021749	EPOR	erythropoietin receptor
518609	1.3004	4.1882	15.422	8.6e-05	0.00097431	CD55	CD55 molecule (Cromer blood group)
539091	1.2985	3.0241	14.078	0.00017539	0.0016944	TRIM45	tripartite motif containing 45
506807	1.2978	1.9584	12.218	0.00047323	0.0037772	CXCR6	C-X-C motif chemokine receptor 6
523889	1.2975	5.3372	9.3	0.0022915	0.013288	ATP13A3	ATPase 13A3
508365	1.297	1.0855	6.7112	0.0095808	0.041089	BCL2L14	BCL2 like 14
526739	1.2969	1.4965	12.809	0.00034497	0.0029253	GPAT2	"glycerol-3-phosphate acyltransferase 2; mitochondrial"
617552	1.2937	0.82448	7.2276	0.0071789	0.032829	CNKSR1	connector enhancer of kinase suppressor of Ras 1
615929	1.2934	0.91228	13.817	0.00020149	0.0019001	GGT7	gamma-glutamyltransferase 7
523673	1.2933	1.181	12.466	0.00041452	0.0033789	SLC1A7	solute carrier family 1 member 7
369025	1.2932	2.4273	9.3576	0.0022206	0.012985	PRF1	perforin 1
538209	1.2912	6.1102	22.857	1.75e-06	3.86e-05	PTGFRN	prostaglandin F2 receptor inhibitor
514616	1.2909	4.873	18.151	2.04e-05	0.00029373	DOK2	docking protein 2
783487	1.2895	1.9443	9.6649	0.0018782	0.011361	ENHO	energy homeostasis associated
782388	1.2879	4.723	20.527	5.88e-06	0.00010638	CPNE2	copine 2
614872	1.2849	6.29	19.105	1.24e-05	0.00019348	RPL22L1	ribosomal protein L22 like 1
280994	1.2849	3.5309	16.985	3.77e-05	0.00049466	ALPL	"alkaline phosphatase; biomineralization associated"
618257	1.2834	3.4982	19.286	1.13e-05	0.00017918	SORCS2	sortilin related VPS10 domain containing receptor 2
539414	1.2834	3.3194	14.876	0.0001148	0.0012322	RAI2	retinoic acid induced 2
504559	1.2818	-0.68961	6.802	0.0091056	0.039465	DIRAS3	DIRAS family GTPase 3
100125415	1.2804	2.9636	8.4216	0.0037079	0.019406	GIMAP7	"GTPase; IMAP family member 7"
614871	1.2788	1.6754	9.872	0.0016781	0.010437	GIMAP7	"GTPase; IMAP family member 7"
281674	1.2782	2.8304	9.6022	0.0019434	0.011656	CD79A	CD79a molecule
523311	1.2778	5.8733	21.385	3.76e-06	7.54e-05	GPX7	glutathione peroxidase 7
281368	1.2775	1.4309	11.545	0.00067926	0.005033	OLR1	oxidized low density lipoprotein receptor 1
536375	1.2773	2.5696	15.366	8.85e-05	0.00099899	TMEM229B	transmembrane protein 229B
540643	1.2765	4.0104	11.667	0.00063615	0.0047792	LMNB1	lamin B1
511504	1.2763	1.2289	15.715	7.37e-05	0.00085091	CAMK1G	calcium/calmodulin dependent protein kinase IG
504282	1.2741	4.0935	22.518	2.08e-06	4.5e-05	PLK3	polo like kinase 3
510549	1.2725	3.5966	19.665	9.23e-06	0.00015374	RASSF4	Ras association domain family member 4
510156	1.2717	7.4061	11.196	0.00081996	0.0058437	CYP4V2	"cytochrome P450; family 4; subfamily V; polypeptide 2"
524683	1.2703	4.8394	18.852	1.41e-05	0.00021551	SAMHD1	SAM and HD domain containing deoxynucleoside triphosphate triphosphohydrolase 1
522915	1.2702	0.64319	12.991	0.00031304	0.0027056	TEKT3	tektin 3
281055	1.2699	0.67484	6.8079	0.0090758	0.03939	CD3G	CD3g molecule
533547	1.2696	1.9392	11.256	0.00079345	0.0057013	KLKB1	kallikrein B1
534661	1.267	0.90876	9.3849	0.0021878	0.012842	PAX8	paired box 8
282226	1.2643	6.3494	19.372	1.08e-05	0.00017364	FCER1G	Fc fragment of IgE receptor Ig
100137734	1.2588	4.1291	16.748	4.27e-05	0.00054963	PILRA	paired immunoglobin like type 2 receptor alpha
616753	1.2582	5.6022	11.825	0.00058452	0.0044712	CISH	cytokine inducible SH2 containing protein
615798	1.2571	4.4303	13.398	0.00025192	0.0022737	PKIB	cAMP-dependent protein kinase inhibitor beta
493710	1.2558	4.5338	10.614	0.0011225	0.0075811	TNFAIP6	TNF alpha induced protein 6
515340	1.2555	2.1541	15.021	0.00010635	0.0011626	ABO	"ABO; alpha 1-3-N-acetylgalactosaminyltransferase and alpha 1-3-galactosyltransferase"
614927	1.2555	1.0383	13.873	0.00019556	0.0018522	IL27	interleukin 27
509422	1.2551	4.9333	12.517	0.00040323	0.0033116	FKBP7	FKBP prolyl isomerase 7
788038	1.2544	1.595	13.748	0.00020902	0.0019542	MGC157082	uncharacterized LOC788038
539123	1.2541	3.5812	14.629	0.00013089	0.0013635	S1PR3	sphingosine-1-phosphate receptor 3
281881	1.2532	1.4042	8.9112	0.0028343	0.015657	KCNH1	potassium voltage-gated channel subfamily H member 1
527641	1.253	1.2619	11.612	0.00065535	0.004898	SYTL1	synaptotagmin like 1
515515	1.2519	4.4892	21.748	3.11e-06	6.38e-05	SYK	spleen associated tyrosine kinase
520552	1.2514	3.7648	20.855	4.95e-06	9.28e-05	GAL3ST4	galactose-3-O-sulfotransferase 4
282846	1.2488	4.4173	20.046	7.56e-06	0.00013128	PYCARD	PYD and CARD domain containing
768319	1.2474	0.61683	8.9882	0.0027173	0.015145	MT1E	metallothionein 1E
512700	1.2453	0.48531	7.9108	0.0049142	0.024332	FLT3	fms related receptor tyrosine kinase 3
522509	1.2448	2.8901	15.041	0.0001052	0.0011539	PDE7B	phosphodiesterase 7B
514618	1.2448	3.2095	11.775	0.00060034	0.0045627	RACGAP1	Rac GTPase activating protein 1
514246	1.2441	8.5119	19.156	1.2e-05	0.00018949	JUNB	"JunB proto-oncogene; AP-1 transcription factor subunit"
521857	1.244	5.9989	21.619	3.33e-06	6.75e-05	TRIB1	tribbles pseudokinase 1
513053	1.2437	6.7377	27.143	1.89e-07	6.1e-06	OLFML2B	olfactomedin like 2B
286877	1.2429	3.1342	8.7095	0.0031656	0.017082	PRKCZ	protein kinase C zeta
537487	1.2423	2.9377	12.035	0.00052216	0.0040952	IGSF10	immunoglobulin superfamily member 10
518906	1.2416	5.4054	16.271	5.49e-05	0.00067489	GPR153	G protein-coupled receptor 153
513244	1.241	4.7202	21.229	4.08e-06	7.97e-05	LCP2	lymphocyte cytosolic protein 2
519311	1.2408	2.652	16.114	5.96e-05	0.00072029	PTPDC1	protein tyrosine phosphatase domain containing 1
505103	1.2401	4.1169	16.225	5.62e-05	0.00068729	PHGDH	phosphoglycerate dehydrogenase
616928	1.2397	1.8152	12.629	0.00037976	0.0031547	RHEX	regulator of hemoglobinization and erythroid cell expansion
540879	1.2379	2.5641	8.8772	0.0028876	0.015881	MAP3K7CL	MAP3K7 C-terminal like
528530	1.2374	5.3227	16.701	4.38e-05	0.00056122	CSF2RB	colony stimulating factor 2 receptor beta common subunit
526006	1.2374	0.65079	10.318	0.0013177	0.0085756	ENO2	enolase 2
506294	1.2355	3.2245	12.156	0.00048926	0.0038837	KIF22	kinesin family member 22
617184	1.235	2.5331	13.221	0.00027677	0.0024405	KCNK4	potassium two pore domain channel subfamily K member 4
510751	1.235	2.8264	10.5	0.0011937	0.0079351	GIMAP4	"GTPase; IMAP family member 4"
517359	1.2344	1.7874	11.226	0.00080663	0.0057771	CD19	CD19 molecule
513264	1.2341	3.6388	19.802	8.59e-06	0.00014571	LPXN	leupaxin
497017	1.234	2.363	10.432	0.0012387	0.00818	CCR5	C-C motif chemokine receptor 5
514193	1.2324	3.9999	17.927	2.3e-05	0.0003237	FILIP1	filamin A interacting protein 1
614838	1.2322	4.2193	24.644	6.9e-07	1.8e-05	PIK3R5	phosphoinositide-3-kinase regulatory subunit 5
520956	1.2294	3.279	20.989	4.62e-06	8.8e-05	ABHD17C	abhydrolase domain containing 17C
516135	1.2292	2.7514	13.187	0.00028185	0.002477	SLC2A10	solute carrier family 2 member 10
528166	1.229	2.5195	13.29	0.00026685	0.0023691	NLRP1	NLR family pyrin domain containing 1
281644	1.2287	0.69767	7.5197	0.0061027	0.028953	BFSP1	beaded filament structural protein 1
614923	1.2285	1.8824	10.535	0.0011712	0.0078291	LOC614923	sialic acid-binding Ig-like lectin 14
505056	1.2282	1.9272	12.301	0.0004528	0.0036363	GPR35	G protein-coupled receptor 35
539430	1.228	5.5471	26.732	2.34e-07	7.27e-06	OSR1	odd-skipped related transcription factor 1
617420	1.228	2.5518	9.8969	0.0016556	0.010331	ISG12(B)	TLH29 protein precursor-like
540933	1.2275	1.7404	8.1282	0.0043583	0.022174	HELLS	"helicase; lymphoid specific"
281941	1.2269	3.3978	8.0365	0.0045844	0.023076	NCAM1	neural cell adhesion molecule 1
533145	1.2263	5.0911	14.258	0.00015939	0.0015863	PHLDB3	pleckstrin homology like domain family B member 3
508482	1.2252	1.6981	6.4237	0.011261	0.046793	CPNE5	copine 5
615842	1.2245	1.5233	14.036	0.00017938	0.0017227	AMMECR1	AMMECR nuclear protein 1
512867	1.2234	1.7105	10.342	0.0013003	0.0085054	LOC512867	"GTPase; IMAP family member 1-like"
511603	1.221	5.3583	20.989	4.62e-06	8.8e-05	PDIA5	protein disulfide isomerase family A member 5
504220	1.2209	5.3141	27.319	1.73e-07	5.65e-06	SLC7A7	solute carrier family 7 member 7
282468	1.2199	4.9168	17.94	2.28e-05	0.00032217	SLCO2A1	solute carrier organic anion transporter family member 2A1
508510	1.2177	3.4881	19.724	8.95e-06	0.00015057	SCAMP5	secretory carrier membrane protein 5
507327	1.2171	7.3854	14.034	0.00017957	0.0017233	P4HA2	prolyl 4-hydroxylase subunit alpha 2
510988	1.2165	3.0837	10.958	0.00093205	0.0064728	GIMAP7	"GTPase; IMAP family member 7"
505914	1.216	3.0206	15.011	0.00010686	0.0011653	ABRACL	ABRA C-terminal like
617311	1.2125	5.2225	20.437	6.16e-06	0.00011055	MEIS3	Meis homeobox 3
280720	1.212	8.1465	16.789	4.18e-05	0.00053984	BRB	brain ribonuclease
281963	1.2119	1.8763	13.474	0.00024188	0.0022044	P2RY1	purinergic receptor P2Y1
510943	1.2117	3.3686	16.219	5.64e-05	0.00068729	CCDC88B	coiled-coil domain containing 88B
539364	1.2112	4.9095	16.851	4.04e-05	0.00052581	BTG2	BTG anti-proliferation factor 2
539109	1.2111	3.0322	9.6426	0.0019012	0.011463	MMP11	matrix metallopeptidase 11
507126	1.211	4.4615	15.805	7.02e-05	0.00082261	THEMIS2	thymocyte selection associated family member 2
539388	1.2109	3.6176	17.27	3.24e-05	0.00043679	TMUB1	transmembrane and ubiquitin like domain containing 1
100299651	1.2102	6.108	17.64	2.67e-05	0.00036919	ABCA2	ATP binding cassette subfamily A member 2
510967	1.2099	3.17	15.004	0.00010731	0.0011683	CTSW	cathepsin W
539328	1.2096	2.9149	13.446	0.00024548	0.0022233	EXOC3L2	exocyst complex component 3 like 2
531074	1.2072	1.7398	8.5699	0.0034176	0.018134	KIF14	kinesin family member 14
617442	1.2058	3.5705	11.732	0.00061448	0.0046431	EVI2B	ecotropic viral integration site 2B
507300	1.2053	2.1446	10.054	0.0015203	0.0096347	FOXC2	forkhead box C2
281409	1.205	6.9021	19.289	1.12e-05	0.0001791	PLOD1	"procollagen-lysine;2-oxoglutarate 5-dioxygenase 1"
507061	1.2048	2.2855	13.462	0.00024344	0.0022095	DUSP5	dual specificity phosphatase 5
767985	1.2047	2.5596	9.3783	0.0021957	0.012882	CKS2	CDC28 protein kinase regulatory subunit 2
504438	1.2031	8.0011	16.69	4.4e-05	0.00056381	SSR4	signal sequence receptor subunit 4
507000	1.2025	1.5933	9.568	0.00198	0.011835	SLC13A5	solute carrier family 13 member 5
338031	1.2021	4.0579	11.966	0.00054187	0.0042041	FLT4	fms related receptor tyrosine kinase 4
618154	1.2019	0.16229	7.5776	0.0059099	0.028182	MEX3A	mex-3 RNA binding family member A
538835	1.198	5.8808	20.539	5.84e-06	0.00010593	ARHGAP30	Rho GTPase activating protein 30
510538	1.1979	2.14	10.838	0.00099457	0.0068341	ASF1B	anti-silencing function 1B histone chaperone
535622	1.1966	4.2466	18.13	2.06e-05	0.00029628	MAP3K8	mitogen-activated protein kinase kinase kinase 8
516214	1.1953	5.4541	17.747	2.52e-05	0.00035162	RENBP	renin binding protein
524909	1.195	1.4162	14.429	0.00014552	0.0014724	GLIS3	GLIS family zinc finger 3
767841	1.1942	3.5332	20.634	5.56e-06	0.00010158	ARMCX2	armadillo repeat containing X-linked 2
534137	1.1941	4.5074	21.846	2.95e-06	6.12e-05	SASH3	SAM and SH3 domain containing 3
540732	1.1929	2.65	14.969	0.00010932	0.0011871	ACER2	alkaline ceramidase 2
533216	1.1906	4.3783	15.396	8.72e-05	0.00098591	IKBKE	inhibitor of nuclear factor kappa B kinase subunit epsilon
522144	1.1903	5.0845	17.394	3.04e-05	0.00041393	C5AR2	complement component 5a receptor 2
281794	1.1902	4.083	20.813	5.06e-06	9.45e-05	GNAT1	G protein subunit alpha transducin 1
528508	1.1902	4.3813	14.324	0.00015391	0.0015428	DTX4	deltex E3 ubiquitin ligase 4
538131	1.1882	2.6182	7.853	0.0050738	0.024895	ADAMTS17	ADAM metallopeptidase with thrombospondin type 1 motif 17
614576	1.1868	8.0913	9.4856	0.0020709	0.012277	BIN1	bridging integrator 1
505256	1.186	1.6761	17.109	3.53e-05	0.00046647	SNX20	sorting nexin 20
511230	1.1856	4.0308	15.727	7.32e-05	0.00084748	DENND1C	DENN domain containing 1C
282390	1.1855	5.3831	19.64	9.35e-06	0.00015502	TYROBP	transmembrane immune signaling adaptor TYROBP
525364	1.1854	1.4388	7.3274	0.006791	0.031519	CSDC2	cold shock domain containing C2
281345	1.1845	4.2578	13.648	0.00022047	0.0020495	NCF1	neutrophil cytosolic factor 1
536310	1.1843	4.2873	10.982	0.00092004	0.0064098	ZDHHC2	zinc finger DHHC-type palmitoyltransferase 2
614084	1.184	3.8753	12.514	0.00040388	0.0033137	PAPLN	"papilin; proteoglycan like sulfated glycoprotein"
104564307	1.1836	0.11188	8.6778	0.003221	0.017316	TMIGD3	transmembrane and immunoglobulin domain containing 3
281877	1.1834	6.3652	18.857	1.41e-05	0.00021518	ITGB2	integrin subunit beta 2
516915	1.1811	2.4302	13.712	0.00021308	0.001985	CD300A	CD300a molecule
616131	1.1779	6.5411	23.403	1.31e-06	3.08e-05	LHFPL2	LHFPL tetraspan subfamily member 2
504963	1.1773	7.3194	14.928	0.00011169	0.0012028	DPT	dermatopontin
101904713	1.1773	0.0036238	8.9553	0.0027667	0.015381	SPATA25	spermatogenesis associated 25
615800	1.1772	-0.78104	8.7389	0.0031149	0.016878	PYY	peptide YY
507367	1.1767	8.9325	8.4419	0.0036668	0.019236	PDK4	pyruvate dehydrogenase kinase 4
539945	1.1758	0.87544	8.9381	0.0027928	0.015499	ITGB1BP2	integrin subunit beta 1 binding protein 2
507572	1.1756	1.2999	6.7564	0.0093413	0.040287	CHMP4C	charged multivesicular body protein 4C
540990	1.1738	6.2576	15.324	9.05e-05	0.0010189	LCP1	lymphocyte cytosolic protein 1
539718	1.1735	0.089768	7.7841	0.0052707	0.025716	SCN2A	sodium voltage-gated channel alpha subunit 2
100300510	1.1729	3.1417	10.604	0.0011282	0.0076149	LOC100300510	T-cell receptor beta-1 chain C region
540605	1.1714	3.066	14.065	0.00017665	0.0017048	CREM	cAMP responsive element modulator
281035	1.171	10.339	15.757	7.2e-05	0.00083653	SERPING1	serpin family G member 1
101907028	1.1686	2.6499	15.089	0.00010255	0.0011296	POU2F2	POU class 2 homeobox 2
617439	1.1685	3.9303	14.02	0.00018091	0.0017349	TNFRSF12A	TNF receptor superfamily member 12A
512682	1.1672	7.4624	19.354	1.09e-05	0.00017466	SBNO2	strawberry notch homolog 2
618591	1.1658	2.8984	9.931	0.0016252	0.010175	CLECL1	C-type lectin like 1
788119	1.1653	6.2779	19.822	8.5e-06	0.0001447	NFATC4	nuclear factor of activated T cells 4
527410	1.1641	5.6605	26.813	2.24e-07	7.06e-06	PREX1	"phosphatidylinositol-3;4;5-trisphosphate dependent Rac exchange factor 1"
337925	1.1615	3.923	16.22	5.64e-05	0.00068729	SLC8A1	solute carrier family 8 member A1
788823	1.1614	4.9075	13.799	0.00020348	0.0019148	P3H4	prolyl 3-hydroxylase family member 4 (inactive)
529947	1.1598	8.4846	6.7479	0.0093858	0.040453	SCUBE2	"signal peptide; CUB domain and EGF like domain containing 2"
537391	1.1597	3.5	11.584	0.00066508	0.0049537	DDAH1	dimethylarginine dimethylaminohydrolase 1
100849042	1.1596	2.4335	14.742	0.00012326	0.0013027	PDE7A	phosphodiesterase 7A
618028	1.155	0.27809	8.6996	0.0031828	0.017153	KIRREL3	kirre like nephrin family adhesion molecule 3
523451	1.1547	4.2899	11.921	0.00055506	0.004286	TTC9	tetratricopeptide repeat domain 9
505040	1.1546	5.0705	17.316	3.16e-05	0.00042812	CD53	CD53 molecule
518356	1.1543	6.5886	23.779	1.08e-06	2.64e-05	SH3PXD2B	SH3 and PX domains 2B
533642	1.1539	5.4414	8.4351	0.0036805	0.019301	PLOD2	"procollagen-lysine;2-oxoglutarate 5-dioxygenase 2"
617017	1.1539	3.6683	6.4955	0.010815	0.045383	RAMP1	receptor activity modifying protein 1
282363	1.1528	4.0678	10.585	0.0011402	0.0076653	SLC6A2	solute carrier family 6 member 2
616416	1.1521	4.0527	11.968	0.00054126	0.0042039	KCTD12	potassium channel tetramerization domain containing 12
538641	1.1521	0.88354	8.9823	0.002726	0.015181	PRR7	"proline rich 7; synaptic"
781275	1.1497	0.94232	12.375	0.00043506	0.0035199	SAPCD1	suppressor APC domain containing 1
506709	1.148	4.851	14.326	0.00015375	0.0015425	FAM78A	family with sequence similarity 78 member A
531367	1.1465	5.8509	16.975	3.79e-05	0.00049638	NXN	nucleoredoxin
614493	1.1449	-0.87166	7.9553	0.0047946	0.023931	BNIPL	BCL2 interacting protein like
504728	1.1448	3.7323	16.326	5.33e-05	0.00065961	MCUB	mitochondrial calcium uniporter dominant negative beta subunit
515434	1.1415	2.8342	12.855	0.00033649	0.0028721	ACRBP	acrosin binding protein
514463	1.1415	0.30645	9.4065	0.0021622	0.012737	TEKT2	tektin 2
338062	1.1405	8.7962	17.803	2.45e-05	0.0003425	FCGRT	Fc fragment of IgG receptor and transporter
506723	1.1393	2.8266	12.572	0.00039149	0.0032295	TMEM132E	transmembrane protein 132E
514797	1.1389	0.12152	7.4629	0.0062985	0.029666	CLEC4E	C-type lectin domain family 4 member E
508026	1.1388	2.4874	10.993	0.00091462	0.0063857	OVOS2	ovostatin 2
281544	1.1382	8.3942	8.7232	0.0031418	0.016988	TPM1	tropomyosin 1
540806	1.1378	1.6082	8.4574	0.0036356	0.019088	SMAD9	SMAD family member 9
515731	1.1372	6.3375	21.093	4.38e-06	8.47e-05	PLXDC2	plexin domain containing 2
526835	1.1372	2.8284	10.709	0.0010661	0.0072378	NEURL2	neuralized E3 ubiquitin protein ligase 2
509796	1.1353	7.2094	22.149	2.52e-06	5.31e-05	DPYSL3	dihydropyrimidinase like 3
281402	1.1339	5.1385	16.098	6.01e-05	0.00072562	PIM1	"Pim-1 proto-oncogene; serine/threonine kinase"
513340	1.1315	3.6073	14.159	0.00016798	0.0016435	GNB3	G protein subunit beta 3
523101	1.1294	2.1485	12.507	0.00040543	0.0033185	SOWAHD	sosondowah ankyrin repeat domain family member D
505543	1.1292	8.7461	14.768	0.00012155	0.0012878	STAB1	stabilin 1
615438	1.1261	3.8679	19.137	1.22e-05	0.00019044	BTBD19	BTB domain containing 19
782922	1.1253	2.3297	7.4794	0.0062409	0.029458	LOC782922	prostaglandin F synthetase II-like
506254	1.1239	-0.84722	6.6942	0.0096729	0.041376	TBC1D21	TBC1 domain family member 21
520630	1.1233	2.04	15.201	9.66e-05	0.0010731	SLC45A4	solute carrier family 45 member 4
505901	1.1229	3.9492	7.0825	0.0077839	0.034861	PRKCQ	protein kinase C theta
535415	1.1227	1.87	13.595	0.00022678	0.0020976	HDAC9	histone deacetylase 9
524222	1.122	9.3718	10.538	0.0011696	0.0078269	ECM1	extracellular matrix protein 1
510995	1.1211	3.4569	12.66	0.00037358	0.0031133	KIFC1	kinesin family member C1
505916	1.1205	4.4573	19.472	1.02e-05	0.00016644	SRM	spermidine synthase
534774	1.1197	4.905	20.664	5.47e-06	0.00010067	BACE2	beta-secretase 2
529760	1.1192	4.6401	11.518	0.00068936	0.0050852	ADORA2B	adenosine A2b receptor
524115	1.1186	2.5735	12.268	0.00046084	0.0036918	GABRE	gamma-aminobutyric acid type A receptor epsilon subunit
516840	1.1179	3.2652	14.623	0.00013133	0.001367	SLC43A3	solute carrier family 43 member 3
511087	1.1179	5.9977	14.236	0.00016123	0.0016015	OBSL1	obscurin like cytoskeletal adaptor 1
513197	1.1165	3.6722	10.396	0.0012627	0.0083046	CFI	complement factor I
527321	1.1148	4.0108	18.108	2.09e-05	0.00029912	KLHDC8B	kelch domain containing 8B
513641	1.1135	5.7415	17.719	2.56e-05	0.00035615	NCKAP1L	NCK associated protein 1 like
511373	1.1133	2.7962	6.9447	0.0084068	0.037054	STK17B	serine/threonine kinase 17b
506812	1.113	6.4328	18.521	1.68e-05	0.00024963	CPT1A	carnitine palmitoyltransferase 1A
507581	1.1129	5.5288	17.223	3.32e-05	0.00044608	LOC507581	uncharacterized LOC507581
100140740	1.1121	1.7312	7.0093	0.0081089	0.035947	IGSF6	immunoglobulin superfamily member 6
281627	1.112	5.5041	9.3439	0.0022372	0.013043	ANXA8L1	annexin A8-like 1
513140	1.1103	6.7013	15.739	7.27e-05	0.00084273	ADAMTS10	ADAM metallopeptidase with thrombospondin type 1 motif 10
540925	1.1098	1.8362	6.803	0.0091006	0.039458	SCN3B	sodium voltage-gated channel beta subunit 3
519016	1.109	2.2568	11.362	0.00074971	0.0054381	CDT1	chromatin licensing and DNA replication factor 1
100124505	1.1081	4.7912	10.559	0.0011563	0.0077532	PDE4B	phosphodiesterase 4B
281645	1.1065	1.1739	9.6193	0.0019254	0.011577	BFSP2	beaded filament structural protein 2
504530	1.105	6.2249	16.086	6.05e-05	0.00072892	PLEKHG2	pleckstrin homology and RhoGEF domain containing G2
540027	1.1048	2.3127	11.552	0.00067686	0.0050242	RASAL3	RAS protein activator like 3
541004	1.1044	5.542	30.161	3.98e-08	1.66e-06	NRP2	neuropilin 2
530059	1.1032	0.87491	7.2087	0.0072551	0.033027	SH2D2A	SH2 domain containing 2A
281053	1.1022	1.9142	9.3672	0.002209	0.012937	CD3D	CD3d molecule
100140639	1.1019	2.5575	12.828	0.0003414	0.0029006	RAD54L	RAD54 like
511566	1.1014	8.3968	10.986	0.00091794	0.0063986	EFEMP1	EGF containing fibulin extracellular matrix protein 1
512420	1.1009	0.96033	11.385	0.00074051	0.0053893	KIAA0895L	KIAA0895 like
532237	1.1007	3.3622	16.438	5.03e-05	0.00062842	PSD4	pleckstrin and Sec7 domain containing 4
281970	1.1005	5.4137	18.83	1.43e-05	0.00021777	PDE1B	phosphodiesterase 1B
514588	1.0992	9.587	16.016	6.28e-05	0.00075033	FBLN1	fibulin 1
538639	1.0992	2.32	10.175	0.0014238	0.0091385	NLRP3	NLR family pyrin domain containing 3
404124	1.0976	5.3029	22.971	1.64e-06	3.69e-05	ST6GALNAC4	"ST6 N-acetylgalactosaminide alpha-2;6-sialyltransferase 4"
100848491	1.0968	10.154	10.123	0.0014647	0.0093409	COL5A1	collagen type V alpha 1 chain
282879	1.0964	1.4541	6.8991	0.0086237	0.03778	HGF	hepatocyte growth factor
514407	1.0962	5.4323	19.801	8.59e-06	0.00014571	GMFG	glia maturation factor gamma
541093	1.0954	1.3004	6.869	0.0087706	0.038307	NXPH3	neurexophilin 3
514819	1.0952	4.6902	16.265	5.51e-05	0.00067578	PTK7	protein tyrosine kinase 7 (inactive)
617799	1.0945	1.3688	14.197	0.00016462	0.0016241	CST7	cystatin F
512939	1.0932	3.1942	14.543	0.00013697	0.0014066	KRBA1	KRAB-A domain containing 1
514688	1.0927	6.1726	21.017	4.55e-06	8.74e-05	PPP1R15A	protein phosphatase 1 regulatory subunit 15A
510083	1.0925	4.3803	15.215	9.59e-05	0.0010685	DOCK2	dedicator of cytokinesis 2
509889	1.0922	7.602	16.895	3.95e-05	0.00051588	FOSL2	"FOS like 2; AP-1 transcription factor subunit"
510154	1.0909	6.6356	18.555	1.65e-05	0.00024633	SELENBP1	selenium binding protein 1
506965	1.0906	5.3083	28.591	8.94e-08	3.3e-06	DHX34	DExH-box helicase 34
327669	1.0902	5.9628	9.1791	0.002448	0.013988	IDH2	isocitrate dehydrogenase (NADP(+)) 2
510085	1.0899	3.2039	14.697	0.00012623	0.0013249	SLC16A3	solute carrier family 16 member 3
518283	1.0894	5.4871	14.219	0.00016271	0.0016111	PTAFR	platelet activating factor receptor
540722	1.0894	2.3041	8.1642	0.0042725	0.021783	ADAMTS6	ADAM metallopeptidase with thrombospondin type 1 motif 6
784390	1.0894	0.90253	8.0053	0.0046641	0.023387	ASB9	ankyrin repeat and SOCS box containing 9
538957	1.0881	5.3725	21.822	2.99e-06	6.17e-05	TGFB3	transforming growth factor beta 3
538730	1.088	2.1016	7.3879	0.0065664	0.030684	NRN1	neuritin 1
508333	1.0875	3.1663	9.5388	0.0020117	0.011969	ZBP1	Z-DNA binding protein 1
378474	1.0867	1.7394	7.634	0.0057279	0.027485	NOX4	NADPH oxidase 4
280789	1.0848	-0.11467	6.8155	0.0090369	0.03926	F12	coagulation factor XII
507498	1.0836	2.2529	7.2713	0.0070066	0.03227	CKAP2L	cytoskeleton associated protein 2 like
511556	1.0829	2.6442	13.096	0.00029591	0.002578	SLC46A2	solute carrier family 46 member 2
508890	1.0828	2.7159	10.206	0.0014001	0.0090171	LCK	"LCK proto-oncogene; Src family tyrosine kinase"
507783	1.0824	4.0686	18.092	2.11e-05	0.00030069	PTH1R	parathyroid hormone 1 receptor
514940	1.0792	6.8028	14.952	0.00011026	0.0011934	IVNS1ABP	influenza virus NS1A binding protein
506902	1.0783	2.0774	8.8004	0.0030117	0.016427	ISM1	isthmin 1
618756	1.0779	3.7717	15.298	9.18e-05	0.0010298	DOK4	docking protein 4
522422	1.0779	2.0637	9.0674	0.0026021	0.014654	CELSR1	cadherin EGF LAG seven-pass G-type receptor 1
516719	1.0777	4.7089	13.133	0.00029008	0.0025323	C18H19orf48	chromosome 18 C19orf48 homolog
282713	1.0776	5.5616	14.446	0.0001442	0.0014624	NFKBIZ	NFKB inhibitor zeta
540450	1.0767	2.7371	8.4142	0.003723	0.019461	CYTIP	cytohesin 1 interacting protein
508703	1.0749	5.5931	24.271	8.37e-07	2.13e-05	PRAF2	PRA1 domain family member 2
513463	1.0736	9.2478	12.369	0.00043643	0.0035288	TAGLN	transgelin
529375	1.0725	4.8805	16.001	6.33e-05	0.00075414	RASGRP4	RAS guanyl releasing protein 4
512027	1.0725	1.6411	8.3465	0.0038643	0.020063	SIT1	signaling threshold regulating transmembrane adaptor 1
516122	1.0708	6.8558	11.578	0.00066753	0.0049663	CERCAM	cerebral endothelial cell adhesion molecule
514216	1.0706	2.4246	6.7217	0.0095246	0.040896	TCF19	transcription factor 19
524118	1.0695	4.7562	19.338	1.1e-05	0.00017591	ARID5A	AT-rich interaction domain 5A
281486	1.0692	5.7874	15.893	6.7e-05	0.00078829	SELP	selectin P
533929	1.0683	3.0895	8.9948	0.0027075	0.015097	FGF18	fibroblast growth factor 18
282638	1.0662	3.3693	13.584	0.00022808	0.0021067	P2RY2	purinergic receptor P2Y2
613599	1.0659	4.4765	18.224	1.96e-05	0.00028461	LOXL3	lysyl oxidase like 3
505899	1.0657	3.295	14.566	0.00013534	0.0013993	ARSL	arylsulfatase L
507390	1.0645	1.9499	13.573	0.0002294	0.0021147	BCL2L11	BCL2 like 11
282135	1.0639	2.9106	10.025	0.0015446	0.009755	ADRA2A	adrenoceptor alpha 2A
541171	1.0611	4.2945	11.659	0.00063893	0.0047973	DIPK1A	divergent protein kinase domain 1A
539370	1.0609	0.57829	7.3902	0.0065579	0.030655	DPEP2	dipeptidase 2
613474	1.0599	3.2983	10.31	0.0013233	0.0086075	NABP1	nucleic acid binding protein 1
518435	1.0594	3.1415	15.646	7.64e-05	0.00087627	SYNJ2	synaptojanin 2
100126444	1.0584	1.643	9.8704	0.0016796	0.010441	PCP4L1	Purkinje cell protein 4 like 1
281873	1.0547	8.3203	16.461	4.97e-05	0.00062226	ITGA5	integrin subunit alpha 5
512271	1.0547	6.4974	14.782	0.00012066	0.0012835	TTYH3	tweety family member 3
507781	1.0537	3.669	7.7867	0.0052631	0.025689	NEDD4	NEDD4 E3 ubiquitin protein ligase
415111	1.0528	1.5967	12.522	0.00040212	0.0033082	MS4A8	membrane spanning 4-domains A8
512072	1.0526	4.6776	14.477	0.00014189	0.0014434	PTPRF	protein tyrosine phosphatase receptor type F
281311	1.051	5.0088	12.694	0.0003668	0.0030705	MSR1	macrophage scavenger receptor 1
523809	1.0509	1.1295	10.348	0.0012961	0.0084857	UBASH3B	ubiquitin associated and SH3 domain containing B
327711	1.0506	7.5154	11.772	0.00060137	0.0045679	CTSS	cathepsin S
100140069	1.0481	1.8474	8.727	0.0031353	0.016967	WDR86	WD repeat domain 86
514598	1.0477	3.079	14.887	0.00011413	0.0012261	PCYOX1L	prenylcysteine oxidase 1 like
515971	1.0464	5.6685	18.534	1.67e-05	0.00024826	ORAI3	ORAI calcium release-activated calcium modulator 3
508386	1.0463	3.7142	10.778	0.0010272	0.0069956	CD48	CD48 molecule
528108	1.0453	6.4736	17.928	2.29e-05	0.0003237	SCARF2	scavenger receptor class F member 2
539259	1.0451	2.7981	9.5836	0.0019632	0.011756	NAPSA	napsin A aspartic peptidase
527903	1.0447	2.1418	9.8071	0.0017384	0.01072	VSTM2L	V-set and transmembrane domain containing 2 like
534169	1.0437	1.6896	12.578	0.00039041	0.0032247	SPATA6	spermatogenesis associated 6
507280	1.0432	3.1517	6.9102	0.0085707	0.037611	TM4SF18	transmembrane 4 L six family member 18
508631	1.043	6.3786	18.285	1.9e-05	0.00027748	VMP1	vacuole membrane protein 1
515440	1.043	8.1682	11.738	0.00061238	0.004638	C2	complement C2
107131173	1.0429	4.6246	16.533	4.78e-05	0.00060473	WAS	WASP actin nucleation promoting factor
445417	1.041	6.5561	13.795	0.0002039	0.0019148	FZD1	frizzled class receptor 1
522392	1.0408	8.9506	7.2102	0.007249	0.03301	MXRA8	matrix remodeling associated 8
531327	1.0389	1.9907	9.9534	0.0016055	0.010067	LAMP3	lysosomal associated membrane protein 3
532569	1.0389	5.4585	7.3096	0.0068587	0.031788	S100A9	S100 calcium binding protein A9
525937	1.0374	5.4448	10.598	0.0011323	0.0076277	GDA	guanine deaminase
515527	1.0367	1.5841	8.6888	0.0032018	0.017239	TMEM150B	transmembrane protein 150B
512637	1.0366	-0.30511	6.2912	0.012134	0.049639	ADGRF1	adhesion G protein-coupled receptor F1
508882	1.0363	5.4259	11.293	0.00077797	0.0056026	FAP	fibroblast activation protein alpha
404191	1.0348	7.6933	8.385	0.0037832	0.019728	ANPEP	"alanyl aminopeptidase; membrane"
509963	1.0337	7.8409	12.614	0.00038285	0.0031723	ANGPTL4	angiopoietin like 4
507426	1.0336	5.6877	18.067	2.13e-05	0.00030426	PARP3	poly(ADP-ribose) polymerase family member 3
282196	1.0332	6.1931	14.102	0.00017313	0.0016763	CORO1A	coronin 1A
541228	1.0326	5.6485	21.442	3.65e-06	7.34e-05	THSD1	thrombospondin type 1 domain containing 1
617165	1.0322	8.2311	15.477	8.35e-05	0.00094993	COTL1	coactosin like F-actin binding protein 1
531092	1.0307	2.8948	9.6699	0.0018731	0.011336	MMP25	matrix metallopeptidase 25
516457	1.0292	3.6748	13.944	0.00018835	0.0017944	DEF6	DEF6 guanine nucleotide exchange factor
281408	1.0283	7.1607	11.371	0.00074581	0.0054189	PLAU	"plasminogen activator; urokinase"
100850276	1.0279	3.1043	9.2671	0.0023331	0.01347	LOC100850276	UL16-binding protein 3-like
507590	1.026	5.2496	11.221	0.00080863	0.0057851	DBNDD2	dysbindin domain containing 2
519310	1.0259	1.8993	9.0529	0.0026228	0.014744	EPB41L4B	erythrocyte membrane protein band 4,1 like 4B
615467	1.0249	5.3977	11.937	0.00055019	0.004256	LRRC32	leucine rich repeat containing 32
282369	1.0249	3.9232	11.898	0.0005619	0.0043337	SLC7A5	solute carrier family 7 member 5
532056	1.0248	4.9349	18.917	1.37e-05	0.00021018	PHF19	PHD finger protein 19
512726	1.022	3.8994	14.185	0.00016565	0.0016317	SHF	Src homology 2 domain containing F
513281	1.0216	4.5233	9.2053	0.0024132	0.013834	CPM	carboxypeptidase M
505847	1.0192	4.3133	11.999	0.00053228	0.0041569	CDC25B	cell division cycle 25B
540641	1.0191	3.9697	14.955	0.00011013	0.0011934	NOCT	nocturnin
530401	1.0188	3.3823	12.187	0.00048126	0.0038319	NFATC2	nuclear factor of activated T cells 2
518384	1.0176	3.4681	16.492	4.88e-05	0.00061431	KCND1	potassium voltage-gated channel subfamily D member 1
282851	1.0172	1.4099	6.7771	0.0092332	0.039914	DHRS9	dehydrogenase/reductase 9
614841	1.0171	2.6577	9.811	0.0017347	0.010702	FAM174B	family with sequence similarity 174 member B
515435	1.0158	1.3047	9.2502	0.0023547	0.013565	COL11A2	collagen type XI alpha 2 chain
507824	1.015	1.2349	6.8854	0.0086902	0.038033	LRRC8E	leucine rich repeat containing 8 VRAC subunit E
513780	1.0147	3.5783	10.192	0.0014102	0.0090642	POLM	DNA polymerase mu
281485	1.0146	4.0916	8.9232	0.0028157	0.015593	SELL	selectin L
788925	1.0139	6.0307	14.944	0.00011076	0.0011968	PRR5	proline rich 5
534311	1.0122	3.1661	15.473	8.37e-05	0.00095079	TOR2A	torsin family 2 member A
515025	1.012	3.6246	14.537	0.00013746	0.0014094	BIN2	bridging integrator 2
527590	1.0105	5.2965	11.394	0.00073691	0.005367	MMP23	matrix metallopeptidase 23
513263	1.0099	0.71432	9.7552	0.0017881	0.010944	RPGR	retinitis pigmentosa GTPase regulator
539381	1.0096	4.5697	12.959	0.00031832	0.0027457	CSRP2	cysteine and glycine rich protein 2
510356	1.008	2.6608	10.3	0.0013304	0.0086442	TNK1	tyrosine kinase non receptor 1
282089	1.0062	6.1087	17.653	2.65e-05	0.00036785	TGFB1	transforming growth factor beta 1
613386	1.0059	2.956	6.3575	0.011688	0.048159	FGF11	fibroblast growth factor 11
522002	1.0056	3.8688	11.813	0.00058816	0.0044911	MAP4K1	mitogen-activated protein kinase kinase kinase kinase 1
507329	1.0046	5.4832	18.702	1.53e-05	0.00023056	INPP5D	inositol polyphosphate-5-phosphatase D
282022	1.0038	6.2055	11.439	0.00071923	0.0052698	PTGS1	prostaglandin-endoperoxide synthase 1
525507	1.0026	1.2906	6.7388	0.0094339	0.04062	KCNA3	potassium voltage-gated channel subfamily A member 3
282348	1.0025	1.5963	10.711	0.0010652	0.0072353	SCNN1A	sodium channel epithelial 1 alpha subunit
617215	1.0016	5.1022	20.978	4.65e-06	8.83e-05	PTPN18	protein tyrosine phosphatase non-receptor type 18
408015	1.001	4.2565	11.101	0.00086265	0.0060869	CACNA1C	calcium voltage-gated channel subunit alpha1 C
509841	-1.0011	5.5096	15.422	8.6e-05	0.00097431	TIMM23	translocase of inner mitochondrial membrane 23 homolog (yeast)
768028	-1.0038	3.5647	19.582	9.64e-06	0.00015893	BEX2	brain expressed X-linked 2
514014	-1.0047	5.2087	16.338	5.3e-05	0.00065707	ATP23	ATP23 metallopeptidase and ATP synthase assembly factor homolog
327704	-1.0049	7.1717	12.73	0.00035977	0.0030272	NDUFA4	NDUFA4 mitochondrial complex associated
534599	-1.0078	8.7357	15.65	7.62e-05	0.0008762	OGDH	oxoglutarate dehydrogenase
781854	-1.0087	4.4964	12.772	0.0003519	0.0029705	FBXO10	F-box protein 10
534923	-1.0089	7.9247	17.178	3.4e-05	0.0004544	AKT2	AKT serine/threonine kinase 2
506932	-1.0115	6.0023	9.3449	0.002236	0.013042	CHST1	carbohydrate sulfotransferase 1
505436	-1.012	1.4922	8.2521	0.0040705	0.020917	CLIC3	chloride intracellular channel 3
519739	-1.0127	3.6659	8.1212	0.0043751	0.022246	GPAT3	glycerol-3-phosphate acyltransferase 3
521522	-1.0134	6.354	19.785	8.67e-06	0.00014682	PEX19	peroxisomal biogenesis factor 19
508379	-1.0142	7.97	9.1328	0.0025107	0.014218	SMOC1	SPARC related modular calcium binding 1
282578	-1.0168	9.5843	14.759	0.00012217	0.0012933	ATP5F1A	ATP synthase F1 subunit alpha
521541	-1.0173	7.4443	16.397	5.14e-05	0.0006386	IQSEC1	IQ motif and Sec7 domain ArfGEF 1
3283887	-1.0187	11.144	7.4118	0.0064798	0.030366	ND5	NADH dehydrogenase subunit 5
618325	-1.0207	1.5886	11.564	0.00067241	0.0049969	HBQ1	"hemoglobin; theta 1"
618618	-1.0238	1.2214	9.0983	0.0025585	0.014457	CREG2	cellular repressor of E1A stimulated genes 2
3283880	-1.0255	11.768	8.8511	0.0029292	0.016058	COX2	cytochrome c oxidase subunit II
281993	-1.0283	7.2879	15.028	0.00010591	0.0011593	PPARG	peroxisome proliferator activated receptor gamma
514865	-1.0285	3.9387	24.478	7.52e-07	1.95e-05	CHKA	choline kinase alpha
513918	-1.0331	4.5517	14.564	0.00013545	0.0013993	DNAJC19	DnaJ heat shock protein family (Hsp40) member C19
286771	-1.0363	7.7728	9.9272	0.0016285	0.010191	ASPH	aspartate beta-hydroxylase
511767	-1.0378	7.0943	14.306	0.00015538	0.0015552	EEPD1	endonuclease/exonuclease/phosphatase family domain containing 1
100140212	-1.039	5.648	8.9143	0.0028294	0.015639	ATL2	atlastin GTPase 2
537433	-1.0399	5.3639	23.604	1.18e-06	2.84e-05	SOBP	sine oculis binding protein homolog
512099	-1.04	5.9876	18.354	1.83e-05	0.00027065	TBC1D16	TBC1 domain family member 16
282307	-1.0404	6.5023	10.82	0.0010042	0.006886	PIK3R1	phosphoinositide-3-kinase regulatory subunit 1
107133475	-1.0432	5.2722	17.204	3.36e-05	0.00044963	PLEKHA6	pleckstrin homology domain containing A6
512786	-1.044	4.6924	14.218	0.00016281	0.0016111	PRAP1	proline rich acidic protein 1
518114	-1.045	8.8062	18.367	1.82e-05	0.00026904	GPC1	glypican 1
100848732	-1.0452	1.0015	6.7698	0.0092715	0.040053	FSBP	fibrinogen silencer binding protein
506308	-1.0458	5.2017	22.883	1.72e-06	3.82e-05	PDXP	pyridoxal phosphatase
534607	-1.0458	10.55	8.8199	0.0029796	0.016294	CIDEC	cell death inducing DFFA like effector c
615508	-1.0464	1.1511	6.7188	0.0095401	0.040928	TPRG1	tumor protein p63 regulated 1
507881	-1.0484	9.9282	16.889	3.96e-05	0.00051681	COL5A3	collagen type V alpha 3 chain
514537	-1.0494	5.8244	12.586	0.00038855	0.0032134	PCDH7	protocadherin 7
615964	-1.0506	6.0159	15.198	9.68e-05	0.0010734	NFU1	NFU1 iron-sulfur cluster scaffold
282477	-1.0509	8.5818	18.923	1.36e-05	0.00020982	SLC25A3	solute carrier family 25 member 3
444878	-1.0514	6.7479	14.549	0.00013658	0.0014057	COX5A	cytochrome c oxidase subunit 5A
281444	-1.0562	10.235	7.0102	0.0081048	0.035941	RBP4	retinol binding protein 4
783335	-1.0564	4.0577	7.1464	0.0075115	0.03391	IL17RE	interleukin 17 receptor E
327714	-1.057	4.896	12.507	0.00040553	0.0033185	NDUFA5	NADH:ubiquinone oxidoreductase subunit A5
615745	-1.0573	5.8775	14.875	0.00011489	0.0012322	GBE1	"1;4-alpha-glucan branching enzyme 1"
327693	-1.0577	6.822	24.252	8.45e-07	2.14e-05	HINT1	histidine triad nucleotide binding protein 1
520173	-1.0588	6.0805	25.904	3.59e-07	1.04e-05	TMEM120A	transmembrane protein 120A
518403	-1.059	4.0831	7.6286	0.0057451	0.027537	ANKRD33B	ankyrin repeat domain 33B
510158	-1.0605	4.8416	19.068	1.26e-05	0.00019631	HIPK2	homeodomain interacting protein kinase 2
281557	-1.0623	6.9604	23.456	1.28e-06	3.01e-05	TXN2	thioredoxin 2
521961	-1.0668	4.3477	10.275	0.0013486	0.0087377	VAV3	vav guanine nucleotide exchange factor 3
281998	-1.0678	6.9725	15.966	6.45e-05	0.000764	PRDX3	peroxiredoxin 3
540076	-1.0679	2.4986	7.5695	0.0059364	0.028267	KIF21A	kinesin family member 21A
3283888	-1.0681	9.0561	8.2246	0.0041326	0.02117	ND6	NADH dehydrogenase subunit 6
512302	-1.0692	8.8295	14.264	0.00015888	0.0015854	CDH13	cadherin 13
511836	-1.071	4.7458	26.488	2.65e-07	8.02e-06	HAGHL	hydroxyacylglutathione hydrolase like
784386	-1.0713	4.4903	26.367	2.82e-07	8.43e-06	HOXA10	homeobox A10
3283883	-1.0736	13.443	15.786	7.09e-05	0.00082871	COX3	cytochrome c oxidase subunit III
531682	-1.0745	9.2679	17.949	2.27e-05	0.00032137	CAT	catalase
509427	-1.075	3.4875	12.445	0.00041914	0.0034144	AP3M2	adaptor related protein complex 3 subunit mu 2
513526	-1.076	5.5697	17.891	2.34e-05	0.00032904	SNRNP25	small nuclear ribonucleoprotein U11/U12 subunit 25
282149	-1.0791	7.0385	19.475	1.02e-05	0.0001664	BCKDHA	branched chain keto acid dehydrogenase E1 subunit alpha
493709	-1.0799	3.7353	12.495	0.0004081	0.0033349	DMAC2L	distal membrane arm assembly complex 2 like
614047	-1.0843	4.5131	18.944	1.35e-05	0.00020847	NUPR2	"nuclear protein 2; transcriptional regulator"
524974	-1.0849	5.7621	16.83	4.09e-05	0.00052991	FAM83H	family with sequence similarity 83 member H
787359	-1.085	1.049	8.3637	0.0038279	0.019929	DPF3	double PHD fingers 3
507477	-1.0868	6.4323	18.726	1.51e-05	0.00022822	ALDH7A1	aldehyde dehydrogenase 7 family member A1
540329	-1.0868	4.0948	9.71	0.0018327	0.011143	PPM1K	"protein phosphatase; Mg2+/Mn2+ dependent 1K"
534049	-1.0873	6.5704	11.242	0.00079954	0.0057326	PRXL2A	peroxiredoxin like 2A
509983	-1.0877	7.4516	20.101	7.35e-06	0.00012845	SUCLG1	succinate-CoA ligase alpha subunit
618114	-1.0885	0.91669	10.2	0.0014042	0.0090348	PJVK	pejvakin
327692	-1.091	5.1937	9.5654	0.0019828	0.011845	ALDH6A1	aldehyde dehydrogenase 6 family member A1
505290	-1.0928	9.0102	10.903	0.00095997	0.0066243	MGLL	monoglyceride lipase
508508	-1.0946	2.1973	14.427	0.00014573	0.0014734	NAP1L5	nucleosome assembly protein 1 like 5
518393	-1.095	0.70048	7.0805	0.0077929	0.034878	AOX4	aldehyde oxidase 1-like
100847700	-1.0988	1.3106	10.461	0.0012191	0.0080793	LOC100847700	cytochrome c
767911	-1.1002	3.7346	19.406	1.06e-05	0.00017103	TMEM60	transmembrane protein 60
506766	-1.1009	1.8805	9.232	0.0023783	0.013676	MAP7	microtubule associated protein 7
539159	-1.1017	1.2607	8.8859	0.0028738	0.015828	CTH	cystathionine gamma-lyase
516493	-1.1036	0.43436	7.1628	0.0074431	0.033659	POU2F3	POU class 2 homeobox 3
785383	-1.104	1.6872	10.173	0.0014249	0.0091408	ACOT2	acyl-CoA thioesterase 2
534900	-1.1051	2.0826	14.156	0.00016822	0.0016446	TUBA3E	"tubulin; alpha 3e"
533323	-1.1055	5.7605	7.9643	0.004771	0.023831	PDE3B	phosphodiesterase 3B
327665	-1.1075	5.3552	19.146	1.21e-05	0.00019027	NDUFB6	NADH:ubiquinone oxidoreductase subunit B6
506492	-1.1076	6.5314	17.662	2.64e-05	0.0003665	ATP5MF	ATP synthase membrane subunit f
282120	-1.1084	7.8664	20.87	4.91e-06	9.25e-05	VDAC2	voltage dependent anion channel 2
3283889	-1.109	12.353	11.687	0.00062951	0.0047347	CYTB	cytochrome b
280858	-1.1092	7.8547	20.877	4.9e-06	9.24e-05	MIF	macrophage migration inhibitory factor
505558	-1.1103	5.2538	14.166	0.00016737	0.00164	KDSR	3-ketodihydrosphingosine reductase
100125914	-1.1121	2.9333	11.581	0.00066618	0.0049591	NT5DC1	5'-nucleotidase domain containing 1
516280	-1.1133	2.7642	9.7708	0.001773	0.01087	RIC3	RIC3 acetylcholine receptor chaperone
533726	-1.1149	6.742	14.239	0.00016098	0.0016002	DHCR24	24-dehydrocholesterol reductase
281742	-1.115	4.1735	14.215	0.00016304	0.0016121	NDUFA12	NADH:ubiquinone oxidoreductase subunit A12
513795	-1.1161	6.3214	25.516	4.39e-07	1.24e-05	ECHDC2	enoyl-CoA hydratase domain containing 2
516689	-1.1166	6.1938	8.3518	0.003853	0.020028	GPM6B	glycoprotein M6B
783254	-1.1175	2.7735	7.6692	0.0056172	0.02703	SAMD12	sterile alpha motif domain containing 12
507431	-1.1206	7.0169	25.655	4.08e-07	1.17e-05	ECH1	enoyl-CoA hydratase 1
407216	-1.1211	4.9416	17.528	2.83e-05	0.00038873	BMP4	bone morphogenetic protein 4
511085	-1.1223	6.2316	27.554	1.53e-07	5.12e-06	REX1BD	required for excision 1-B domain containing
327680	-1.1223	5.8281	17.597	2.73e-05	0.00037637	NDUFS4	NADH:ubiquinone oxidoreductase subunit S4
533044	-1.1223	3.7779	14.331	0.00015333	0.0015395	PSAT1	phosphoserine aminotransferase 1
537578	-1.124	2.6737	19.138	1.22e-05	0.00019044	SPTBN4	"spectrin beta; non-erythrocytic 4"
539361	-1.1248	8.8393	21.34	3.85e-06	7.62e-05	SREBF1	sterol regulatory element binding transcription factor 1
504839	-1.1264	3.862	13.518	0.00023629	0.0021626	PELI3	pellino E3 ubiquitin protein ligase family member 3
3283886	-1.1266	12.102	11.352	0.00075371	0.005458	ND4	NADH dehydrogenase subunit 4
615969	-1.127	3.8196	16.038	6.21e-05	0.0007434	ENOX1	ecto-NOX disulfide-thiol exchanger 1
281904	-1.1305	4.294	16.815	4.12e-05	0.00053378	LOXL4	lysyl oxidase like 4
525154	-1.1306	6.0153	12.478	0.00041171	0.0033597	SC5D	sterol-C5-desaturase
281753	-1.1314	6.8922	21.292	3.94e-06	7.75e-05	EPB41	erythrocyte membrane protein band 4,1
790878	-1.1328	5.0716	16.531	4.79e-05	0.00060473	PIR	pirin
533949	-1.1346	8.8014	22.818	1.78e-06	3.92e-05	BCAP31	B cell receptor associated protein 31
618503	-1.1351	5.4923	24.334	8.1e-07	2.07e-05	UQCC1	ubiquinol-cytochrome c reductase complex assembly factor 1
618296	-1.1355	5.7133	22.172	2.49e-06	5.26e-05	POLR3K	RNA polymerase III subunit K
617324	-1.1361	1.7292	9.166	0.0024655	0.014038	CIB4	calcium and integrin binding family member 4
281570	-1.1371	6.8292	21.331	3.86e-06	7.63e-05	UQCR11	"ubiquinol-cytochrome c reductase; complex III subunit XI"
785824	-1.1399	6.0126	25.552	4.31e-07	1.22e-05	MGC127055	uncharacterized LOC785824
512894	-1.1404	3.4689	12.069	0.00051267	0.0040352	RIBC1	RIB43A domain with coiled-coils 1
353301	-1.1405	5.005	27.412	1.64e-07	5.47e-06	MECR	mitochondrial trans-2-enoyl-CoA reductase
526291	-1.1408	4.5652	15.804	7.03e-05	0.00082261	SLC13A3	solute carrier family 13 member 3
514273	-1.1409	3.2978	13.204	0.00027932	0.0024597	AMIGO2	adhesion molecule with Ig like domain 2
359721	-1.1418	6.755	23.08	1.55e-06	3.53e-05	RTN3	reticulon 3
282393	-1.1434	8.2614	21.278	3.97e-06	7.79e-05	UQCRC1	ubiquinol-cytochrome c reductase core protein 1
101905746	-1.145	1.5359	15.567	7.96e-05	0.00091015	PKD1L2	polycystin 1 like 2
510761	-1.1457	1.0278	8.5352	0.0034834	0.018408	SLIT1	slit guidance ligand 1
508554	-1.1461	5.1764	13.338	0.00026015	0.0023271	MRS2	magnesium transporter MRS2
513107	-1.1469	1.4434	12.262	0.00046227	0.0036965	STYXL1	serine/threonine/tyrosine interacting like 1
614700	-1.1479	7.5275	19.514	9.99e-06	0.00016367	MGC148714	cytochrome c oxidase subunit 6C
510998	-1.1488	8.0216	18.017	2.19e-05	0.00031108	MPP1	membrane palmitoylated protein 1
514745	-1.1496	5.7233	23.943	9.92e-07	2.44e-05	DHCR7	7-dehydrocholesterol reductase
513668	-1.1508	4.7201	8.9374	0.0027939	0.015499	COL27A1	collagen type XXVII alpha 1 chain
533058	-1.1511	5.1008	27.716	1.41e-07	4.79e-06	GATB	glutamyl-tRNA amidotransferase subunit B
104968470	-1.1521	7.1357	21.119	4.32e-06	8.38e-05	FAM53B	family with sequence similarity 53 member B
788425	-1.1528	1.4232	9.8749	0.0016755	0.01043	LOC788425	aflatoxin B1 aldehyde reductase member 4
614716	-1.1559	3.0749	18.656	1.57e-05	0.0002349	AUH	AU RNA binding methylglutaconyl-CoA hydratase
514230	-1.156	2.9012	10.545	0.0011651	0.0078086	L2HGDH	L-2-hydroxyglutarate dehydrogenase
505080	-1.1571	3.6207	9.3692	0.0022066	0.012928	TGM3	transglutaminase 3
533917	-1.1577	6.8239	24.033	9.47e-07	2.34e-05	GSTA4	glutathione S-transferase alpha 4
516158	-1.1633	4.3071	8.237	0.0041046	0.021051	LYNX1	Ly6/neurotoxin 1
286885	-1.1658	6.6433	21.223	4.09e-06	7.98e-05	UQCRQ	ubiquinol-cytochrome c reductase complex III subunit VII
535033	-1.1665	2.348	12.79	0.00034853	0.0029498	LIX1	limb and CNS expressed 1
281767	-1.1716	6.5498	14.134	0.00017023	0.0016568	FDFT1	farnesyl-diphosphate farnesyltransferase 1
508954	-1.1744	5.4361	24.963	5.84e-07	1.58e-05	SORD	sorbitol dehydrogenase
518407	-1.1751	7.9458	25.219	5.12e-07	1.43e-05	NAPA	NSF attachment protein alpha
3283885	-1.1752	7.09	11.977	0.00053852	0.0041906	ND4L	NADH dehydrogenase subunit 4L
100125833	-1.1766	2.7177	13.354	0.0002579	0.0023106	RERGL	RERG like
539559	-1.1772	1.2794	12.237	0.00046839	0.0037408	GDF5	growth differentiation factor 5
538046	-1.1785	0.77394	7.9215	0.0048852	0.024225	SPATA16	spermatogenesis associated 16
616694	-1.1828	5.0076	20.136	7.21e-06	0.00012661	NSDHL	NAD(P) dependent steroid dehydrogenase-like
614612	-1.184	4.6027	21.342	3.84e-06	7.62e-05	SRD5A1	steroid 5 alpha-reductase 1
280894	-1.1858	3.3568	19.673	9.19e-06	0.00015361	PGF	placental growth factor
504764	-1.186	5.3246	24.25	8.46e-07	2.14e-05	GRHPR	glyoxylate and hydroxypyruvate reductase
513234	-1.1873	0.80131	8.7719	0.0030591	0.016631	MGARP	mitochondria localized glutamic acid rich protein
788329	-1.1953	4.7961	21.689	3.21e-06	6.55e-05	THRB	thyroid hormone receptor beta
529416	-1.1954	1.6564	9.196	0.0024254	0.01388	FLRT3	fibronectin leucine rich transmembrane protein 3
286812	-1.1958	2.0464	11.716	0.00061974	0.0046748	GULO	L-gulono-gamma-lactone oxidase
280682	-1.1968	7.6354	23.09	1.55e-06	3.52e-05	CS	citrate synthase
537528	-1.1972	-0.26689	6.5824	0.010299	0.043736	UNC79	"unc-79 homolog; NALCN channel complex subunit"
517509	-1.1996	5.1964	17.242	3.29e-05	0.00044198	CGNL1	cingulin like 1
536747	-1.1996	2.7201	12.305	0.0004517	0.0036298	BICDL1	BICD family like cargo adaptor 1
282637	-1.2005	2.8009	12.846	0.00033827	0.0028822	CDH1	cadherin 1
534247	-1.2011	5.1394	30.872	2.76e-08	1.22e-06	HLCS	holocarboxylase synthetase
536269	-1.2075	3.6359	18.701	1.53e-05	0.00023056	MTHFD2L	methylenetetrahydrofolate dehydrogenase (NADP+ dependent) 2 like
504481	-1.2085	5.922	13.882	0.00019468	0.0018452	MSMO1	methylsterol monooxygenase 1
509186	-1.2096	-0.10104	8.3176	0.0039262	0.020304	TKTL2	transketolase like 2
510369	-1.2101	-1.0391	8.1672	0.0042654	0.021756	LOC510369	hypoxanthine-guanine phosphoribosyltransferase
282030	-1.2105	4.7329	9.0569	0.002617	0.014718	RAB3B	"RAB3B; member RAS oncogene family"
537946	-1.2109	0.75008	11.831	0.0005824	0.0044607	CDH6	cadherin 6
535588	-1.2123	4.3403	18.936	1.35e-05	0.00020886	ABHD5	abhydrolase domain containing 5
613886	-1.2127	5.6983	15.257	9.38e-05	0.0010464	HACD2	3-hydroxyacyl-CoA dehydratase 2
516579	-1.2162	5.8838	12.067	0.00051321	0.004037	ATP9A	ATPase phospholipid transporting 9A (putative)
510361	-1.22	6.0614	25.558	4.29e-07	1.22e-05	AGFG2	ArfGAP with FG repeats 2
288380	-1.2205	6.5982	13.689	0.00021575	0.002007	NDUFS1	NADH:ubiquinone oxidoreductase core subunit S1
280734	-1.2208	2.5572	11.008	0.00090726	0.0063377	BPI	bactericidal permeability increasing protein
614348	-1.2214	7.06	15.752	7.22e-05	0.0008377	RGCC	regulator of cell cycle
520087	-1.2231	-0.26618	8.2031	0.0041818	0.021371	MGAT3	"beta-1;4-mannosyl-glycoprotein 4-beta-N-acetylglucosaminyltransferase"
617866	-1.2239	2.865	11.536	0.00068251	0.0050432	CENPU	centromere protein U
614302	-1.229	5.4581	21.358	3.81e-06	7.61e-05	PCCA	propionyl-CoA carboxylase subunit alpha
511222	-1.2315	7.6617	29.278	6.27e-08	2.46e-06	ACADS	acyl-CoA dehydrogenase short chain
523187	-1.2375	-0.15225	11.925	0.00055382	0.004279	DNAAF1	dynein axonemal assembly factor 1
327691	-1.2379	7.0577	29.078	6.95e-08	2.66e-06	NDUFS6	NADH:ubiquinone oxidoreductase subunit S6
520297	-1.2395	0.19909	9.1342	0.0025087	0.014213	ADAM32	ADAM metallopeptidase domain 32
280808	-1.2396	8.9503	22.841	1.76e-06	3.89e-05	GPI	glucose-6-phosphate isomerase
654401	-1.2399	1.1294	16.252	5.54e-05	0.00067825	ZPBP	zona pellucida binding protein
518159	-1.2415	7.2918	26.093	3.25e-07	9.47e-06	FITM2	fat storage inducing transmembrane protein 2
535665	-1.2442	1.5352	7.2711	0.0070072	0.03227	SLC22A3	solute carrier family 22 member 3
514525	-1.2451	4.5648	28.676	8.56e-08	3.17e-06	CBS	cystathionine beta-synthase
516921	-1.2456	2.1697	10.051	0.0015227	0.0096405	EML6	EMAP like 6
327668	-1.2465	7.4463	21.059	4.45e-06	8.59e-05	ATP5F1C	ATP synthase F1 subunit gamma
529246	-1.2465	0.50839	11.162	0.00083479	0.0059299	TTLL9	tubulin tyrosine ligase like 9
3283881	-1.2478	1.6142	11.971	0.00054037	0.0041999	ATP8	ATP synthase F0 subunit 8
100126049	-1.2479	5.0069	25.857	3.68e-07	1.06e-05	NUDT14	nudix hydrolase 14
768244	-1.2479	5.6947	21.259	4.01e-06	7.86e-05	XRCC3	X-ray repair cross complementing 3
507948	-1.2511	7.4938	24.342	8.07e-07	2.07e-05	PTCH2	patched 2
788927	-1.2515	3.5357	10.217	0.0013913	0.0089737	EMILIN3	elastin microfibril interfacer 3
783110	-1.2535	4.7667	16.49	4.89e-05	0.00061431	ETFRF1	electron transfer flavoprotein regulatory factor 1
616109	-1.2552	6.6985	22.356	2.27e-06	4.86e-05	UQCR10	"ubiquinol-cytochrome c reductase; complex III subunit X"
506631	-1.2554	5.7877	33.518	7.06e-09	3.85e-07	SLC25A17	solute carrier family 25 member 17
513571	-1.2554	-0.03919	7.2468	0.0071028	0.032572	SPESP1	sperm equatorial segment protein 1
282394	-1.2565	6.4354	15.12	0.0001009	0.0011143	UQCRC2	ubiquinol-cytochrome c reductase core protein 2
100848002	-1.2566	1.6812	15.779	7.12e-05	0.00083044	YJEFN3	YjeF N-terminal domain containing 3
533910	-1.2566	6.3436	12.874	0.00033312	0.0028526	DLD	dihydrolipoamide dehydrogenase
281306	-1.2569	8.2495	18.032	2.17e-05	0.00030902	MDH2	malate dehydrogenase 2
514513	-1.2599	2.4477	9.4027	0.0021666	0.012748	ANKRD35	ankyrin repeat domain 35
533020	-1.262	6.0735	23.342	1.36e-06	3.15e-05	CBR4	carbonyl reductase 4
526200	-1.2637	6.5286	21.555	3.44e-06	6.96e-05	CRYBG1	crystallin beta-gamma domain containing 1
616058	-1.2673	3.244	18.643	1.58e-05	0.0002357	SNAPC5	small nuclear RNA activating complex polypeptide 5
327702	-1.2675	5.9344	26.538	2.58e-07	7.85e-06	NDUFAB1	NADH:ubiquinone oxidoreductase subunit AB1
519687	-1.2756	1.3456	15.768	7.16e-05	0.00083311	CFAP100	cilia and flagella associated protein 100
518368	-1.2775	4.4116	17.156	3.44e-05	0.00045736	PARM1	prostate androgen-regulated mucin-like protein 1
613587	-1.2802	1.9401	16.636	4.53e-05	0.00057618	SPATA6L	spermatogenesis associated 6 like
528755	-1.2821	4.8574	22.211	2.44e-06	5.18e-05	ABHD15	abhydrolase domain containing 15
526516	-1.2827	5.4813	25.004	5.72e-07	1.55e-05	HOOK2	hook microtubule tethering protein 2
618314	-1.2836	-0.45361	10.892	0.00096562	0.0066563	TBX10	T-box transcription factor 10
511548	-1.2849	6.4316	26.602	2.5e-07	7.63e-06	ABCB8	ATP binding cassette subfamily B member 8
517696	-1.2886	2.941	10.483	0.001205	0.008002	GPR63	G protein-coupled receptor 63
101902937	-1.2929	6.7009	12.244	0.00046675	0.00373	LOC101902937	"cytochrome c oxidase subunit 7C; mitochondrial"
616407	-1.2973	3.4287	9.7005	0.0018422	0.01118	SLC24A3	solute carrier family 24 member 3
616206	-1.2981	1.9557	14.142	0.00016952	0.0016511	CAMSAP3	calmodulin regulated spectrin associated protein family member 3
526890	-1.3001	1.0246	8.0079	0.0046574	0.023362	SLC5A9	solute carrier family 5 member 9
282112	-1.3058	0.53512	11.942	0.00054886	0.0042488	UPK1A	uroplakin 1A
510569	-1.3066	1.5698	9.8631	0.0016862	0.010467	IZUMO4	IZUMO family member 4
407234	-1.3069	8.3452	14.423	0.00014604	0.0014753	ADIPOR2	adiponectin receptor 2
514939	-1.3076	8.6992	24.668	6.81e-07	1.78e-05	PGD	phosphogluconate dehydrogenase
618586	-1.3091	2.7621	16.32	5.35e-05	0.00066064	NKD1	NKD inhibitor of WNT signaling pathway 1
789307	-1.3128	-0.073375	8.4091	0.0037335	0.019501	SAO	"amine oxidase; copper containing 3"
282463	-1.3136	6.3701	14.824	0.00011805	0.001263	PRKAR2B	protein kinase cAMP-dependent type II regulatory subunit beta
522006	-1.3141	8.4748	22.184	2.48e-06	5.24e-05	ACAA2	acetyl-CoA acyltransferase 2
512500	-1.3156	7.8492	23.343	1.36e-06	3.15e-05	CYC1	cytochrome c1
613907	-1.3174	5.0197	22.279	2.36e-06	5.04e-05	BHLHE41	basic helix-loop-helix family member e41
510972	-1.3186	9.3472	13.156	0.00028652	0.0025096	CDKN1C	cyclin dependent kinase inhibitor 1C
515411	-1.3191	0.47618	11.038	0.00089268	0.0062459	CXHXorf58	chromosome X CXorf58 homolog
530736	-1.3209	5.294	24.587	7.1e-07	1.85e-05	PCBD1	pterin-4 alpha-carbinolamine dehydratase 1
504417	-1.3211	-0.30058	7.022	0.0080516	0.03573	PBLD	phenazine biosynthesis like protein domain containing
282517	-1.323	7.654	32.624	1.12e-08	5.63e-07	NDUFB8	NADH:ubiquinone oxidoreductase subunit B8
505824	-1.3232	5.688	15.586	7.88e-05	0.00090187	NTRK2	neurotrophic receptor tyrosine kinase 2
531444	-1.3238	4.1472	19.71	9.01e-06	0.00015105	CISD1	CDGSH iron sulfur domain 1
414346	-1.3278	2.9471	9.9148	0.0016396	0.010251	PPIF	peptidylprolyl isomerase F
282459	-1.3285	8.4282	14.041	0.00017889	0.0017206	PPP1R1B	protein phosphatase 1 regulatory inhibitor subunit 1B
327670	-1.329	5.613	33.431	7.38e-09	4.01e-07	NDUFA6	NADH:ubiquinone oxidoreductase subunit A6
616871	-1.3297	6.357	16.367	5.22e-05	0.00064836	UQCRB	ubiquinol-cytochrome c reductase binding protein
613835	-1.3301	4.0421	17.156	3.44e-05	0.00045736	MRPS36	mitochondrial ribosomal protein S36
509002	-1.3329	4.4244	28.477	9.48e-08	3.44e-06	SHMT1	serine hydroxymethyltransferase 1
533209	-1.3348	6.6151	32.689	1.08e-08	5.49e-07	C18H19orf12	chromosome 18 C19orf12 homolog
281126	-1.3367	-0.48858	8.631	0.003305	0.017631	DRD2	dopamine receptor D2
112443487	-1.3374	-0.11588	11.128	0.00085044	0.0060116	LOC112443487	serine protease 44-like
281093	-1.3445	6.6671	20.2	6.98e-06	0.00012345	CRYZ	crystallin zeta
286862	-1.3446	7.9785	23.227	1.44e-06	3.3e-05	YWHAG	tyrosine 3-monooxygenase/tryptophan 5-monooxygenase activation protein gamma
281480	-1.3464	9.3842	26.618	2.48e-07	7.59e-06	SDHA	succinate dehydrogenase complex flavoprotein subunit A
616318	-1.347	0.18175	7.0076	0.0081166	0.03596	C26H10orf82	chromosome 26 C10orf82 homolog
538720	-1.3511	0.29021	13.821	0.00020107	0.0018989	WNT8B	Wnt family member 8B
514946	-1.354	1.1635	13.709	0.00021339	0.0019864	HTRA4	HtrA serine peptidase 4
3283879	-1.355	14.772	16.462	4.96e-05	0.00062226	COX1	cytochrome c oxidase subunit I
280922	-1.3585	1.8691	13.795	0.00020393	0.0019148	SAG	S-antigen visual arrestin
512723	-1.3594	5.0517	17.392	3.04e-05	0.00041407	DLAT	dihydrolipoamide S-acetyltransferase
788926	-1.3603	4.7436	13.539	0.00023371	0.0021465	HK2	hexokinase 2
614105	-1.3617	7.4421	26.443	2.71e-07	8.16e-06	TECR	"trans-2;3-enoyl-CoA reductase"
617852	-1.3642	1.6679	24.225	8.57e-07	2.16e-05	KCNC3	potassium voltage-gated channel subfamily C member 3
526736	-1.3644	3.5671	17.251	3.27e-05	0.00044031	KLK10	kallikrein related peptidase 10
531552	-1.3655	6.6509	14.308	0.00015518	0.0015544	ACSS3	acyl-CoA synthetase short chain family member 3
511375	-1.3668	5.1005	21.671	3.24e-06	6.6e-05	SFXN1	sideroflexin 1
616718	-1.3676	6.3092	34.419	4.44e-09	2.58e-07	MPC2	mitochondrial pyruvate carrier 2
282887	-1.3694	6.8468	27.136	1.9e-07	6.11e-06	MMP15	matrix metallopeptidase 15
404143	-1.3709	8.2322	21.351	3.82e-06	7.61e-05	GHITM	growth hormone inducible transmembrane protein
407767	-1.3732	5.8287	10.444	0.0012305	0.0081383	HMGCS1	3-hydroxy-3-methylglutaryl-CoA synthase 1
538919	-1.3736	2.7893	19.481	1.02e-05	0.00016602	PLEKHA8	pleckstrin homology domain containing A8
768020	-1.3743	-0.76188	7.185	0.0073515	0.033314	C3H1orf185	chromosome 3 C1orf185 homolog
767959	-1.3752	1.298	9.8594	0.0016897	0.010484	PACRG	parkin coregulated
768066	-1.3761	1.662	7.0675	0.0078494	0.035047	TEX35	testis expressed 35
619066	-1.3763	3.974	29.54	5.48e-08	2.2e-06	RAC3	Rac family small GTPase 3
407241	-1.3775	5.3849	18.288	1.9e-05	0.00027748	KLF15	Kruppel like factor 15
537848	-1.3776	2.5682	15.065	0.0001039	0.0011425	LOC537848	transmembrane protein 53-like
504535	-1.3792	5.2256	35.88	2.1e-09	1.38e-07	CHAF1A	chromatin assembly factor 1 subunit A
533516	-1.38	6.2263	11.393	0.00073703	0.005367	RBM38	RNA binding motif protein 38
784362	-1.3817	-0.35813	7.2142	0.007233	0.03296	SCEL	sciellin
788870	-1.3845	4.5824	15.018	0.00010649	0.0011632	ANKEF1	ankyrin repeat and EF-hand domain containing 1
535021	-1.3846	4.1222	18.266	1.92e-05	0.00027938	LACTB2	lactamase beta 2
618893	-1.3852	1.3892	12.71	0.00036364	0.0030499	MAPK8IP2	mitogen-activated protein kinase 8 interacting protein 2
540176	-1.3857	7.5545	31.187	2.34e-08	1.06e-06	ATP5MC3	ATP synthase membrane subunit c locus 3
509936	-1.3879	8.0029	30.872	2.76e-08	1.22e-06	ADCY6	adenylate cyclase 6
617602	-1.3889	0.76005	7.6614	0.0056416	0.02711	EXD1	exonuclease 3'-5' domain containing 1
519632	-1.3916	5.3853	27.613	1.48e-07	4.98e-06	NQO1	NAD(P)H quinone dehydrogenase 1
617248	-1.3928	3.2289	18.056	2.15e-05	0.00030575	GRHL1	grainyhead like transcription factor 1
615999	-1.3942	6.9614	27.988	1.22e-07	4.33e-06	DDT	D-dopachrome tautomerase
615537	-1.3946	7.5129	25.847	3.7e-07	1.07e-05	GSTM2	glutathione S-transferase M2
327688	-1.3952	6.5468	30.988	2.6e-08	1.16e-06	COX7A2	cytochrome c oxidase subunit 7A2
514409	-1.3957	3.4351	19.946	7.97e-06	0.0001369	KCNH3	potassium voltage-gated channel subfamily H member 3
287014	-1.3962	7.8792	27.962	1.24e-07	4.36e-06	NDUFV1	NADH:ubiquinone oxidoreductase core subunit V1
338073	-1.3977	5.5932	23.236	1.43e-06	3.29e-05	NDUFB3	NADH:ubiquinone oxidoreductase subunit B3
112442078	-1.3988	1.1278	10.793	0.0010186	0.0069479	GNAZ	G protein subunit alpha z
282384	-1.4007	4.6157	19.197	1.18e-05	0.00018591	TM7SF2	transmembrane 7 superfamily member 2
515309	-1.4012	6.3865	29.926	4.49e-08	1.85e-06	MLEC	malectin
508170	-1.4048	4.2942	21.822	2.99e-06	6.17e-05	MCEE	methylmalonyl-CoA epimerase
510392	-1.4085	5.4532	12.661	0.0003733	0.0031129	SLC25A36	solute carrier family 25 member 36
617436	-1.4097	2.5962	11.976	0.00053904	0.0041921	ISLR2	immunoglobulin superfamily containing leucine rich repeat 2
541217	-1.4107	-1.1873	8.4857	0.0035795	0.018839	SYNDIG1	synapse differentiation inducing 1
516507	-1.4109	1.422	19.073	1.26e-05	0.00019608	LRRC66	leucine rich repeat containing 66
524650	-1.4116	-0.40001	10.848	0.000989	0.0068102	LOC524650	uncharacterized LOC524650
281773	-1.4148	1.5524	9.2558	0.0023476	0.013529	FXYD2	FXYD domain containing ion transport regulator 2
282199	-1.4183	8.1807	40.994	1.53e-10	1.51e-08	COX6A1	cytochrome c oxidase subunit VIa polypeptide 1
511082	-1.4185	7.9928	19.562	9.74e-06	0.00016034	ACAT1	acetyl-CoA acetyltransferase 1
515565	-1.4187	-0.80379	10.522	0.0011798	0.0078665	ROPN1L	rhophilin associated tail protein 1 like
509643	-1.4206	6.165	43.419	4.42e-11	5.34e-09	PLPBP	pyridoxal phosphate binding protein
100196897	-1.4213	2.1693	8.6433	0.0032827	0.017539	LOC100196897	uncharacterized LOC100196897
538194	-1.4218	4.8365	27.818	1.33e-07	4.6e-06	CELSR2	cadherin EGF LAG seven-pass G-type receptor 2
519417	-1.4229	0.34923	7.3592	0.0066719	0.031066	PLEKHG7	pleckstrin homology and RhoGEF domain containing G7
533109	-1.4256	4.2499	16.846	4.05e-05	0.00052649	TYW1	tRNA-yW synthesizing protein 1 homolog (S, cerevisiae)
526133	-1.426	1.4822	7.7472	0.0053796	0.026111	KCNAB1	potassium voltage-gated channel subfamily A member regulatory beta subunit 1
100125389	-1.4335	-0.83093	11.327	0.00076387	0.0055193	MACROD2	mono-ADP ribosylhydrolase 2
100138339	-1.4375	2.5121	24.296	8.26e-07	2.11e-05	SH2D7	SH2 domain containing 7
317723	-1.438	4.6113	31.526	1.97e-08	9.13e-07	GCSH	glycine cleavage system protein H
338079	-1.4436	7.3976	32.119	1.45e-08	7.08e-07	NDUFS7	NADH:ubiquinone oxidoreductase core subunit S7
507949	-1.4443	5.4681	38.227	6.3e-10	4.83e-08	GLYCTK	glycerate kinase
407109	-1.4444	7.1691	19.904	8.14e-06	0.00013955	PDHA1	pyruvate dehydrogenase E1 alpha 1 subunit
783202	-1.4461	6.8122	46.355	9.86e-12	1.49e-09	LOC783202	"cytochrome c oxidase subunit 8A; mitochondrial"
280946	-1.4461	5.1381	27.616	1.48e-07	4.98e-06	TST	thiosulfate sulfurtransferase
521959	-1.4521	-1.2289	9.3203	0.0022662	0.01316	HS3ST3A1	heparan sulfate-glucosamine 3-sulfotransferase 3A1
508592	-1.4523	0.3937	12.795	0.00034753	0.0029431	CCDC153	coiled-coil domain containing 153
504290	-1.4541	4.0463	22.228	2.42e-06	5.15e-05	NDUFAF7	NADH:ubiquinone oxidoreductase complex assembly factor 7
768074	-1.4555	6.182	21.331	3.86e-06	7.63e-05	ETFDH	electron transfer flavoprotein dehydrogenase
522230	-1.4562	2.814	26.411	2.76e-07	8.27e-06	NDUFAF5	NADH:ubiquinone oxidoreductase complex assembly factor 5
618305	-1.4606	-0.68465	7.2762	0.0069874	0.032224	SPATC1	spermatogenesis and centriole associated 1
535990	-1.4612	3.5132	12.977	0.00031531	0.0027216	KCNB2	potassium voltage-gated channel subfamily B member 2
530237	-1.4619	1.8183	14.955	0.00011013	0.0011934	VWA2	von Willebrand factor A domain containing 2
511940	-1.463	6.5228	13.38	0.00025428	0.0022903	MAL2	"mal; T cell differentiation protein 2"
511716	-1.4641	6.2641	33.762	6.23e-09	3.53e-07	EPHX2	epoxide hydrolase 2
514750	-1.4654	2.8927	20.161	7.12e-06	0.00012547	PPARGC1B	PPARG coactivator 1 beta
527275	-1.4663	-1.0898	6.921	0.0085189	0.037472	MADCAM1	mucosal vascular addressin cell adhesion molecule 1
613338	-1.4676	7.3829	31.022	2.55e-08	1.15e-06	IDH3B	isocitrate dehydrogenase (NAD(+)) 3 non-catalytic subunit beta
539034	-1.4691	7.044	25.529	4.36e-07	1.23e-05	PFN2	profilin 2
280750	-1.471	12.219	20.639	5.55e-06	0.00010146	CLU	clusterin
540439	-1.4718	0.00073284	9.9907	0.0015733	0.0099077	EPHA10	EPH receptor A10
513453	-1.4724	9.1161	32.618	1.12e-08	5.63e-07	TALDO1	transaldolase 1
767982	-1.4745	6.606	27.799	1.35e-07	4.61e-06	ATP5MD	ATP synthase membrane subunit DAPIT
280910	-1.4748	4.1219	38.214	6.34e-10	4.83e-08	RGN	regucalcin
539323	-1.4787	4.0819	11.416	0.00072809	0.0053167	DCHS2	dachsous cadherin-related 2
535182	-1.4812	6.9313	18.725	1.51e-05	0.00022822	MDH1	malate dehydrogenase 1
513593	-1.4816	5.6585	19.55	9.8e-06	0.00016121	SERINC2	serine incorporator 2
522400	-1.4821	1.9582	13.056	0.00030228	0.0026248	KRT80	keratin 80
515010	-1.4828	3.5249	20.537	5.85e-06	0.00010593	TCAIM	"T cell activation inhibitor; mitochondrial"
282304	-1.4839	2.9619	12.128	0.00049669	0.0039331	PFKFB1	"6-phosphofructo-2-kinase/fructose-2;6-biphosphatase 1"
508960	-1.4845	0.82076	10.974	0.00092384	0.0064294	KCNA5	potassium voltage-gated channel subfamily A member 5
537784	-1.4858	4.0944	17.921	2.3e-05	0.00032435	PKP2	plakophilin 2
614972	-1.4861	7.2491	36.333	1.66e-09	1.12e-07	NIPSNAP1	nipsnap homolog 1
509958	-1.4891	5.5064	24.951	5.88e-07	1.58e-05	MVD	mevalonate diphosphate decarboxylase
540417	-1.4917	5.0433	37.321	1e-09	7.1e-08	IRX3	iroquois homeobox 3
515902	-1.4932	6.7672	37.434	9.46e-10	6.8e-08	PCCB	propionyl-CoA carboxylase subunit beta
514949	-1.4955	4.2528	26.285	2.95e-07	8.67e-06	COMTD1	catechol-O-methyltransferase domain containing 1
514494	-1.4965	5.0918	24.139	8.96e-07	2.24e-05	CA5B	carbonic anhydrase 5B
540893	-1.5014	2.0358	20.995	4.61e-06	8.8e-05	HS3ST6	heparan sulfate-glucosamine 3-sulfotransferase 6
431786	-1.5027	9.3389	40.724	1.75e-10	1.63e-08	PEBP1	phosphatidylethanolamine binding protein 1
493713	-1.5028	-1.5178	6.8068	0.0090812	0.0394	NR1I2	nuclear receptor subfamily 1 group I member 2
522724	-1.5055	1.8488	20.134	7.22e-06	0.00012661	BSN	bassoon presynaptic cytomatrix protein
781105	-1.5072	0.73471	13.797	0.00020369	0.0019148	VILL	villin like
514078	-1.5107	1.7373	18.317	1.87e-05	0.00027559	MYO5B	myosin VB
540803	-1.5119	8.0478	32.736	1.06e-08	5.4e-07	MRAS	muscle RAS oncogene homolog
784075	-1.5134	0.1529	14.05	0.000178	0.0017145	CACNA2D4	calcium voltage-gated channel auxiliary subunit alpha2delta 4
444863	-1.515	7.2662	24.95	5.89e-07	1.58e-05	GYPC	glycophorin C
512450	-1.5161	5.0223	22.963	1.65e-06	3.69e-05	SH3GL2	"SH3 domain containing GRB2 like 2; endophilin A1"
782110	-1.5178	2.4014	10.991	0.00091547	0.0063882	PPP2R2C	protein phosphatase 2 regulatory subunit Bgamma
617196	-1.5194	-0.12854	11.075	0.00087495	0.0061444	SLC26A7	solute carrier family 26 member 7
508493	-1.5204	10.101	23.051	1.58e-06	3.57e-05	PNPLA2	patatin like phospholipase domain containing 2
514667	-1.5221	6.2771	29.284	6.25e-08	2.46e-06	MST1	macrophage stimulating 1
614166	-1.5235	3.2601	18.256	1.93e-05	0.00028043	TDRP	testis development related protein
281573	-1.5277	0.62444	10.51	0.0011872	0.0079035	VIL1	villin 1
280759	-1.5288	4.8493	20.206	6.95e-06	0.0001232	DBT	dihydrolipoamide branched chain transacylase E2
514969	-1.5303	5.8116	35.579	2.45e-09	1.58e-07	ACOX2	acyl-CoA oxidase 2
507711	-1.5371	4.2997	31.862	1.65e-08	7.96e-07	ADHFE1	alcohol dehydrogenase iron containing 1
506037	-1.5423	1.0066	14.739	0.00012347	0.0013039	UNC5A	unc-5 netrin receptor A
510019	-1.5455	6.4618	20.556	5.79e-06	0.00010518	CYRIB	CYFIP related Rac1 interactor B
100126042	-1.5472	6.9128	44.662	2.34e-11	2.99e-09	ALDH4A1	aldehyde dehydrogenase 4 family member A1
338471	-1.5504	8.3756	28.561	9.08e-08	3.34e-06	PC	pyruvate carboxylase
281482	-1.5522	7.2094	38.182	6.45e-10	4.85e-08	DHRS3	dehydrogenase/reductase 3
535043	-1.5549	8.2709	20.859	4.94e-06	9.28e-05	ITGA6	integrin subunit alpha 6
787473	-1.5568	1.7963	15.63	7.7e-05	0.00088185	NTNG1	netrin G1
538746	-1.5573	1.3217	25.094	5.46e-07	1.51e-05	SLC45A2	solute carrier family 45 member 2
782988	-1.5656	3.6016	20.65	5.51e-06	0.00010113	MTERF2	mitochondrial transcription termination factor 2
515030	-1.5703	0.44972	9.045	0.0026342	0.014796	ACMSD	aminocarboxymuconate semialdehyde decarboxylase
107131384	-1.572	11.139	23.421	1.3e-06	3.05e-05	PLIN4	perilipin 4
511042	-1.5769	3.1639	33.677	6.51e-09	3.61e-07	NMNAT2	nicotinamide nucleotide adenylyltransferase 2
785113	-1.5769	-0.75137	7.0374	0.0079823	0.035494	HMX1	H6 family homeobox 1
517535	-1.5781	8.0264	29.274	6.28e-08	2.46e-06	HSPA9	heat shock protein family A (Hsp70) member 9
615897	-1.5782	5.7337	34.842	3.58e-09	2.17e-07	TOMM5	translocase of outer mitochondrial membrane 5
506438	-1.58	1.6346	17.347	3.11e-05	0.00042213	CYP46A1	"cytochrome P450; family 46; subfamily A; polypeptide 1"
508800	-1.5816	3.8184	25.554	4.3e-07	1.22e-05	AZGP1	"alpha-2-glycoprotein 1; zinc-binding"
100299281	-1.5819	7.1641	34.47	4.33e-09	2.52e-07	LOC100299281	quinone oxidoreductase-like protein 2
281809	-1.5821	7.4552	38.291	6.09e-10	4.73e-08	HSD17B10	hydroxysteroid 17-beta dehydrogenase 10
112441487	-1.5825	0.54679	11.202	0.00081694	0.0058285	LRRC4C	leucine rich repeat containing 4C
517045	-1.5883	6.5124	31.715	1.79e-08	8.44e-07	ARVCF	ARVCF delta catenin family member
407213	-1.5888	-1.0879	6.4745	0.010944	0.045809	SFTPA1	surfactant protein A1
787270	-1.5938	4.3132	33.334	7.76e-09	4.18e-07	THEM4	thioesterase superfamily member 4
282133	-1.5964	5.7414	27.222	1.81e-07	5.91e-06	ADORA1	adenosine A1 receptor
751575	-1.6017	1.2472	8.3802	0.0037933	0.019765	SECTM1A	secreted and transmembrane protein 1A
540391	-1.6064	0.85903	14.659	0.00012881	0.001344	RNF180	ring finger protein 180
505707	-1.6065	-0.47713	10.525	0.001178	0.0078644	FAM78B	family with sequence similarity 78 member B
100299267	-1.6105	5.1803	26.358	2.84e-07	8.45e-06	PDP2	pyruvate dehyrogenase phosphatase catalytic subunit 2
526937	-1.614	6.2191	39.703	2.96e-10	2.59e-08	DCXR	dicarbonyl/L-xylulose reductase
281973	-1.6165	1.2437	18.296	1.89e-05	0.00027735	PDE6A	phosphodiesterase 6A
788007	-1.6184	0.97625	14.754	0.00012246	0.0012953	FLRT1	fibronectin leucine rich transmembrane protein 1
525059	-1.6199	5.6701	38.011	7.03e-10	5.24e-08	GSS	glutathione synthetase
514767	-1.62	1.5289	13.471	0.00024233	0.002207	TGM5	transglutaminase 5
513675	-1.6231	8.2636	14.78	0.00012079	0.0012839	DMPK	DM1 protein kinase
513116	-1.6258	7.5412	28.696	8.47e-08	3.15e-06	DDHD2	DDHD domain containing 2
528842	-1.6306	-0.40457	12.62	0.00038171	0.0031648	NEFH	neurofilament heavy
317694	-1.6318	8.6431	19.093	1.24e-05	0.00019419	TIMP4	TIMP metallopeptidase inhibitor 4
511615	-1.633	4.0863	34.221	4.92e-09	2.81e-07	TENM3	teneurin transmembrane protein 3
282359	-1.6341	5.2431	16.023	6.26e-05	0.00074806	SLC2A4	solute carrier family 2 member 4
520638	-1.6377	3.5336	25.01	5.7e-07	1.55e-05	LOC520638	"kynurenine/alpha-aminoadipate aminotransferase; mitochondrial"
530509	-1.6389	-1.5727	10.58	0.0011431	0.0076769	SLC26A8	solute carrier family 26 member 8
281160	-1.6413	5.2267	14.204	0.00016401	0.0016205	FGF1	fibroblast growth factor 1
531865	-1.6413	-1.1098	10.108	0.0014766	0.0093986	OAZ3	ornithine decarboxylase antizyme 3
280976	-1.6431	8.5589	20.763	5.2e-06	9.67e-05	ACO2	aconitase 2
104976499	-1.6445	3.6937	38.2	6.39e-10	4.84e-08	ESPN	espin
287020	-1.6448	7.5421	30.856	2.78e-08	1.22e-06	UQCRFS1	"ubiquinol-cytochrome c reductase; Rieske iron-sulfur polypeptide 1"
783189	-1.6456	-1.7075	7.1929	0.0073192	0.033214	FAM221B	family with sequence similarity 221 member B
504822	-1.648	5.6717	26.54	2.58e-07	7.85e-06	XPNPEP2	X-prolyl aminopeptidase 2
506745	-1.649	5.0185	40.93	1.58e-10	1.52e-08	TENT5B	terminal nucleotidyltransferase 5B
280871	-1.654	6.4184	23.616	1.18e-06	2.83e-05	MMUT	methylmalonyl-CoA mutase
618020	-1.6577	5.2735	29.2	6.53e-08	2.53e-06	MCRIP2	MAPK regulated corepressor interacting protein 2
614455	-1.662	7.0036	32.568	1.15e-08	5.75e-07	RETSAT	retinol saturase
510038	-1.666	-0.48913	17.311	3.17e-05	0.00042891	AQP11	aquaporin 11
513920	-1.674	1.2504	9.3383	0.0022441	0.013072	STYK1	serine/threonine/tyrosine kinase 1
613724	-1.6768	1.158	12.089	0.00050728	0.0040072	DYNC1I1	dynein cytoplasmic 1 intermediate chain 1
512044	-1.6784	5.4132	23.39	1.32e-06	3.09e-05	ACAT2	acetyl-CoA acetyltransferase 2
534518	-1.6816	-1.9859	6.6977	0.0096539	0.041335	CPVL	carboxypeptidase vitellogenic like
783065	-1.6905	4.9651	39.176	3.87e-10	3.24e-08	MCCC2	methylcrotonoyl-CoA carboxylase 2
520159	-1.6909	3.9933	34.635	3.98e-09	2.37e-07	B4GALNT1	"beta-1;4-N-acetyl-galactosaminyltransferase 1"
535917	-1.692	1.6474	9.7731	0.0017708	0.010868	CA10	carbonic anhydrase 10
783540	-1.6942	2.337	20.214	6.93e-06	0.00012289	LOC783540	zinc finger protein 791
615896	-1.6957	4.6823	15.833	6.92e-05	0.00081148	SYCP3	synaptonemal complex protein 3
511424	-1.6997	1.7242	29.317	6.15e-08	2.43e-06	C6H4orf19	chromosome 6 C4orf19 homolog
505167	-1.7058	0.77334	12.837	0.00033986	0.0028895	CRYM	crystallin mu
510767	-1.7087	5.5262	14.568	0.0001352	0.0013993	CYCS	"cytochrome c; somatic"
508637	-1.7105	0.73533	13.154	0.00028695	0.00251	SUSD4	sushi domain containing 4
540707	-1.7112	-1.3277	8.2547	0.0040647	0.020907	LOC540707	cytochrome P450 2A13
281643	-1.7171	6.0485	38.981	4.28e-10	3.5e-08	BCAT2	branched chain amino acid transaminase 2
512966	-1.7176	4.6869	41.355	1.27e-10	1.28e-08	ELP6	elongator acetyltransferase complex subunit 6
535804	-1.7191	7.5385	23.683	1.14e-06	2.76e-05	OXCT1	3-oxoacid CoA-transferase 1
338060	-1.7199	6.8286	45.56	1.48e-11	2.15e-09	NDUFA10	NADH:ubiquinone oxidoreductase subunit A10
282211	-1.7206	2.9744	29.468	5.69e-08	2.27e-06	CYP2D14	"cytochrome P450; family 2; subfamily D; polypeptide 6"
100296460	-1.7262	2.035	28.86	7.78e-08	2.92e-06	EPOP	elongin BC and polycomb repressive complex 2 associated protein
504301	-1.7332	6.4199	20.691	5.4e-06	9.97e-05	ACADSB	acyl-CoA dehydrogenase short/branched chain
614260	-1.7405	-0.7361	14.1	0.0001733	0.0016767	ZNF75D	zinc finger protein 75D
613941	-1.7427	9.8892	33.597	6.78e-09	3.73e-07	ADIRF	adipogenesis regulatory factor
616677	-1.7476	2.7397	19.213	1.17e-05	0.00018487	MTUS2	microtubule associated scaffold protein 2
616286	-1.7515	3.0569	9.7693	0.0017745	0.010871	ASB10	ankyrin repeat and SOCS box containing 10
513155	-1.7563	6.2802	32.966	9.38e-09	4.92e-07	MMD	monocyte to macrophage differentiation associated
534933	-1.7627	6.5168	27.404	1.65e-07	5.48e-06	SCRN1	secernin 1
515186	-1.764	4.5412	13.091	0.00029678	0.0025839	ETNPPL	ethanolamine-phosphate phospho-lyase
100190915	-1.7675	-1.8598	6.468	0.010984	0.045942	LOC100190915	uncharacterized LOC100190915
505422	-1.7794	-1.458	10.646	0.001103	0.0074727	EHF	ETS homologous factor
509274	-1.7807	6.6425	40.905	1.6e-10	1.53e-08	HAGH	hydroxyacylglutathione hydrolase
280717	-1.7857	-0.30027	13.353	0.00025803	0.0023106	ALB	albumin
615470	-1.7912	4.3132	38.176	6.46e-10	4.85e-08	SLC25A13	solute carrier family 25 member 13
513504	-1.7917	5.6777	35.359	2.74e-09	1.73e-07	MCCC1	methylcrotonoyl-CoA carboxylase 1
513237	-1.8009	9.5005	23.346	1.35e-06	3.15e-05	SBDS	SBDS ribosome maturation factor
617757	-1.8026	3.4462	26.311	2.91e-07	8.59e-06	TSKS	testis specific serine kinase substrate
100139476	-1.8085	-1.9718	7.6934	0.0055424	0.026722	GPR39	G protein-coupled receptor 39
615037	-1.8117	4.3616	29.901	4.55e-08	1.87e-06	BMP2	bone morphogenetic protein 2
617293	-1.812	7.6247	31.817	1.69e-08	8.12e-07	ELOVL5	ELOVL fatty acid elongase 5
615507	-1.8144	6.2254	12.175	0.00048445	0.0038487	GSTM3	glutathione S-transferase mu 3
526631	-1.8162	5.5739	34.992	3.31e-09	2.03e-07	ARHGEF37	Rho guanine nucleotide exchange factor 37
613901	-1.8178	-1.9053	8.8741	0.0028925	0.015897	NSG2	neuronal vesicle trafficking associated 2
539188	-1.8231	4.4579	25.019	5.68e-07	1.54e-05	GPT	glutamic--pyruvic transaminase
505048	-1.836	6.934	44.55	2.48e-11	3.14e-09	PRR5L	proline rich 5 like
512573	-1.8433	5.3304	55.74	8.27e-14	2.07e-11	PNPO	pyridoxamine 5'-phosphate oxidase
768330	-1.8438	7.9573	32.918	9.61e-09	4.98e-07	DBI	"diazepam binding inhibitor; acyl-CoA binding protein"
512227	-1.845	-1.8235	6.9404	0.0084271	0.037131	ACSM2B	acyl-CoA synthetase medium-chain family member 2B
540297	-1.8468	1.7112	15.85	6.86e-05	0.00080508	KLK13	kallikrein related peptidase 13
538340	-1.852	1.2478	16.664	4.46e-05	0.00057101	MAP3K9	mitogen-activated protein kinase kinase kinase 9
280969	-1.8521	3.928	19.039	1.28e-05	0.00019886	ABAT	4-aminobutyrate aminotransferase
514807	-1.8523	5.926	42.346	7.65e-11	8.24e-09	HABP4	hyaluronan binding protein 4
445425	-1.8566	10.259	42.496	7.08e-11	7.76e-09	TKT	transketolase
540376	-1.8585	5.3237	38.961	4.32e-10	3.5e-08	AMACR	alpha-methylacyl-CoA racemase
536284	-1.8611	8.4201	21.054	4.47e-06	8.59e-05	ECHDC1	ethylmalonyl-CoA decarboxylase 1
514590	-1.8626	1.9486	24.001	9.63e-07	2.37e-05	PLCH2	phospholipase C eta 2
282150	-1.8654	4.0635	45.703	1.38e-11	2.04e-09	BCKDHB	branched chain keto acid dehydrogenase E1 subunit beta
510109	-1.8677	6.9684	48.643	3.07e-12	5.69e-10	ABHD11	abhydrolase domain containing 11
504350	-1.8696	4.2016	16.659	4.47e-05	0.00057204	ENPEP	glutamyl aminopeptidase
100139116	-1.8704	2.5638	27.973	1.23e-07	4.35e-06	SGIP1	SH3GL interacting endocytic adaptor 1
525716	-1.8706	7.8158	35.541	2.5e-09	1.6e-07	S100B	S100 calcium binding protein B
515569	-1.8741	5.465	39.369	3.51e-10	2.99e-08	EBP	EBP cholestenol delta-isomerase
518715	-1.8763	0.84051	19.639	9.35e-06	0.00015502	SHD	Src homology 2 domain containing transforming protein D
282590	-1.8777	1.5085	21.982	2.75e-06	5.74e-05	KCNK2	potassium two pore domain channel subfamily K member 2
615412	-1.8811	3.7422	20.173	7.07e-06	0.000125	BAIAP2L1	BAR/IMD domain containing adaptor protein 2 like 1
768008	-1.8814	-1.236	11.152	0.00083922	0.0059582	TMBIM7	transmembrane BAX inhibitor motif containing 7
538769	-1.8909	1.5059	18.9	1.38e-05	0.00021107	NOG	noggin
509227	-1.8958	2.6493	21.62	3.32e-06	6.75e-05	FRK	fyn related Src family tyrosine kinase
530936	-1.8967	2.939	12.602	0.00038524	0.003188	SLITRK4	SLIT and NTRK like family member 4
539224	-1.9183	4.6758	24.202	8.67e-07	2.18e-05	PAK6	p21 (RAC1) activated kinase 6
617069	-1.9187	-0.30198	15.038	0.00010539	0.001155	HS3ST3B1	heparan sulfate-glucosamine 3-sulfotransferase 3B1
509235	-1.94	1.9009	33.677	6.51e-09	3.61e-07	ACE2	angiotensin I converting enzyme 2
506053	-1.9409	3.5929	52.785	3.72e-13	7.48e-11	FOXP3	forkhead box P3
516150	-1.9409	-0.84455	14.174	0.00016664	0.0016341	SLC35G6	solute carrier family 35 member G6
510677	-1.9467	7.2045	29.378	5.95e-08	2.37e-06	ADIG	adipogenin
280742	-1.9487	-1.671	8.8864	0.002873	0.015828	CA6	carbonic anhydrase 6
524590	-1.9493	3.4282	19.724	8.95e-06	0.00015057	DOK7	docking protein 7
281977	-1.9528	-1.0374	11.175	0.00082925	0.0059034	PDE6G	phosphodiesterase 6G
101902869	-1.962	-1.0915	11.284	0.00078166	0.005626	LOC101902869	signal-regulatory protein beta-1-like
516891	-1.9732	-1.0348	14.569	0.00013514	0.0013993	FA2H	fatty acid 2-hydroxylase
540985	-1.9785	5.9803	35.124	3.09e-09	1.91e-07	ME1	malic enzyme 1
509875	-1.9795	10.189	30.222	3.85e-08	1.62e-06	CCDC3	coiled-coil domain containing 3
524236	-1.9796	0.0057063	17.646	2.66e-05	0.00036876	LOC524236	histone H2A type 1-B/E
520189	-1.9816	-0.82433	11.843	0.0005788	0.0044378	LGR5	leucine rich repeat containing G protein-coupled receptor 5
281275	-1.9826	10.312	34.835	3.59e-09	2.17e-07	LDHB	lactate dehydrogenase B
529878	-1.9859	8.6466	30.906	2.71e-08	1.21e-06	CCDC69	coiled-coil domain containing 69
504951	-1.9869	3.0909	23.075	1.56e-06	3.53e-05	GALNT9	polypeptide N-acetylgalactosaminyltransferase 9
615846	-1.9919	7.2317	22.256	2.39e-06	5.09e-05	CHCHD10	coiled-coil-helix-coiled-coil-helix domain containing 10
282356	-1.9922	5.7177	13.528	0.00023505	0.0021558	SLC2A1	solute carrier family 2 member 1
618262	-1.9964	4.4264	31.576	1.92e-08	8.97e-07	P2RX6	purinergic receptor P2X 6
539070	-2.0093	3.5301	30.71	3e-08	1.3e-06	PANX2	pannexin 2
523665	-2.0118	5.3646	57.54	3.31e-14	9.15e-12	DAGLA	diacylglycerol lipase alpha
100847550	-2.0125	0.56677	24.759	6.5e-07	1.71e-05	DNAH10	dynein axonemal heavy chain 10
530042	-2.023	-0.08519	11.319	0.0007672	0.0055342	NLGN1	neuroligin 1
506001	-2.0293	4.3734	27.809	1.34e-07	4.6e-06	HOGA1	4-hydroxy-2-oxoglutarate aldolase 1
282478	-2.032	8.0762	17.061	3.62e-05	0.00047735	SLC25A4	solute carrier family 25 member 4
100125944	-2.0345	2.1157	24.959	5.85e-07	1.58e-05	TTC9B	tetratricopeptide repeat domain 9B
281179	-2.0356	8.839	45.338	1.66e-11	2.35e-09	G6PD	glucose-6-phosphate dehydrogenase
521892	-2.0363	6.6149	37.101	1.12e-09	7.83e-08	ETFA	electron transfer flavoprotein subunit alpha
517724	-2.0364	6.4564	46.337	9.96e-12	1.49e-09	GSTT1	glutathione S-transferase theta 1
536820	-2.0416	-0.4706	20.841	4.99e-06	9.32e-05	SYT12	synaptotagmin 12
100138645	-2.0455	-0.55295	14.387	0.00014884	0.001499	LOC100138645	"primary amine oxidase; liver isozyme"
539402	-2.0599	1.7503	24.887	6.08e-07	1.62e-05	SPRY3	sprouty RTK signaling antagonist 3
505991	-2.062	0.18429	19.755	8.8e-06	0.00014851	CHAC1	ChaC glutathione specific gamma-glutamylcyclotransferase 1
618918	-2.0645	-0.12503	16.516	4.83e-05	0.00060861	MLC1	modulator of VRAC current 1
100196902	-2.0663	-2.4163	7.1215	0.0076167	0.034278	LOC100196902	uncharacterized LOC100196902
781700	-2.0711	3.9738	35.472	2.59e-09	1.64e-07	PROSER2	proline and serine rich 2
511291	-2.0754	6.7069	41.038	1.49e-10	1.49e-08	CHPT1	choline phosphotransferase 1
513537	-2.0804	-1.7361	7.3706	0.0066299	0.030925	ALDH8A1	aldehyde dehydrogenase 8 family member A1
538163	-2.0889	-0.47274	8.914	0.0028299	0.015639	CALN1	calneuron 1
507002	-2.0891	3.8422	21.982	2.75e-06	5.74e-05	OLFM1	olfactomedin 1
337897	-2.0961	-1.5385	11.706	0.00062294	0.0046962	PAG2	pregnancy-associated glycoprotein 2
781988	-2.0974	-1.8618	9.456	0.0021046	0.012425	LOC781988	uncharacterized LOC781988
281184	-2.0979	0.9224	17.204	3.36e-05	0.00044963	ASZ1	"ankyrin repeat; SAM and basic leucine zipper domain containing 1"
534967	-2.1045	0.3367	14.708	0.0001255	0.0013214	LOC534967	leukotriene-B(4) omega-hydroxylase 2-like
282856	-2.1078	8.5436	46.378	9.75e-12	1.49e-09	PCK2	"phosphoenolpyruvate carboxykinase 2; mitochondrial"
614741	-2.1094	-0.19196	18.678	1.55e-05	0.00023279	LOC614741	formin-2
281950	-2.1115	1.5159	14.858	0.00011594	0.0012415	NRXN1	neurexin 1
616515	-2.1116	-2.2115	7.6959	0.0055346	0.026705	PTPRN2	protein tyrosine phosphatase receptor type N2
525734	-2.1238	1.1888	37.841	7.68e-10	5.66e-08	GPR176	G protein-coupled receptor 176
505775	-2.1243	6.8765	40.219	2.27e-10	2.07e-08	SLC16A1	solute carrier family 16 member 1
507323	-2.1318	0.40075	19.389	1.07e-05	0.00017233	RIMKLA	ribosomal modification protein rimK like family member A
618757	-2.1319	-1.8211	7.4149	0.0064687	0.030336	PHF21B	PHD finger protein 21B
615110	-2.133	6.644	45.185	1.79e-11	2.51e-09	ACER3	alkaline ceramidase 3
532586	-2.1383	2.4793	35.351	2.75e-09	1.73e-07	DEPDC7	DEP domain containing 7
541170	-2.1383	-0.078474	19.67	9.2e-06	0.00015361	SALL4	spalt like transcription factor 4
513450	-2.1479	5.5222	55.153	1.12e-13	2.64e-11	SFXN2	sideroflexin 2
783879	-2.1482	5.0522	47.734	4.88e-12	8.27e-10	GSTM1	glutathione S-transferase mu 1
504923	-2.149	3.6903	33.227	8.2e-09	4.36e-07	SLC7A4	solute carrier family 7 member 4
101907097	-2.1541	-1.5752	9.627	0.0019174	0.011545	LOC101907097	E3 ubiquitin-protein ligase SIAH1-like
527572	-2.1671	1.8397	38.737	4.85e-10	3.83e-08	GPR37L1	G protein-coupled receptor 37 like 1
360197	-2.1678	5.7645	68.4	1.33e-16	8.29e-14	PEMT	phosphatidylethanolamine N-methyltransferase
533630	-2.1699	4.8477	30.235	3.83e-08	1.62e-06	PSPH	phosphoserine phosphatase
505842	-2.1712	7.1108	43.062	5.3e-11	6.23e-09	AACS	acetoacetyl-CoA synthetase
507455	-2.1785	2.262	26.879	2.17e-07	6.86e-06	SLC44A3	solute carrier family 44 member 3
281805	-2.1861	1.7165	9.451	0.0021104	0.012454	GSTA2	glutathione S-transferase alpha 2
512905	-2.1874	2.572	42.831	5.97e-11	6.77e-09	APOL3	"apolipoprotein L; 3"
540524	-2.1994	6.5993	59.344	1.32e-14	4.43e-12	ISOC1	isochorismatase domain containing 1
767977	-2.1998	8.1645	47.81	4.69e-12	8.06e-10	MPC1	mitochondrial pyruvate carrier 1
281235	-2.2005	9.3441	46.633	8.56e-12	1.35e-09	IDH1	isocitrate dehydrogenase (NADP(+)) 1
505298	-2.212	0.07882	14.231	0.00016164	0.0016044	RSPH6A	radial spoke head 6 homolog A
281748	-2.2126	9.1107	61.004	5.7e-15	2.25e-12	ECHS1	"enoyl-CoA hydratase; short chain 1"
613729	-2.2134	3.0469	24.254	8.44e-07	2.14e-05	HMGB3	high mobility group box 3
540149	-2.2164	4.2108	9.3234	0.0022625	0.013155	CYP4B1	"cytochrome P450; family 4; subfamily B; polypeptide 1"
614755	-2.2192	-2.0472	7.0451	0.0079482	0.035391	MYMK	"myomaker; myoblast fusion factor"
777596	-2.2259	-0.71954	20.263	6.75e-06	0.00012006	HORMAD2	HORMA domain containing 2
338445	-2.2314	6.1744	68.049	1.59e-16	9.45e-14	MAOB	monoamine oxidase B
280905	-2.2471	-1.6288	16.518	4.82e-05	0.0006084	PYY2	seminalplasmin
510684	-2.2484	6.8362	57.508	3.37e-14	9.15e-12	PPIP5K1	diphosphoinositol pentakisphosphate kinase 1
507517	-2.25	-1.6069	8.0235	0.0046174	0.023188	TKTL1	transketolase like 1
281387	-2.2531	-0.51429	15.108	0.00010151	0.0011191	PENK	proenkephalin
510803	-2.2606	2.3216	35.967	2.01e-09	1.33e-07	PGLYRP2	peptidoglycan recognition protein 2
518852	-2.2618	5.1741	32.068	1.49e-08	7.22e-07	EHHADH	enoyl-CoA hydratase and 3-hydroxyacyl CoA dehydrogenase
613327	-2.2672	0.1427	29.691	5.07e-08	2.07e-06	RGS7BP	regulator of G protein signaling 7 binding protein
618703	-2.2738	-0.20919	14.181	0.00016607	0.0016328	C25H16orf89	chromosome 25 C16orf89 homolog
532272	-2.2826	-2.155	8.8697	0.0028994	0.015928	ADAMTS13	ADAM metallopeptidase with thrombospondin type 1 motif 13
534414	-2.2834	-0.34643	11.723	0.00061732	0.0046619	NTM	neurotrimin
505937	-2.2896	-2.4808	7.4547	0.006327	0.029785	VSIG1	V-set and immunoglobulin domain containing 1
532262	-2.2921	5.1171	30.453	3.42e-08	1.47e-06	TLR8	toll like receptor 8
100299284	-2.3037	4.6171	39.303	3.63e-10	3.07e-08	RTN4R	reticulon 4 receptor
539071	-2.3048	4.5043	39.668	3.01e-10	2.62e-08	LRATD1	LRAT domain containing 1
281449	-2.3234	-0.18412	20.469	6.06e-06	0.0001092	RDH8	retinol dehydrogenase 8
537451	-2.3332	-0.40062	13.285	0.0002675	0.0023723	GYS2	glycogen synthase 2
615096	-2.3369	-2.4608	7.5837	0.0058897	0.028096	TBPL2	TATA-box binding protein like 2
514650	-2.3387	-0.3395	7.2267	0.0071826	0.032834	FABP6	fatty acid binding protein 6
112441481	-2.3476	4.4813	19.715	8.99e-06	0.00015105	LOC112441481	glycine N-phenylacetyltransferase-like
538710	-2.3542	0.00073253	20.671	5.45e-06	0.00010048	G6PC	glucose-6-phosphatase catalytic subunit
515654	-2.3674	8.2767	57.198	3.94e-14	1.05e-11	ATF5	activating transcription factor 5
504769	-2.3688	7.537	8.7846	0.0030379	0.016529	CYP2B6	cytochrome P450 subfamily 2B
282576	-2.3696	8.6303	47.855	4.59e-12	7.98e-10	ACSM1	acyl-CoA synthetase medium chain family member 1
512087	-2.3708	-2.0628	8.5615	0.0034334	0.018188	LYZL1	lysozyme-like 1
539930	-2.3817	-2.4677	7.6687	0.0056187	0.02703	CALB1	calbindin 1
615572	-2.3902	8.7994	26.353	2.84e-07	8.45e-06	MID1IP1	MID1 interacting protein 1
100139189	-2.4021	0.13426	16.336	5.31e-05	0.00065707	CSMD2	CUB and Sushi multiple domains 2
530795	-2.4071	-1.4323	13.781	0.00020537	0.0019228	KLK9	kallikrein related peptidase 9
513008	-2.4285	-2.4375	9.5424	0.0020078	0.011952	SLC45A1	solute carrier family 45 member 1
785804	-2.4297	1.0212	37.338	9.93e-10	7.08e-08	LOC785804	uncharacterized LOC785804
788534	-2.4374	6.8373	54.458	1.59e-13	3.57e-11	MLXIPL	MLX interacting protein like
513096	-2.4403	-2.2149	9.4606	0.0020993	0.012405	CFAP206	cilia and flagella associated protein 206
615711	-2.4414	-1.2126	13.957	0.000187	0.0017861	TAF7L	TATA-box binding protein associated factor 7 like
538763	-2.4541	1.8525	35.862	2.12e-09	1.39e-07	YDJC	YdjC chitooligosaccharide deacetylase homolog
536930	-2.4579	3.7808	20.944	4.73e-06	8.96e-05	TMEM266	transmembrane protein 266
538818	-2.4612	1.5854	29.626	5.24e-08	2.13e-06	DAB1	DAB adaptor protein 1
536906	-2.472	-0.74247	15.317	9.09e-05	0.0010222	PPFIA2	PTPRF interacting protein alpha 2
540848	-2.4841	4.4244	69.893	6.26e-17	4.54e-14	B3GNT6	"UDP-GlcNAc:betaGal beta-1;3-N-acetylglucosaminyltransferase 6"
615906	-2.4841	6.9261	58.402	2.14e-14	6.48e-12	LSS	lanosterol synthase
509726	-2.4868	6.4966	44.733	2.26e-11	2.95e-09	TENM4	teneurin transmembrane protein 4
404177	-2.4889	1.5704	26.669	2.41e-07	7.48e-06	KCNN2	potassium calcium-activated channel subfamily N member 2
508716	-2.4952	10.745	75.158	4.35e-18	4.21e-15	BSG	basigin
511957	-2.5101	4.2372	29.004	7.22e-08	2.74e-06	TDH	L-threonine dehydrogenase
539803	-2.5201	0.32494	22.975	1.64e-06	3.68e-05	MELTF	melanotransferrin
537161	-2.5428	9.8477	46.412	9.58e-12	1.49e-09	ACSL1	acyl-CoA synthetase long chain family member 1
615498	-2.5448	8.4914	42.933	5.67e-11	6.6e-09	AQP7	aquaporin 7
618714	-2.559	1.5319	20.498	5.97e-06	0.00010784	LY6D	lymphocyte antigen 6 family member D
539853	-2.5669	-1.8133	11.323	0.00076569	0.0055264	TACSTD2	tumor associated calcium signal transducer 2
788727	-2.5675	0.039583	16.831	4.09e-05	0.00052991	KRT9	keratin 9
616622	-2.5739	1.9503	44.94	2.03e-11	2.73e-09	PRR15L	proline rich 15 like
768078	-2.5974	-1.8299	10.83	0.00099848	0.0068574	FAM92B	family with sequence similarity 92 member B
538558	-2.6002	1.4653	25.031	5.64e-07	1.54e-05	BRI3BP	BRI3 binding protein
511060	-2.6129	5.1213	40.807	1.68e-10	1.59e-08	EXTL1	exostosin like glycosyltransferase 1
532890	-2.6164	1.7028	24.906	6.02e-07	1.61e-05	SLC10A1	solute carrier family 10 member 1
516073	-2.617	3.3755	45.033	1.94e-11	2.63e-09	THEM6	thioesterase superfamily member 6
107131843	-2.6171	5.7402	44.12	3.09e-11	3.8e-09	LOC107131843	insulin receptor substrate 1-like
617668	-2.6304	1.0867	40.821	1.67e-10	1.59e-08	GP9	glycoprotein IX platelet
407157	-2.634	-1.5014	15.777	7.13e-05	0.0008305	AGTR2	angiotensin II receptor type 2
524064	-2.6478	-2.3642	9.2044	0.0024144	0.013835	PTH2R	parathyroid hormone 2 receptor
533266	-2.6483	3.5162	19.97	7.87e-06	0.00013588	FFAR4	free fatty acid receptor 4
535887	-2.6522	3.6051	46.727	8.16e-12	1.3e-09	PANK1	pantothenate kinase 1
614494	-2.6549	-0.44564	23.076	1.56e-06	3.53e-05	MOGAT2	monoacylglycerol O-acyltransferase 2
100335759	-2.6574	-1.719	6.9043	0.0085991	0.037721	SPINK6	"serine peptidase inhibitor; Kazal type 6"
539171	-2.6618	2.7018	59.261	1.38e-14	4.5e-12	PDZD3	PDZ domain containing 3
539881	-2.6628	-1.9161	12.214	0.00047428	0.0037832	KCTD8	potassium channel tetramerization domain containing 8
282870	-2.666	3.5002	22.447	2.16e-06	4.66e-05	CYP1A1	"cytochrome P450; subfamily I (aromatic compound-inducible); polypeptide 1"
789567	-2.6676	7.602	38.844	4.59e-10	3.67e-08	HSD17B12	hydroxysteroid 17-beta dehydrogenase 12
540895	-2.6778	3.6607	48.627	3.1e-12	5.69e-10	KCNIP2	potassium voltage-gated channel interacting protein 2
536642	-2.6792	-0.062721	13.731	0.00021094	0.0019692	ALK	ALK receptor tyrosine kinase
281110	-2.6828	8.5297	47.314	6.05e-12	9.86e-10	CYB5A	cytochrome b5 type A
281553	-2.6871	-2.4859	10.336	0.0013046	0.0085113	TSHR	thyroid stimulating hormone receptor
511618	-2.6926	-1.9155	10.185	0.0014157	0.0090953	LRIT3	"leucine rich repeat; Ig-like and transmembrane domains 3"
509200	-2.7088	1.7675	27.159	1.87e-07	6.08e-06	HNF4A	hepatocyte nuclear factor 4 alpha
100140603	-2.7188	-1.8915	14.44	0.00014468	0.0014662	HBM	hemoglobin subunit mu
505677	-2.7301	4.3145	45.121	1.85e-11	2.55e-09	ALDH1L1	aldehyde dehydrogenase 1 family member L1
516210	-2.7426	9.1399	25.711	3.97e-07	1.14e-05	CKB	creatine kinase B
280836	-2.7582	8.0149	36.332	1.66e-09	1.12e-07	LEP	leptin
509952	-2.7771	6.3357	47.516	5.45e-12	9e-10	DECR1	"2;4-dienoyl-CoA reductase 1"
280843	-2.7935	10.46	34.652	3.94e-09	2.36e-07	LPL	lipoprotein lipase
100335204	-2.8185	3.12	55.36	1e-13	2.43e-11	PRRT4	proline rich transmembrane protein 4
504992	-2.8324	1.8607	56.667	5.16e-14	1.32e-11	IL17B	interleukin 17B
521544	-2.8397	-1.273	18.792	1.46e-05	0.00022187	NRL	neural retina leucine zipper
520133	-2.8482	7.7219	53.657	2.39e-13	5.1e-11	ADAMTS16	ADAM metallopeptidase with thrombospondin type 1 motif 16
522100	-2.8485	-1.9047	15.783	7.1e-05	0.00082941	SPATC1L	spermatogenesis and centriole associated 1 like
504316	-2.8736	-0.04799	22.958	1.66e-06	3.7e-05	COCH	cochlin
281658	-2.8804	7.0558	15.77	7.15e-05	0.00083307	S100G	S100 calcium binding protein G
510274	-2.8964	7.134	72.292	1.86e-17	1.51e-14	PCYT2	"phosphate cytidylyltransferase 2; ethanolamine"
508204	-2.9088	6.0023	36.372	1.63e-09	1.11e-07	GREB1	growth regulating estrogen receptor binding 1
512696	-2.913	-2.426	11.537	0.00068239	0.0050432	SHC3	SHC adaptor protein 3
511899	-2.9223	7.5452	58.033	2.58e-14	7.64e-12	INSIG1	insulin induced gene 1
523221	-2.9245	-1.3983	26.298	2.93e-07	8.63e-06	KRT78	keratin 78
497200	-2.9291	0.70096	23.38	1.33e-06	3.1e-05	ORM1	orosomucoid 1
319141	-2.9354	5.3527	70.207	5.34e-17	4.1e-14	GCAT	glycine C-acetyltransferase
510914	-2.9433	-1.3117	17.827	2.42e-05	0.00033956	KRT23	keratin 23
783399	-2.9448	-1.7752	18.543	1.66e-05	0.00024726	LOC783399	major allergen Equ c 1-like
614573	-2.949	7.266	40.933	1.58e-10	1.52e-08	SLC16A7	solute carrier family 16 member 7
517284	-2.9721	-1.201	12.957	0.00031867	0.0027469	PCLO	piccolo presynaptic cytomatrix protein
525042	-2.977	9.6154	42.894	5.78e-11	6.67e-09	GPD1	glycerol-3-phosphate dehydrogenase 1
539420	-2.9857	-0.95475	31.554	1.94e-08	9.04e-07	ELF5	E74 like ETS transcription factor 5
538603	-2.99	1.4705	28.705	8.43e-08	3.14e-06	PVALB	parvalbumin
614254	-3.0184	6.9143	85.634	2.16e-20	4.71e-17	QPRT	quinolinate phosphoribosyltransferase
539782	-3.0487	-2.2234	13.553	0.00023187	0.0021356	ELOVL3	ELOVL fatty acid elongase 3
518200	-3.1171	-2.0376	17.801	2.45e-05	0.0003425	ZNF280A	zinc finger protein 280A
618400	-3.1268	7.2111	38.341	5.94e-10	4.64e-08	GPT2	glutamic--pyruvic transaminase 2
777644	-3.1279	2.5791	24.785	6.41e-07	1.69e-05	GSTA1	glutathione S-transferase alpha 1
527051	-3.1615	6.517	57.509	3.36e-14	9.15e-12	CIDEA	cell death inducing DFFA like effector a
511135	-3.2045	9.2545	53.289	2.88e-13	6.06e-11	ACLY	ATP citrate lyase
281900	-3.2347	3.7449	30.448	3.43e-08	1.47e-06	LHCGR	luteinizing hormone/choriogonadotropin receptor
514293	-3.2644	6.731	62.905	2.17e-15	1.01e-12	IDI1	isopentenyl-diphosphate delta isomerase 1
282855	-3.2731	6.5246	65.854	4.86e-16	2.53e-13	PCK1	phosphoenolpyruvate carboxykinase 1
788831	-3.3096	2.6248	42.027	9e-11	9.55e-09	TTC25	tetratricopeptide repeat domain 25
512112	-3.3266	10.202	59.565	1.18e-14	4.06e-12	AGPAT2	1-acylglycerol-3-phosphate O-acyltransferase 2
517320	-3.3342	-1.46	23.473	1.27e-06	3e-05	ZSWIM2	zinc finger SWIM-type containing 2
493719	-3.3384	8.7514	58.617	1.92e-14	6.09e-12	MGST1	microsomal glutathione S-transferase 1
525500	-3.3424	-1.9325	18.169	2.02e-05	0.00029128	SDR16C6	"short chain dehydrogenase/reductase family 16C; member 6"
511061	-3.3434	-1.642	19.002	1.31e-05	0.00020246	SLC30A2	solute carrier family 30 member 2
509206	-3.3914	2.2561	40.103	2.41e-10	2.17e-08	STS	steroid sulfatase
618224	-3.4231	1.9883	20.758	5.21e-06	9.68e-05	PADI1	peptidyl arginine deiminase 1
527819	-3.434	-2.206	16.224	5.63e-05	0.00068729	KRT4	keratin 4
616270	-3.4388	-0.98624	20.917	4.8e-06	9.08e-05	RSPH14	radial spoke head 14 homolog
280749	-3.4754	-1.4084	19.251	1.15e-05	0.00018189	CGA	"glycoprotein hormones; alpha polypeptide"
518623	-3.4761	3.6117	45.554	1.49e-11	2.15e-09	LOC518623	glycine-N-acyltransferase-like
282476	-3.4773	9.527	74.944	4.84e-18	4.21e-15	SLC25A1	solute carrier family 25 member 1
280880	-3.5456	-0.5772	25.091	5.47e-07	1.51e-05	NPB	neuropeptide B
281787	-3.5829	7.3733	48.188	3.87e-12	6.92e-10	GLYAT	glycine-N-acyltransferase
516058	-3.6056	1.2544	25.042	5.61e-07	1.53e-05	HPD	4-hydroxyphenylpyruvate dioxygenase
789044	-3.6447	2.5284	80.618	2.74e-19	3.97e-16	DNAH2	dynein axonemal heavy chain 2
539870	-3.6467	-1.4284	32.814	1.01e-08	5.21e-07	AQP2	aquaporin 2
518931	-3.6605	5.9585	59.594	1.17e-14	4.06e-12	LGALS12	galectin 12
517909	-3.6652	2.7574	54.641	1.45e-13	3.31e-11	SGK2	serum/glucocorticoid regulated kinase 2
615569	-3.7297	2.6839	32.379	1.27e-08	6.29e-07	FYB2	FYN binding protein 2
100125948	-3.734	-2.5847	17.034	3.67e-05	0.0004838	RNASE2	ribonuclease A family member 2
533333	-3.8103	9.071	44.831	2.15e-11	2.86e-09	ELOVL6	ELOVL fatty acid elongase 6
509102	-3.8599	2.3597	65.038	7.35e-16	3.69e-13	PIPOX	pipecolic acid and sarcosine oxidase
508202	-3.9325	1.6372	62.28	2.98e-15	1.3e-12	KRT79	keratin 79
509241	-3.9725	-2.2107	27.336	1.71e-07	5.63e-06	DPYS	dihydropyrimidinase
536741	-3.9784	4.3567	48.467	3.36e-12	6.08e-10	MME	membrane metalloendopeptidase
527838	-4.0745	-2.1218	13.608	0.0002252	0.0020889	LHFPL5	LHFPL tetraspan subfamily member 5
100297677	-4.1059	-2.1373	26.626	2.47e-07	7.58e-06	LRTM2	leucine rich repeats and transmembrane domains 2
516190	-4.1388	6.9633	58.491	2.04e-14	6.34e-12	GSTT2	glutathione S-transferase theta 2
281590	-4.1526	9.9473	91.84	9.4e-22	3.06e-18	ACACA	acetyl-CoA carboxylase alpha
511743	-4.1539	-2.4512	17.309	3.18e-05	0.00042891	UGT2A1	UDP glucuronosyltransferase family 2 member A1 complex locus
533046	-4.1652	-1.4574	22.286	2.35e-06	5.03e-05	SLC7A14	solute carrier family 7 member 14
521231	-4.2857	3.8242	86.856	1.17e-20	3.05e-17	PKD2L1	"polycystin 2 like 1; transient receptor potential cation channel"
530703	-4.2994	3.5343	38.962	4.32e-10	3.5e-08	ATP12A	ATPase H+/K+ transporting non-gastric alpha2 subunit
281167	-4.3243	3.9593	55.042	1.18e-13	2.75e-11	FMO3	flavin containing dimethylaniline monoxygenase 3
101903592	-4.3564	3.903	61.442	4.56e-15	1.86e-12	IQCA1L	IQ motif containing with AAA domain 1 like
508781	-4.3958	-1.7245	18.546	1.66e-05	0.00024718	FMO1	flavin containing dimethylaniline monoxygenase 1
617222	-4.4357	-0.40416	34.625	4e-09	2.37e-07	DPP10	dipeptidyl peptidase like 10
618076	-4.4414	-0.017906	49.349	2.14e-12	4.05e-10	LOC618076	2-acylglycerol O-acyltransferase 3
104968894	-4.4745	2.8811	65.994	4.52e-16	2.46e-13	EXOC1L	exocyst complex component 1 like
100125232	-4.5131	-1.9418	30.122	4.06e-08	1.69e-06	OTP	orthopedia homeobox
515940	-4.5538	10.628	57.657	3.12e-14	9.05e-12	THRSP	thyroid hormone responsive
526488	-4.619	2.3899	47.554	5.35e-12	8.95e-10	LOC526488	"heat shock transcription factor; Y-linked-like protein-like"
617491	-4.7608	2.9341	61.46	4.52e-15	1.86e-12	MPV17L	MPV17 mitochondrial inner membrane protein like
497202	-4.8005	10.042	78.168	9.47e-19	1.12e-15	GPAM	"glycerol-3-phosphate acyltransferase; mitochondrial"
407188	-4.8475	0.29063	34.975	3.34e-09	2.04e-07	KRT3	keratin 3
282167	-4.9104	2.3877	27.525	1.55e-07	5.19e-06	CATHL5	cathelicidin 5
505979	-4.9836	-0.1864	68.849	1.06e-16	6.93e-14	GTF2A1L	general transcription factor IIA subunit 1 like
506459	-4.9947	10.802	106.34	6.21e-25	4.05e-21	ACSS2	acyl-CoA synthetase short chain family member 2
112441470	-5.1135	3.0691	60.473	7.46e-15	2.86e-12	LOC112441470	"steroid 17-alpha-hydroxylase/17;20 lyase"
534090	-5.2744	5.2233	46.952	7.28e-12	1.17e-09	BDH1	3-hydroxybutyrate dehydrogenase 1
534568	-5.6743	0.2838	66.717	3.13e-16	1.78e-13	KCNMB2	potassium calcium-activated channel subfamily M regulatory beta subunit 2
506545	-5.8059	5.001	60.316	8.08e-15	2.99e-12	CLDN10	claudin 10
281692	-5.9995	-1.4876	40.451	2.02e-10	1.85e-08	CKMT1A	"creatine kinase; mitochondrial 1A"
281152	-6.0506	13.085	137.62	8.83e-32	1.15e-27	FASN	fatty acid synthase
514812	-6.1845	6.9817	75.015	4.67e-18	4.21e-15	KRT19	keratin 19
101902412	-6.5731	7.519	102.1	5.27e-24	2.29e-20	ANGPTL8	angiopoietin like 8
538466	-7.4111	3.6285	85.044	2.92e-20	5.44e-17	TECTB	tectorin beta

## Sheet: DEGs_PP2vs_PreP_Result
EntrezID	logFC	logCPM	LR	PValue	adj,P,Val	Symbols	Name		Heading in the Sheets:	Meaning
280692	6.8725	9.4651	62.306	2.94e-15	7.19e-12	HP	haptoglobin		EntrezID	GeneName ID NCBI
100337035	6.8435	1.7529	33.861	5.92e-09	7.42e-07	CFHR5	complement factor H-related 5		logFC	log2 fold change between the groups. E.g. value 2 means that the expression has increased 4-fold in treatment compare with its Control
511001	4.9335	0.83658	54.805	1.33e-13	1.73e-10	CLEC4F	C-type lectin domain family 4 member F		logCPM	the average log2-counts-per-million
514339	4.7016	-0.49377	28.461	9.56e-08	7.42e-06	SLC6A12	solute carrier family 6 member 12		LR	likelihood ratio statistics
615729	4.6057	-0.28027	27.546	1.53e-07	1.04e-05	SPATA18	spermatogenesis associated 18		Pvalue	P-value for the statistical significance of this change
112443425	4.5342	1.7584	25.598	4.2e-07	2.3e-05	LOC112443425	group IID secretory phospholipase A2-like		adj.P.Val	P-value adjusted for multiple testing with the Benjamini-Hochberg procedure, which controls false discovery rate (FDR)
541459	4.5251	-0.34835	33.95	5.65e-09	7.15e-07	KCNC1	potassium voltage-gated channel subfamily C member 1		Symbols	Official gene symbol
280948	4.5089	6.7288	30.866	2.76e-08	2.67e-06	TTR	transthyretin		Name	Name of the gene
782183	4.4259	-0.32615	19.028	1.29e-05	0.00029527	WT1	WT1 transcription factor
287013	4.2843	2.2528	13.338	0.00026013	0.0026302	COL11A1	collagen type XI alpha 1 chain		Total DEGs	603 down	921 up
282644	4.2368	-0.79167	28.162	1.12e-07	8.41e-06	ITGB6	integrin subunit beta 6		For all the sheets	Excel cells painted with gold color in the logFC column represent genes Upregulated in PP1 respect to PreP
513144	4.1759	-0.74333	14.21	0.00016348	0.0018674	ECEL1	endothelin converting enzyme like 1		For all the sheets	Excel cells painted with Blue color in the logFC column represent genes Downregulated in PP1 respect to PreP
281361	4.1467	0.47166	39.551	3.2e-10	7.18e-08	NRG1	neuregulin 1
280826	4.0635	1.8566	34.536	4.18e-09	5.38e-07	IL6	interleukin 6
100297382	4.0557	-0.84214	19.088	1.25e-05	0.00028841	PAX2	paired box 2
281499	4.055	8.267	34.522	4.21e-09	5.38e-07	SPP1	secreted phosphoprotein 1
519047	4.0235	2.7694	38.381	5.82e-10	1.14e-07	CEMIP	cell migration inducing hyaluronidase 1
534500	4.0133	-0.85414	19.126	1.22e-05	0.0002853	NRCAM	neuronal cell adhesion molecule
282020	3.8387	0.76435	22.243	2.4e-06	8.79e-05	PTGFR	prostaglandin F receptor
541148	3.8304	4.3774	72.44	1.72e-17	1.12e-13	PTX3	pentraxin 3
513850	3.7962	-0.13456	15.206	9.64e-05	0.001291	CA13	carbonic anhydrase 13
617830	3.7888	-0.11168	27.603	1.49e-07	1.02e-05	POU3F1	POU class 3 homeobox 1
281735	3.702	2.2462	41.878	9.71e-11	3.25e-08	CXCL5	chemokine (C-X-C motif) ligand 5
506467	3.6904	3.951	46.061	1.15e-11	6.9e-09	TREM2	triggering receptor expressed on myeloid cells 2
507201	3.6393	-0.8976	14.889	0.00011404	0.0014565	PLA2G2A	"phospholipase A2; group IIA (platelets; synovial fluid)"
281127	3.5877	-0.29112	12.406	0.00042793	0.003807	DSC1	desmocollin 1
529618	3.5563	-0.46632	27.782	1.36e-07	9.63e-06	GRIA1	glutamate ionotropic receptor AMPA type subunit 1
506207	3.5514	-1.2904	19.353	1.09e-05	0.0002658	CCKAR	cholecystokinin A receptor
282068	3.5469	5.9832	51.52	7.09e-13	7.7e-10	SFRP1	secreted frizzled related protein 1
521663	3.4621	1.9216	14.535	0.0001376	0.0016438	CD1B5	T-cell surface glycoprotein CD1b-1-like
504616	3.4124	1.5722	28.071	1.17e-07	8.71e-06	STEAP2	STEAP2 metalloreductase
618039	3.4089	-1.8067	9.8565	0.0016924	0.010823	APOC2	apolipoprotein C2
616008	3.4084	-1.2641	20.514	5.92e-06	0.00017556	IL13RA2	interleukin 13 receptor subunit alpha 2
407229	3.3793	3.907	40.556	1.91e-10	5.41e-08	ADAM12	ADAM metallopeptidase domain 12
281500	3.3729	4.1104	24.452	7.62e-07	3.61e-05	SPP2	secreted phosphoprotein 2
538320	3.3712	-0.98732	10.109	0.0014753	0.0097602	PAPPA2	pappalysin 2
783763	3.3578	-1.6988	21.65	3.27e-06	0.00011103	LHX2	LIM homeobox 2
282259	3.3546	-0.084698	12.96	0.00031817	0.0030468	IGFBP1	insulin like growth factor binding protein 1
507578	3.3433	-1.827	11.749	0.00060869	0.0049396	LIPK	lipase family member K
518845	3.3099	-2.3876	12.888	0.00033074	0.0031268	PRSS50	serine protease 50
281477	3.2487	1.9122	23.05	1.58e-06	6.35e-05	SCG2	secretogranin II
787892	3.2426	1.3911	33.615	6.72e-09	8.06e-07	PLEKHG4	pleckstrin homology and RhoGEF domain containing G4
286869	3.2114	9.0582	43.133	5.11e-11	1.9e-08	CHI3L1	chitinase 3 like 1
509004	3.2087	3.478	9.2764	0.0023212	0.013758	CD1B	CD1b molecule
507432	3.154	1.4771	18.295	1.89e-05	0.00039024	MAP1LC3C	microtubule associated protein 1 light chain 3 gamma
101907124	3.113	4.4571	44.143	3.05e-11	1.24e-08	CROCC2	"ciliary rootlet coiled-coil; rootletin family member 2"
280677	3.1109	8.7097	49.05	2.5e-12	1.81e-09	C3	complement C3
511839	3.1056	-0.56723	18.255	1.93e-05	0.00039349	ATP6V0D2	ATPase H+ transporting V0 subunit d2
282201	3.1038	1.1706	19.251	1.15e-05	0.000273	CRABP1	cellular retinoic acid binding protein 1
537837	3.1037	6.1179	29.734	4.96e-08	4.37e-06	CPZ	carboxypeptidase Z
503581	3.0482	-1.9961	10.878	0.00097297	0.007112	HNF1B	HNF1 homeobox B
514170	3.0191	3.8956	26.141	3.17e-07	1.83e-05	CSTB	cystatin B (stefin B)
781726	3.0176	2.8113	21.002	4.59e-06	0.00014461	LOC781726	T-cell surface glycoprotein CD1b-2-like
509167	2.9999	3.6565	32.579	1.14e-08	1.29e-06	CCL19	C-C motif chemokine ligand 19
505890	2.9817	-0.96177	8.4711	0.0036084	0.019024	ADAMDEC1	"ADAM-like; decysin 1"
507749	2.9051	2.4589	45.287	1.7e-11	7.92e-09	C6	complement C6
507913	2.8912	-1.4734	16.188	5.74e-05	0.00089196	GOT1L1	glutamic-oxaloacetic transaminase 1 like 1
613414	2.882	-1.4749	7.9847	0.0047173	0.023412	TRH	thyrotropin releasing hormone
518004	2.8798	8.6888	46.029	1.17e-11	6.9e-09	SFRP4	secreted frizzled related protein 4
107131191	2.8746	-0.81366	11.229	0.0008054	0.0060851	IGFN1	immunoglobulin like and fibronectin type III domain containing 1
503626	2.8647	2.3075	22.695	1.9e-06	7.28e-05	503626	NA
615761	2.8443	4.2282	39.419	3.42e-10	7.55e-08	KCNE4	potassium voltage-gated channel subfamily E regulatory subunit 4
516067	2.842	-1.7164	14.05	0.00017805	0.0020056	FOLR3	folate receptor 3
512924	2.8094	1.635	30.774	2.9e-08	2.74e-06	RHOD	ras homolog family member D
506390	2.7852	-1.1717	16.923	3.89e-05	0.00066842	EXO1	exonuclease 1
281743	2.7795	2.6944	13.697	0.00021485	0.0023027	EBD	enteric beta-defensin
523858	2.7701	-1.147	19.532	9.9e-06	0.0002509	KCTD19	potassium channel tetramerization domain containing 19
100848337	2.7646	-0.31188	20.218	6.91e-06	0.00019252	BHLHA15	basic helix-loop-helix family member a15
504598	2.7598	2.3121	14.041	0.00017889	0.0020134	SLPI	secretory leukocyte peptidase inhibitor
784711	2.757	-0.59056	20.453	6.11e-06	0.00017955	TREML1	triggering receptor expressed on myeloid cells like 1
497016	2.7507	6.1879	68.852	1.06e-16	4.61e-13	FCN1	ficolin 1
518808	2.7485	-1.8579	8.0619	0.0045206	0.022643	MROH2B	maestro heat like repeat family member 2B
514833	2.7446	2.6271	45.311	1.68e-11	7.92e-09	CLEC10A	C-type lectin domain containing 10A
101904567	2.7061	-1.1586	21.962	2.78e-06	9.88e-05	NYX	nyctalopin
618218	2.7036	0.35224	19.279	1.13e-05	0.00027044	NKAIN1	sodium/potassium transporting ATPase interacting 1
414348	2.6902	3.2764	20.7	5.37e-06	0.00016322	P4HA3	prolyl 4-hydroxylase subunit alpha 3
617313	2.6894	0.067338	14.945	0.0001107	0.0014313	LOC617313	granzyme H
286837	2.6831	-1.3683	6.8608	0.0088109	0.037749	TAP	tracheal antimicrobial peptide
508224	2.6667	0.83919	31.474	2.02e-08	2.11e-06	SCG5	secretogranin V
100125276	2.6634	-1.84	7.2507	0.0070874	0.032029	GNG4	G protein subunit gamma 4
533203	2.6554	6.1815	49.802	1.7e-12	1.39e-09	MMP19	matrix metallopeptidase 19
282227	2.6552	4.9846	62.073	3.31e-15	7.19e-12	FCGR1A	Fc fragment of IgG receptor Ia
509790	2.6411	1.6875	23.734	1.11e-06	4.82e-05	FAIM2	Fas apoptotic inhibitory molecule 2
616438	2.6362	0.28149	19.061	1.27e-05	0.00029149	SPIC	Spi-C transcription factor
614187	2.6289	-1.5615	14.567	0.00013528	0.0016205	FAM216B	family with sequence similarity 216 member B
789553	2.6173	-1.7345	11.166	0.00083319	0.0062588	MAB21L4	mab-21 like 4
524246	2.6006	-1.7502	13.706	0.00021375	0.0022979	EPHX4	epoxide hydrolase 4
521867	2.5982	-2.0393	9.0714	0.0025964	0.014973	MACC1	MET transcriptional regulator MACC1
539429	2.5973	-2.1818	12.552	0.00039579	0.003588	GALR1	galanin receptor 1
510821	2.5938	8.9929	29.441	5.76e-08	4.86e-06	SFRP2	secreted frizzled related protein 2
281250	2.5919	-1.5272	11.33	0.00076273	0.0058406	IL1A	interleukin 1 alpha
785924	2.5901	4.4359	44.947	2.02e-11	9.1e-09	ROR2	receptor tyrosine kinase like orphan receptor 2
538751	2.5768	-0.59685	14.037	0.00017928	0.0020143	AREG	amphiregulin
507339	2.5662	8.0402	43.265	4.78e-11	1.85e-08	C7	complement C7
280904	2.5566	5.0075	27.779	1.36e-07	9.63e-06	PTN	pleiotrophin
784366	2.5512	0.84069	20.985	4.63e-06	0.00014499	DLX3	distal-less homeobox 3
112446756	2.5301	-1.1557	10.037	0.0015347	0.010081	LOC112446756	complement C1r subcomponent-like
281368	2.5287	2.4525	39.857	2.73e-10	6.63e-08	OLR1	oxidized low density lipoprotein receptor 1
514286	2.5125	0.30674	37.241	1.04e-09	1.84e-07	RAB42	"RAB42; member RAS oncogene family"
614040	2.5122	-1.6248	12.259	0.00046291	0.0040409	ISL1	ISL LIM homeobox 1
509089	2.5081	-1.3586	10.128	0.0014599	0.0096881	OCSTAMP	osteoclast stimulatory transmembrane protein
100847848	2.5046	-1.9768	7.3307	0.0067787	0.030901	C1H3orf80	chromosome 1 C3orf80 homolog
539200	2.4724	-0.80343	15.643	7.65e-05	0.0010766	RNF183	ring finger protein 183
539016	2.4697	2.2458	50.495	1.19e-12	1.2e-09	TFEC	transcription factor EC
532865	2.4605	2.9228	34.651	3.94e-09	5.21e-07	CLEC7A	C-type lectin domain containing 7A
517002	2.4551	6.0562	63.56	1.56e-15	5.07e-12	ACP5	"acid phosphatase 5; tartrate resistant"
768070	2.4502	0.47729	26.14	3.18e-07	1.83e-05	TUBB3	tubulin beta 3 class III
514056	2.4478	1.75	38.568	5.29e-10	1.07e-07	ITGAD	integrin subunit alpha D
509969	2.4442	5.5994	16.532	4.78e-05	0.00077734	CLSTN3	calsyntenin 3
494549	2.4269	-1.0867	16.179	5.76e-05	0.00089196	DIO3	iodothyronine deiodinase 3
522776	2.4201	0.49866	30.507	3.33e-08	3.07e-06	SIGLEC15	sialic acid binding Ig like lectin 15
514978	2.4097	0.50988	17.196	3.37e-05	0.00060185	LOC514978	lipopolysaccharide-binding protein
281214	2.4025	0.62735	18.925	1.36e-05	0.00030702	CXCL2	chemokine (C-X-C motif) ligand 2
107131209	2.4001	7.0371	56.507	5.6e-14	8.11e-11	LOC107131209	complement C4-like
537999	2.395	-1.2162	22.642	1.95e-06	7.44e-05	NWD1	NACHT and WD repeat domain containing 1
508459	2.3937	3.9053	27.642	1.46e-07	1.01e-05	LOC508459	adhesion G protein-coupled receptor E1
606737	2.3886	0.092343	23.308	1.38e-06	5.76e-05	RTL1	retrotransposon Gag like 1
506413	2.3783	6.9408	17.884	2.35e-05	0.00045706	C1QTNF6	C1q and TNF related 6
767902	2.3676	-2.3778	6.4274	0.011237	0.045133	TM4SF20	transmembrane 4 L six family member 20
514980	2.3568	0.29608	15.558	8e-05	0.001119	LCNL1	lipocalin like 1
529631	2.3562	3.0698	31.159	2.38e-08	2.35e-06	RUNX1	RUNX family transcription factor 1
282470	2.3558	5.4617	59.841	1.03e-14	1.92e-11	SLC11A1	solute carrier family 11 member 1
617386	2.3548	-1.7019	10.029	0.0015407	0.010105	CFAP74	cilia and flagella associated protein 74
517420	2.3524	-1.0079	11.661	0.00063811	0.0051164	GLP1R	glucagon like peptide 1 receptor
507525	2.3496	-1.7834	13.543	0.00023321	0.0024518	VTN	vitronectin
282820	2.3262	3.3914	20.912	4.81e-06	0.00014995	HAS1	hyaluronan synthase 1
507282	2.3223	-1.9848	8.2981	0.0039686	0.020412	OR52B2	"olfactory receptor; family 52; subfamily B; member 2"
280762	2.3213	1.2958	18.618	1.6e-05	0.00034353	DDC	dopa decarboxylase
789905	2.3203	-0.2616	19.68	9.16e-06	0.00023987	LYPD5	LY6/PLAUR domain containing 5
407124	2.294	5.8238	58.581	1.95e-14	3.18e-11	ITGAM	integrin subunit alpha M
286806	2.2749	6.2038	38.201	6.38e-10	1.21e-07	ADAMTS4	ADAM metallopeptidase with thrombospondin type 1 motif 4
615288	2.27	-0.8475	17.515	2.85e-05	0.00052249	SELENOV	selenoprotein V
280867	2.26	5.401	18.272	1.91e-05	0.0003914	PRG4	proteoglycan 4
281120	2.2537	-2.189	7.1239	0.0076061	0.03381	DNTT	DNA nucleotidylexotransferase
112441641	2.251	-1.6912	12.491	0.00040898	0.0036777	LOC112441641	olfactory receptor 2AT4-like
539586	2.2496	-1.7689	7.2035	0.0072761	0.03261	KCNK9	potassium two pore domain channel subfamily K member 9
319086	2.244	-0.02769	14.766	0.0001217	0.0015106	OSM	oncostatin M
509779	2.2439	-0.41666	17.077	3.59e-05	0.00063034	CACNA1F	calcium voltage-gated channel subunit alpha1 F
534254	2.2407	-0.20467	17.636	2.67e-05	0.00050151	MTFR2	mitochondrial fission regulator 2
513113	2.2404	1.3934	41.272	1.32e-10	4.11e-08	ARL11	ADP ribosylation factor like GTPase 11
513841	2.24	5.3215	12.835	0.00034021	0.0031922	PAMR1	peptidase domain containing associated with muscle regeneration 1
538507	2.2389	2.911	28.049	1.18e-07	8.72e-06	FZD2	frizzled class receptor 2
282871	2.2385	2.8141	11.636	0.00064675	0.0051744	MMP9	matrix metallopeptidase 9
524925	2.2364	-0.044934	14.869	0.00011524	0.0014653	TTK	TTK protein kinase
100140532	2.2336	-0.80069	13.852	0.00019775	0.0021713	ANKRD63	ankyrin repeat domain 63
533161	2.2251	1.2368	16.307	5.39e-05	0.00085085	KIF2C	kinesin family member 2C
407230	2.225	-0.10307	10.667	0.0010906	0.0077498	HTR2A	5-hydroxytryptamine receptor 2A
281668	2.2239	1.4237	22.025	2.69e-06	9.63e-05	CCNB2	cyclin B2
507969	2.2181	2.8433	25.522	4.37e-07	2.36e-05	SLCO4A1	solute carrier organic anion transporter family member 4A1
528735	2.2171	5.4035	28.545	9.15e-08	7.23e-06	S100A1	S100 calcium binding protein A1
508167	2.2009	3.3422	24.677	6.78e-07	3.35e-05	RRM2	ribonucleotide reductase regulatory subunit M2
529792	2.1994	0.86007	9.5661	0.001982	0.012231	LOC529792	cytokine receptor like factor 2
513346	2.1941	-2.0132	11.015	0.00090385	0.0066817	PCDH8	protocadherin 8
787326	2.1891	4.7714	30.907	2.71e-08	2.63e-06	GGT5	gamma-glutamyltransferase 5
515536	2.1883	-2.3286	6.4285	0.011231	0.04512	ABCG5	ATP binding cassette subfamily G member 5
613822	2.1863	2.4013	33.608	6.74e-09	8.06e-07	LOC613822	SLAM family member 9
781956	2.1858	-0.74808	12.048	0.00051854	0.0043713	OPRD1	opioid receptor delta 1
506141	2.1815	4.1811	21.029	4.52e-06	0.00014359	IRF4	interferon regulatory factor 4
615201	2.1743	0.11964	18.823	1.43e-05	0.00031691	CLEC5A	C-type lectin domain containing 5A
516237	2.1734	-0.28283	15.594	7.85e-05	0.0011	MSLN	mesothelin
617456	2.155	1.6412	15.873	6.77e-05	0.00099961	HJURP	Holliday junction recognition protein
521931	2.1549	3.0566	18.45	1.74e-05	0.00036701	KCNK12	potassium two pore domain channel subfamily K member 12
533445	2.1529	-0.041294	14.665	0.00012838	0.0015681	ARNT2	aryl hydrocarbon receptor nuclear translocator 2
524189	2.1523	-1.4945	11.97	0.00054054	0.0045218	UMODL1	uromodulin like 1
539997	2.1522	7.8938	44.499	2.54e-11	1.07e-08	MPEG1	macrophage expressed 1
538634	2.1469	5.9738	24.453	7.61e-07	3.61e-05	CTHRC1	collagen triple helix repeat containing 1
514066	2.1451	0.55081	27.302	1.74e-07	1.15e-05	FBP2	fructose-bisphosphatase 2
280828	2.1411	0.3278	19.933	8.02e-06	0.00021645	CXCL8	C-X-C motif chemokine ligand 8
100848860	2.137	-1.3023	14.602	0.00013281	0.0015982	TMEM91	transmembrane protein 91
281043	2.1352	5.9605	28.043	1.19e-07	8.72e-06	CCL2	chemokine (C-C motif) ligand 2
101908484	2.1343	-0.95851	20.717	5.32e-06	0.00016224	HHLA2	HERV-H LTR-associating 2
616757	2.1337	1.4861	26.041	3.34e-07	1.89e-05	BST1	bone marrow stromal cell antigen 1
282377	2.1298	-2.1306	8.1579	0.0042873	0.021707	STX1B	syntaxin 1B
524503	2.1276	-1.3517	10.452	0.001225	0.0084476	CTBS	chitobiase
615857	2.1235	-0.333	13.116	0.00029274	0.0028621	PRR11	proline rich 11
516658	2.1223	4.4798	40.332	2.14e-10	5.94e-08	RIPOR3	RIPOR family member 3
504711	2.1105	0.29922	15.281	9.26e-05	0.001255	GALNT5	polypeptide N-acetylgalactosaminyltransferase 5
534479	2.1052	-1.5033	9.1512	0.0024856	0.014481	DNAI2	dynein axonemal intermediate chain 2
525628	2.0959	1.5154	20.313	6.57e-06	0.00018788	DIAPH3	diaphanous related formin 3
538799	2.0959	0.0013538	20.1	7.35e-06	0.00020168	B3GNT7	"UDP-GlcNAc:betaGal beta-1;3-N-acetylglucosaminyltransferase 7"
540622	2.0901	2.1749	23.141	1.51e-06	6.15e-05	CDCP1	CUB domain containing protein 1
100847119	2.0845	4.1936	14.156	0.00016827	0.001912	LOC100847119	immunoglobulin lambda-1 light chain-like
504960	2.0814	7.1845	45.494	1.53e-11	7.67e-09	CD68	CD68 molecule
513221	2.0807	7.0518	39.31	3.62e-10	7.86e-08	HMOX1	heme oxygenase 1
280799	2.0793	-0.8093	10.037	0.0015341	0.010081	GAL	galanin and GMAP prepropeptide
100300716	2.0717	3.7757	9.8021	0.0017431	0.011033	LOC100300716	immunoglobulin heavy variable 4-38-2
528555	2.0713	0.47901	18.295	1.89e-05	0.00039024	CASQ2	calsequestrin 2
281246	2.0665	1.5504	24.379	7.91e-07	3.71e-05	IL10	interleukin 10
539880	2.0652	-1.7687	9.0032	0.0026951	0.015386	ZBED2	zinc finger BED-type containing 2
617247	2.0523	-0.041838	27.035	2e-07	1.28e-05	MARCHF1	membrane associated ring-CH-type finger 1
616965	2.0497	-0.79694	15.115	0.00010117	0.0013292	FAM72A	family with sequence similarity 72 member A
507058	2.0466	9.0428	31.298	2.21e-08	2.24e-06	PI16	peptidase inhibitor 16
533184	2.0456	4.4852	40.855	1.64e-10	4.97e-08	TTYH2	tweety family member 2
493637	2.0423	-0.39925	8.6813	0.0032149	0.017524	LYSB	intestinal lysozyme
508284	2.042	1.4585	19.414	1.05e-05	0.00026075	ACBD7	acyl-CoA binding domain containing 7
537027	2.0396	1.7492	18.833	1.43e-05	0.00031576	BUB1B	BUB1 mitotic checkpoint serine/threonine kinase B
529823	2.0376	-1.4936	15.387	8.76e-05	0.0011991	LOC529823	C2 calcium-dependent domain-containing protein 4A
618377	2.0273	5.3089	27.707	1.41e-07	9.79e-06	LOC618377	midkine
112445078	2.0227	-0.71767	8.0217	0.004622	0.023036	LOC112445078	protein LDOC1
531209	2.0177	-0.47366	7.8487	0.0050857	0.024778	PLA2G4D	phospholipase A2 group IVD
282662	2.0162	7.0913	33.377	7.59e-09	8.91e-07	VCAN	versican
281048	2.0096	7.7861	45.567	1.47e-11	7.67e-09	CD14	CD14 molecule
527397	2.0096	-0.87656	7.5378	0.0060418	0.028315	DEPDC1	DEP domain containing 1
531150	2.0047	-2.2018	6.8123	0.0090532	0.038521	ABCB11	ATP binding cassette subfamily B member 11
527854	1.9982	2.9593	18.108	2.09e-05	0.00041859	KIF20A	kinesin family member 20A
540737	1.9881	1.613	18.603	1.61e-05	0.00034499	PCLAF	PCNA clamp associated factor
407128	1.9821	-0.1101	9.0812	0.0025825	0.014926	BMPR1B	bone morphogenetic protein receptor type 1B
518062	1.9794	3.4973	39.775	2.85e-10	6.63e-08	SLC17A9	solute carrier family 17 member 9
513594	1.9794	0.29805	11.092	0.00086697	0.0064641	CEP55	centrosomal protein 55
521326	1.9767	4.1594	28.697	8.46e-08	6.73e-06	HMCN1	hemicentin 1
513513	1.9756	-1.9755	8.4185	0.0037142	0.019417	CHI3L2	chitinase 3 like 2
767905	1.9728	2.5409	43.242	4.84e-11	1.85e-08	GLIPR1	GLI pathogenesis related 1
281672	1.9728	2.6662	35.279	2.86e-09	4.14e-07	ACKR4	atypical chemokine receptor 4
618181	1.9716	-0.1306	12.17	0.00048553	0.0041824	GRIN2D	glutamate ionotropic receptor NMDA type subunit 2D
369020	1.9705	0.67236	24.49	7.47e-07	3.61e-05	RETN	resistin
534591	1.9704	3.3057	26.396	2.78e-07	1.68e-05	KCNN4	potassium calcium-activated channel subfamily N member 4
533844	1.9695	7.8991	38.37	5.85e-10	1.14e-07	CD163	CD163 molecule
282187	1.969	13.924	16.112	5.97e-05	0.00091337	COL1A1	collagen type I alpha 1 chain
533089	1.9684	1.7602	16.19	5.73e-05	0.00089196	CENPF	centromere protein F
509161	1.9653	0.82812	13.436	0.0002468	0.0025327	DLGAP5	DLG associated protein 5
507597	1.9637	2.3472	52.686	3.91e-13	4.64e-10	NPL	N-acetylneuraminate pyruvate lyase
510480	1.9582	2.1921	22.494	2.11e-06	7.9e-05	MZB1	marginal zone B and B1 cell specific protein
493998	1.9581	5.1731	19.367	1.08e-05	0.00026521	CRABP2	cellular retinoic acid binding protein 2
538789	1.9568	0.80009	13.666	0.00021839	0.0023292	NDC80	NDC80 kinetochore complex component
100296837	1.9549	0.4047	22.951	1.66e-06	6.56e-05	CCNJL	cyclin J like
508740	1.9489	3.2106	38.553	5.33e-10	1.07e-07	CLEC12A	C-type lectin domain family 12 member A
528920	1.9466	2.9102	40.09	2.43e-10	6.31e-08	EVI2A	ecotropic viral integration site 2A
787696	1.9381	2.95	13.929	0.00018986	0.0021041	TOP2A	DNA topoisomerase II alpha
615481	1.9363	-1.3331	12.133	0.00049529	0.0042356	KLHL32	kelch like family member 32
511863	1.93	-1.6527	7.7497	0.0053723	0.025856	DPYSL4	dihydropyrimidinase like 4
614701	1.9278	3.4701	40.698	1.78e-10	5.2e-08	SLC22A23	solute carrier family 22 member 23
615935	1.9268	-1.5769	7.6608	0.0056435	0.026904	LRRC73	leucine rich repeat containing 73
613898	1.9218	2.1287	16.163	5.81e-05	0.00089732	CENPA	centromere protein A
515156	1.9211	2.2449	15.699	7.43e-05	0.0010593	STEAP1	STEAP family member 1
280678	1.9209	8.62	39.806	2.81e-10	6.63e-08	C4A	complement component 4A
493988	1.9193	1.0796	6.6499	0.0099163	0.041167	SLC14A1	solute carrier family 14 member 1
504773	1.9177	8.6273	27.427	1.63e-07	1.08e-05	LOC504773	regakine 1
541273	1.9167	4.3786	23.329	1.37e-06	5.73e-05	FBLN7	fibulin 7
617915	1.9113	5.9469	24.755	6.51e-07	3.24e-05	ANGPT4	angiopoietin 4
526674	1.9112	-0.9025	10.939	0.00094176	0.0069071	MYH15	myosin heavy chain 15
281983	1.9056	4.0465	38.554	5.32e-10	1.07e-07	PLAUR	"plasminogen activator; urokinase receptor"
533656	1.9024	2.4465	22.689	1.9e-06	7.28e-05	VDR	vitamin D receptor
788507	1.8989	0.37001	17.201	3.36e-05	0.00060104	GPR65	G protein-coupled receptor 65
101904363	1.8955	0.28048	8.7544	0.0030886	0.017013	C28H10orf105	chromosome 28 C10orf105 homolog
282714	1.8951	-0.40319	14.974	0.00010898	0.0014119	MYH7	myosin heavy chain 7
617811	1.8939	1.0911	11.452	0.00071413	0.0055699	ARHGAP11A	Rho GTPase activating protein 11A
507672	1.8907	6.3517	42.313	7.78e-11	2.74e-08	FOLR2	folate receptor 2 (fetal)
281281	1.8764	8.2641	50.317	1.31e-12	1.22e-09	LGMN	legumain
505632	1.8757	-1.1721	6.2543	0.012389	0.048572	MARCO	macrophage receptor with collagenous structure
281386	1.8717	8.1625	36.999	1.18e-09	2e-07	SERPINF1	serpin family F member 1
507633	1.8693	2.6541	33.667	6.54e-09	7.97e-07	C1RL	complement C1r subcomponent like
282102	1.8691	0.013425	10.62	0.0011186	0.0079087	TRPC4	transient receptor potential cation channel subfamily C member 4
616136	1.8682	-0.069973	15.689	7.46e-05	0.001061	CALHM6	calcium homeostasis modulator family member 6
282851	1.8626	2.0657	26.198	3.08e-07	1.81e-05	DHRS9	dehydrogenase/reductase 9
513254	1.8626	-0.71733	8.3546	0.0038472	0.01996	PEBP4	phosphatidylethanolamine binding protein 4
541043	1.8624	0.92916	16.85	4.05e-05	0.00068934	PTPRO	protein tyrosine phosphatase receptor type O
786629	1.8592	0.4938	10.717	0.0010616	0.0075897	E2F8	E2F transcription factor 8
280847	1.8546	8.9502	31.761	1.74e-08	1.89e-06	LUM	lumican
537487	1.8506	3.4292	13.215	0.00027771	0.0027582	IGSF10	immunoglobulin superfamily member 10
508711	1.8486	-1.0543	9.8757	0.0016748	0.010747	GABRD	gamma-aminobutyric acid type A receptor delta subunit
506903	1.8454	2.9607	35.151	3.05e-09	4.32e-07	GALNT6	polypeptide N-acetylgalactosaminyltransferase 6
360192	1.8442	2.0786	24.837	6.24e-07	3.14e-05	AURKB	aurora kinase B
100297676	1.8432	5.8181	74.372	6.47e-18	8.43e-14	LOC100297676	C-type lectin domain family 2 member D11
282170	1.839	2.3352	11.605	0.00065768	0.0052393	CCL3	chemokine (C-C motif) ligand 3
282188	1.8388	13.371	15.648	7.63e-05	0.0010751	COL1A2	collagen type I alpha 2 chain
613815	1.8348	3.0533	35.519	2.53e-09	3.78e-07	TMEM37	transmembrane protein 37
100300115	1.8304	1.8123	8.8369	0.0029519	0.01642	LOC100300115	"phytanoyl-CoA dioxygenase; peroxisomal-like"
508043	1.8294	1.4164	19.442	1.04e-05	0.00025985	PTTG1	"PTTG1 regulator of sister chromatid separation; securin"
767976	1.8293	-1.3087	10.416	0.001249	0.0085721	AMN	amnion associated transmembrane protein
517846	1.8229	1.1471	26.822	2.23e-07	1.4e-05	FCRL1	Fc receptor like 1
281667	1.8201	1.8144	14.603	0.00013271	0.0015982	CCNA2	cyclin A2
533256	1.8138	1.6951	12.057	0.0005161	0.0043564	UNC5C	unc-5 netrin receptor C
514797	1.8102	0.63473	16.212	5.66e-05	0.00088622	CLEC4E	C-type lectin domain family 4 member E
414345	1.806	5.3969	40.017	2.52e-10	6.31e-08	CD86	CD86 molecule
281681	1.7989	0.46222	12.15	0.00049098	0.0042181	CENPE	centromere protein E
535379	1.7971	4.7667	31.987	1.55e-08	1.7e-06	ABCA1	ATP binding cassette subfamily A member 1
532320	1.7971	1.3657	14.64	0.00013013	0.001582	TCEAL9	transcription elongation factor A like 9
540664	1.7948	5.2538	11.72	0.00061822	0.0050014	TNC	tenascin C
510214	1.7915	1.1817	15.764	7.17e-05	0.0010321	ADAMTS14	ADAM metallopeptidase with thrombospondin type 1 motif 14
782922	1.7914	2.8629	17.88	2.35e-05	0.00045706	LOC782922	prostaglandin F synthetase II-like
790891	1.7894	0.15379	18.255	1.93e-05	0.00039349	DNAH9	dynein axonemal heavy chain 9
790892	1.7882	3.4759	39.688	2.98e-10	6.81e-08	PARVG	parvin gamma
513220	1.7877	4.2495	14.871	0.00011515	0.0014653	MKI67	marker of proliferation Ki-67
617470	1.7874	4.9251	26.179	3.11e-07	1.81e-05	IL18BP	interleukin 18 binding protein
515376	1.7867	2.3388	18.278	1.91e-05	0.00039118	CDC20	cell division cycle 20
509732	1.7826	5.8763	28.995	7.25e-08	5.87e-06	PDPN	podoplanin
617946	1.78	-1.5129	6.9736	0.0082722	0.03602	PROZ	"protein Z; vitamin K dependent plasma glycoprotein"
100125267	1.7791	7.5682	36.215	1.77e-09	2.83e-07	LIPA	"lipase A; lysosomal acid type"
510832	1.7785	3.5937	14.038	0.00017916	0.0020143	CD1E	CD1e molecule
505926	1.7784	0.51774	29.385	5.93e-08	4.93e-06	BCAT1	branched chain amino acid transaminase 1
538990	1.7722	-0.58061	12.967	0.00031707	0.0030408	BRINP1	BMP/retinoic acid inducible neural specific 1
493710	1.7687	4.9646	23.126	1.52e-06	6.16e-05	TNFAIP6	TNF alpha induced protein 6
528475	1.7662	2.2768	16.62	4.57e-05	0.00075339	POU2AF1	POU class 2 homeobox associating factor 1
539163	1.7647	1.4417	8.45	0.0036505	0.019177	CCN4	cellular communication network factor 4
537127	1.7645	1.1336	17.72	2.56e-05	0.00048549	KIF4A	kinesin family member 4A
281534	1.7616	4.4433	47.688	5e-12	3.43e-09	TLR2	toll like receptor 2
282467	1.7615	5.6944	27.27	1.77e-07	1.16e-05	S100A12	S100 calcium binding protein A12
282411	1.7609	3.646	11.119	0.00085443	0.0063815	CACNA1G	calcium voltage-gated channel subunit alpha1 G
281311	1.7596	5.5846	49.204	2.31e-12	1.77e-09	MSR1	macrophage scavenger receptor 1
513281	1.7569	5.1118	40.1	2.41e-10	6.31e-08	CPM	carboxypeptidase M
281644	1.7543	1.1126	11.545	0.00067943	0.0053896	BFSP1	beaded filament structural protein 1
525584	1.7534	-1.8607	8.0753	0.0044873	0.022519	TRIM58	tripartite motif containing 58
613318	1.7533	0.2256	15.399	8.7e-05	0.0011942	CDCA5	cell division cycle associated 5
616646	1.7526	0.25461	15.856	6.84e-05	0.0010003	CLEC4D	C-type lectin domain family 4 member D
404100	1.7514	-1.8276	8.1891	0.0042144	0.021398	RAET1G	retinoic acid early transcript 1G
512480	1.7484	2.489	38.936	4.38e-10	9.21e-08	NLRC4	NLR family CARD domain containing 4
777787	1.7465	4.008	19.781	8.68e-06	0.00023047	FABP7	fatty acid binding protein 7
282599	1.7431	3.6529	36.395	1.61e-09	2.66e-07	LRRC25	leucine rich repeat containing 25
514433	1.7389	-0.63671	10.211	0.0013961	0.0093695	ZIC2	Zic family member 2
768319	1.7294	1.0213	11.399	0.00073487	0.0056855	MT1E	metallothionein 1E
515105	1.7288	-0.75156	16.308	5.38e-05	0.00085085	TP73	tumor protein p73
100297981	1.7284	2.9581	13.83	0.00020015	0.0021847	EGR2	early growth response 2
506962	1.7274	2.4955	13.14	0.00028906	0.0028369	UBE2C	ubiquitin conjugating enzyme E2 C
574056	1.7262	2.4098	37.123	1.11e-09	1.93e-07	TNFSF8	TNF superfamily member 8
616674	1.7208	2.2877	27.384	1.67e-07	1.1e-05	CLEC4A	C-type lectin domain family 4 member A
518027	1.7186	-1.828	6.9341	0.008457	0.03664	LOC518027	RING finger protein 113A
511170	1.7171	1.2255	11.535	0.00068282	0.0054101	KIF18B	kinesin family member 18B
508882	1.7122	5.9631	25.275	4.97e-07	2.6e-05	FAP	fibroblast activation protein alpha
534661	1.7103	1.2937	18.926	1.36e-05	0.00030702	PAX8	paired box 8
526515	1.7056	-0.049966	9.0382	0.002644	0.015167	ARMC4	armadillo repeat containing 4
518992	1.7049	0.39261	13.592	0.00022716	0.0024069	PTPN22	protein tyrosine phosphatase non-receptor type 22
528926	1.7026	3.8497	49.926	1.6e-12	1.39e-09	LY9	lymphocyte antigen 9
613972	1.6975	7.885	14.187	0.00016548	0.0018837	APOD	apolipoprotein D
281877	1.6974	6.8103	41.354	1.27e-10	4.04e-08	ITGB2	integrin subunit beta 2
100337039	1.6971	-0.28843	9.9566	0.0016027	0.010428	SPEF2	sperm flagellar 2
613358	1.6918	2.5784	8.7708	0.0030608	0.016889	MT1E	metallothionein 1E
530411	1.6897	3.1299	24.003	9.62e-07	4.34e-05	UHRF1	ubiquitin like with PHD and ring finger domains 1
526711	1.6874	-1.4936	7.5498	0.0060015	0.028207	CCDC102B	coiled-coil domain containing 102B
523998	1.6872	0.52451	8.1259	0.0043637	0.022001	NEK2	NIMA related kinase 2
114483799	1.6863	-1.733	6.208	0.012718	0.049581	114483799	NA
282598	1.6859	-0.15873	12.04	0.00052078	0.0043818	ATP1A3	ATPase Na+/K+ transporting subunit alpha 3
524683	1.6858	5.2005	40.042	2.49e-10	6.31e-08	SAMHD1	SAM and HD domain containing deoxynucleoside triphosphate triphosphohydrolase 1
513006	1.6836	5.201	34.694	3.86e-09	5.21e-07	NKG7	natural killer cell granule protein 7
513710	1.682	3.6831	18.755	1.49e-05	0.00032564	CPT1C	carnitine palmitoyltransferase 1C
536132	1.6814	0.24715	9.4035	0.0021657	0.013062	NOS1	nitric oxide synthase 1
510616	1.6812	5.2225	27.429	1.63e-07	1.08e-05	HK3	hexokinase 3
790164	1.6787	4.1397	41.413	1.23e-10	4.01e-08	SLAMF7	SLAM family member 7
505727	1.6787	7.7302	17.606	2.72e-05	0.00050508	CCN3	cellular communication network factor 3
281212	1.6786	3.6884	12.52	0.00040257	0.003631	GRO1	"chemokine (C-X-C motif) ligand 1 (melanoma growth stimulating activity; alpha)"
539140	1.6772	4.65	20.346	6.46e-06	0.00018598	DUSP2	dual specificity phosphatase 2
616060	1.6676	-1.253	9.7635	0.0017801	0.011207	CLEC9A	C-type lectin domain containing 9A
282341	1.6662	6.6583	37.991	7.11e-10	1.3e-07	RNASE6	ribonuclease A family member k6
516008	1.6603	3.2811	42.941	5.64e-11	2.04e-08	CD200R1L	CD200 receptor 1-like
534223	1.6591	-0.32112	10.947	0.00093767	0.0068916	SCN3A	sodium voltage-gated channel alpha subunit 3
617435	1.6584	8.568	29.16	6.66e-08	5.46e-06	C1QB	complement C1q B chain
506687	1.6563	5.6395	38.042	6.92e-10	1.29e-07	SLC37A2	solute carrier family 37 member 2
528871	1.6536	-0.2837	7.3647	0.0066518	0.030429	GZMK	granzyme K
281860	1.6533	4.2251	19.001	1.31e-05	0.00029872	IL1RN	interleukin 1 receptor antagonist
504618	1.6526	1.0354	22.823	1.78e-06	6.91e-05	PPEF1	protein phosphatase with EF-hand domain 1
536310	1.6447	4.6793	17.624	2.69e-05	0.00050264	ZDHHC2	zinc finger DHHC-type palmitoyltransferase 2
404180	1.6445	2.7504	23.236	1.43e-06	5.94e-05	MEST	mesoderm specific transcript
540969	1.6428	-1.0412	11.774	0.00060069	0.00489	DNA2	DNA replication helicase/nuclease 2
513911	1.6416	1.3938	22.054	2.65e-06	9.55e-05	CXHXorf21	chromosome X CXorf21 homolog
511233	1.6408	2.8757	26.878	2.17e-07	1.38e-05	ORAI2	ORAI calcium release-activated calcium modulator 2
538933	1.6402	2.7753	20.78	5.15e-06	0.00015949	TBX21	T-box transcription factor 21
506404	1.6357	-0.060463	8.2814	0.0040052	0.020576	CENPK	centromere protein K
519716	1.6295	1.2191	14.649	0.00012948	0.0015772	CCR6	C-C motif chemokine receptor 6
513643	1.6269	1.0514	8.8635	0.0029093	0.016266	FOXM1	forkhead box M1
615411	1.625	3.8341	45.637	1.42e-11	7.67e-09	CMKLR1	chemerin chemokine-like receptor 1
613842	1.6235	2.3474	21.704	3.18e-06	0.0001091	PDCD1	programmed cell death 1
613633	1.6234	1.2105	21.245	4.04e-06	0.00013237	SPRED3	sprouty related EVH1 domain containing 3
286851	1.6222	-1.7206	8.3725	0.0038094	0.019804	GUCA1B	guanylate cyclase activator 1B
100847237	1.6217	1.3803	12.374	0.00043532	0.0038569	CFAP69	cilia and flagella associated protein 69
407771	1.6172	4.7607	44.531	2.5e-11	1.07e-08	CCR1	chemokine (C-C motif) receptor 1
618648	1.6151	-1.2163	8.5691	0.0034191	0.018255	ARPP21	cAMP regulated phosphoprotein 21
528593	1.6145	6.8141	20.037	7.6e-06	0.00020768	CD5L	CD5 molecule like
614434	1.6126	1.5377	14.414	0.00014668	0.0017145	CDCA3	cell division cycle associated 3
508363	1.6061	1.3689	16.492	4.88e-05	0.00078689	CLSPN	claspin
535310	1.6049	6.599	23.096	1.54e-06	6.22e-05	FKBP10	FKBP prolyl isomerase 10
613942	1.6022	3.4216	12.77	0.00035228	0.0032678	CHODL	chondrolectin
510910	1.5978	2.4965	28.139	1.13e-07	8.46e-06	CD84	CD84 molecule
100295019	1.5921	0.65863	18.033	2.17e-05	0.00043341	TMEM232	transmembrane protein 232
507942	1.5875	-0.59823	7.9707	0.0047539	0.023567	MGC152281	uncharacterized LOC507942
112447428	1.5869	0.047141	17.993	2.22e-05	0.00043857	SMIM33	small integral membrane protein 33
280733	1.5864	8.6084	22.782	1.81e-06	7e-05	BGN	biglycan
505300	1.5842	3.2741	25.438	4.57e-07	2.44e-05	SMPDL3A	sphingomyelin phosphodiesterase acid like 3A
614076	1.5823	-1.7671	7.8531	0.0050735	0.024728	MORN5	MORN repeat containing 5
282866	1.5804	6.5655	21.671	3.24e-06	0.00011012	SPON1	spondin 1
617638	1.5797	1.0832	20.512	5.93e-06	0.00017556	HES7	hes family bHLH transcription factor 7
407171	1.578	5.1096	27.734	1.39e-07	9.74e-06	LOC407171	Fc gamma 2 receptor
615867	1.5711	0.37819	10.049	0.0015245	0.010035	HILS1	"histone linker H1 domain; spermatid-specific 1"
508022	1.5693	1.6488	11.144	0.0008432	0.0063231	CDCA8	cell division cycle associated 8
504585	1.5681	2.2251	15.548	8.04e-05	0.0011227	SPAG5	sperm associated antigen 5
617096	1.5677	0.089756	8.6177	0.0033291	0.018004	CDH26	cadherin 26
538402	1.5647	1.2584	16.088	6.05e-05	0.00092051	FAM81A	family with sequence similarity 81 member A
540390	1.5576	2.1784	19.477	1.02e-05	0.00025618	ARSI	arylsulfatase family member I
514777	1.5575	2.2439	16.293	5.43e-05	0.00085495	BUB1	BUB1 mitotic checkpoint serine/threonine kinase
615282	1.5564	0.57436	11.878	0.00056798	0.0047047	CDKN3	cyclin dependent kinase inhibitor 3
505653	1.5559	2.2479	10.646	0.001103	0.007817	MS4A1	membrane spanning 4-domains A1
100126045	1.5553	6.0531	17.203	3.36e-05	0.00060104	ENTPD2	ectonucleoside triphosphate diphosphohydrolase 2
493645	1.5552	4.6156	33.84	5.98e-09	7.43e-07	C5AR1	complement C5a receptor 1
788175	1.5515	1.1906	19.968	7.87e-06	0.00021426	LOC788175	antigen-presenting glycoprotein CD1d-like
522866	1.551	0.45727	8.5162	0.00352	0.018649	PLA2G4F	phospholipase A2 group IVF
785475	1.5492	6.2781	29.949	4.44e-08	3.99e-06	CDH11	cadherin 11
533547	1.5457	2.1971	16.192	5.72e-05	0.00089196	KLKB1	kallikrein B1
540853	1.5426	-0.099947	11.694	0.00062709	0.0050544	SNAP25	synaptosome associated protein 25
514175	1.5425	0.31503	15.995	6.35e-05	0.00095265	TMEM144	transmembrane protein 144
538680	1.5364	-0.27172	9.937	0.0016199	0.010508	BCL11A	BAF chromatin remodeling complex subunit BCL11A
100852077	1.5357	1.0185	18.113	2.08e-05	0.00041855	LOC100852077	leukocyte immunoglobulin-like receptor subfamily A member 5
510502	1.5334	3.3673	12.925	0.00032425	0.0030846	EVPL	envoplakin
785689	1.5314	-1.1318	6.8527	0.0088506	0.037894	HCN4	hyperpolarization activated cyclic nucleotide gated potassium channel 4
515266	1.5313	4.8256	15.229	9.52e-05	0.0012833	ATF3	activating transcription factor 3
618745	1.5297	4.4669	22.97	1.65e-06	6.52e-05	CDC42EP5	CDC42 effector protein 5
526639	1.5296	-0.42938	13.2	0.00028	0.0027688	LCN2	lipocalin 2
404547	1.5294	0.79911	11.466	0.00070888	0.0055555	TREM1	triggering receptor expressed on myeloid cells 1
540990	1.5289	6.578	36.237	1.75e-09	2.83e-07	LCP1	lymphocyte cytosolic protein 1
520039	1.5284	-0.54846	9.84	0.0017076	0.010883	RASGRF1	Ras protein specific guanine nucleotide releasing factor 1
537301	1.5279	-1.1385	8.7204	0.0031467	0.017232	APOA4	apolipoprotein A4
104968422	1.5275	1.2523	9.6791	0.0018638	0.011578	LOC104968422	cationic amino acid transporter 3-like
282390	1.527	5.6992	29.12	6.8e-08	5.54e-06	TYROBP	transmembrane immune signaling adaptor TYROBP
535347	1.5232	3.0476	23.884	1.02e-06	4.52e-05	FYB1	FYN binding protein 1
100336421	1.5219	-0.80256	7.1069	0.0076789	0.034052	MGAM	maltase-glucoamylase
507627	1.5212	2.1045	10.031	0.0015395	0.010105	SLAMF9	SLAM family member 9
337918	1.5211	6.7252	42.22	8.16e-11	2.8e-08	SRPX	sushi repeat containing protein X-linked
509600	1.5189	7.598	24.402	7.82e-07	3.68e-05	GPNMB	glycoprotein nmb
518609	1.5187	4.3978	34.757	3.74e-09	5.12e-07	CD55	CD55 molecule (Cromer blood group)
515437	1.5186	5.7349	24.771	6.46e-07	3.22e-05	SLC39A14	solute carrier family 39 member 14
533455	1.518	1.2523	14.228	0.0001619	0.0018558	SHC2	SHC adaptor protein 2
505886	1.5166	2.439	13.557	0.00023145	0.0024425	IQGAP3	IQ motif containing GTPase activating protein 3
524663	1.513	-1.3284	6.265	0.012315	0.048416	SUSD5	sushi domain containing 5
538513	1.5093	-0.014399	13.294	0.0002663	0.0026726	SYT3	synaptotagmin 3
539959	1.5089	8.288	27.063	1.97e-07	1.27e-05	ITM2C	integral membrane protein 2C
516513	1.5087	4.9624	26.598	2.51e-07	1.53e-05	MYO1G	myosin IG
504323	1.5086	6.6703	22.497	2.1e-06	7.9e-05	THBS3	thrombospondin 3
280687	1.5062	3.032	21.382	3.76e-06	0.00012482	F5	coagulation factor V
539703	1.5008	1.5561	10.389	0.0012675	0.0086763	P2RY6	pyrimidinergic receptor P2Y6
514207	1.4922	6.4797	27.769	1.37e-07	9.63e-06	SNED1	"sushi; nidogen and EGF like domains 1"
767827	1.4917	10.566	29.646	5.19e-08	4.48e-06	C1S	complement C1s
280849	1.4907	0.52294	9.0671	0.0026025	0.015001	LYZ2	lysozyme C-2
404070	1.4905	6.2135	14.586	0.00013393	0.0016088	MT2A	metallothionein 2A
516323	1.4902	-1.117	6.6306	0.010024	0.041528	TCTEX1D4	Tctex1 domain containing 4
777776	1.485	6.2445	26.379	2.81e-07	1.69e-05	LYZ	lysozyme
616928	1.4828	2.0447	22.501	2.1e-06	7.9e-05	RHEX	regulator of hemoglobinization and erythroid cell expansion
518658	1.4825	3.0525	16.781	4.2e-05	0.00070677	PLEK	pleckstrin
539605	1.481	5.6323	40.677	1.8e-10	5.2e-08	CFP	complement factor properdin
539579	1.4803	1.3191	23.895	1.02e-06	4.51e-05	PKLR	pyruvate kinase L/R
506740	1.4765	2.5566	16.011	6.3e-05	0.00094901	ESPL1	"extra spindle pole bodies like 1; separase"
281912	1.4743	7.5616	17.839	2.4e-05	0.00046303	MFAP2	microfibril associated protein 2
512927	1.4734	1.252	19.553	9.79e-06	0.00025001	TLDC2	TBC/LysM-associated domain containing 2
786852	1.4732	3.0413	20.575	5.73e-06	0.00017099	CIT	citron rho-interacting serine/threonine kinase
504339	1.471	0.20717	12.003	0.00053108	0.0044598	ERICH5	glutamate rich 5
525159	1.4705	4.9008	35.297	2.83e-09	4.14e-07	FERMT3	fermitin family member 3
515249	1.4701	2.9772	12.381	0.00043361	0.003847	CKAP2	cytoskeleton associated protein 2
534569	1.4686	2.2955	14.161	0.00016781	0.0019085	CCBE1	collagen and calcium binding EGF domains 1
617897	1.4685	3.5002	21.027	4.53e-06	0.00014359	FAM167B	family with sequence similarity 167 member B
510156	1.4684	7.6071	21.863	2.93e-06	0.00010257	CYP4V2	"cytochrome P450; family 4; subfamily V; polypeptide 2"
281484	1.4674	4.0484	11.9	0.00056122	0.0046677	SELE	selectin E
504728	1.4656	4.0221	29.425	5.81e-08	4.86e-06	MCUB	mitochondrial calcium uniporter dominant negative beta subunit
509968	1.4595	8.8156	22.738	1.86e-06	7.14e-05	C1QC	complement C1q C chain
532603	1.4587	4.9	35.198	2.98e-09	4.27e-07	SHTN1	shootin 1
515515	1.4573	4.696	38.263	6.18e-10	1.18e-07	SYK	spleen associated tyrosine kinase
281606	1.4543	0.77379	8.819	0.002981	0.016547	ADRB3	adrenoceptor beta 3
522915	1.4539	0.83548	18.806	1.45e-05	0.00031918	TEKT3	tektin 3
507661	1.4535	0.78974	11.066	0.00087904	0.0065316	MIS18BP1	MIS18 binding protein 1
100300494	1.453	0.8055	12.128	0.00049661	0.0042427	GRAMD2A	GRAM domain containing 2A
510504	1.4506	1.0305	19.902	8.15e-06	0.00021914	LARGE2	LARGE xylosyl- and glucuronyltransferase 2
533359	1.4501	1.4307	11.82	0.00058588	0.0048023	MXD3	MAX dimerization protein 3
777690	1.4455	6.0553	19.167	1.2e-05	0.00028195	LRRC17	leucine rich repeat containing 17
282872	1.4449	10.657	16.273	5.48e-05	0.00086121	MMP2	matrix metallopeptidase 2
504595	1.4431	3.3495	19.376	1.07e-05	0.00026452	DENND2D	DENN domain containing 2D
516256	1.4416	0.097276	11.189	0.00082298	0.0062035	TNFRSF18	TNF receptor superfamily member 18
511086	1.4391	1.1797	8.433	0.0036848	0.019287	CRLF1	cytokine receptor like factor 1
524256	1.4358	0.36578	11.268	0.00078843	0.0059986	ZNF300	zinc finger protein 300
528390	1.4348	6.9255	7.565	0.0059512	0.028031	NR4A1	nuclear receptor subfamily 4 group A member 1
510926	1.4322	5.4487	15.936	6.55e-05	0.00097358	TMEM119	transmembrane protein 119
512151	1.4312	2.7252	23.232	1.44e-06	5.94e-05	NFAM1	NFAT activating protein with ITAM motif 1
508467	1.4312	1.8226	8.5778	0.0034028	0.018206	KIF11	kinesin family member 11
281168	1.4299	8.2285	14.895	0.00011364	0.0014549	FMOD	fibromodulin
616028	1.429	2.1852	10.768	0.0010329	0.0074373	NUSAP1	nucleolar and spindle associated protein 1
327679	1.4263	1.8851	13.446	0.00024547	0.0025327	CCNB1	cyclin B1
112447333	1.4257	0.65383	10.704	0.001069	0.0076256	LOC112447333	adhesion G protein-coupled receptor E2-like
781282	1.4231	6.5322	30.22	3.86e-08	3.49e-06	SVEP1	"sushi; von Willebrand factor type A; EGF and pentraxin domain containing 1"
521099	1.4209	4.6426	30.848	2.79e-08	2.67e-06	FAM20A	FAM20A golgi associated secretory pathway pseudokinase
508026	1.4202	2.7458	28.398	9.88e-08	7.57e-06	OVOS2	ovostatin 2
100140306	1.4198	-0.40656	7.0678	0.0078483	0.034568	LMTK3	lemur tyrosine kinase 3
280989	1.4175	5.2355	40.016	2.52e-10	6.31e-08	AIF1	allograft inflammatory factor 1
538958	1.4165	5.6151	26.541	2.58e-07	1.57e-05	DSEL	dermatan sulfate epimerase like
280814	1.4161	5.0478	37.011	1.17e-09	2e-07	HCK	"HCK proto-oncogene; Src family tyrosine kinase"
768081	1.4116	2.1574	19.276	1.13e-05	0.00027044	TNFSF18	TNF superfamily member 18
531659	1.4114	5.162	13.349	0.0002585	0.0026158	C1QTNF3	C1q and TNF related 3
504963	1.4111	7.5449	15.342	8.97e-05	0.0012216	DPT	dermatopontin
615930	1.41	5.4021	26.611	2.49e-07	1.53e-05	IFI30	IFI30 lysosomal thiol reductase
508888	1.4095	4.0631	37.338	9.94e-10	1.77e-07	PLCB2	phospholipase C beta 2
505640	1.4094	7.1048	26.871	2.17e-07	1.38e-05	PLTP	phospholipid transfer protein
523518	1.4079	3.2787	11.848	0.00057714	0.0047611	SCUBE1	"signal peptide; CUB domain and EGF like domain containing 1"
505040	1.4075	5.3138	45.505	1.52e-11	7.67e-09	CD53	CD53 molecule
514616	1.4075	5.0271	29.691	5.07e-08	4.43e-06	DOK2	docking protein 2
504220	1.4055	5.5138	46.13	1.11e-11	6.9e-09	SLC7A7	solute carrier family 7 member 7
507100	1.4037	6.2033	32.217	1.38e-08	1.52e-06	SPI1	Spi-1 proto-oncogene
510549	1.4019	3.7553	22.861	1.74e-06	6.79e-05	RASSF4	Ras association domain family member 4
517231	1.4011	3.3942	26.099	3.24e-07	1.86e-05	RUBCNL	rubicon like autophagy enhancer
515410	1.3975	5.329	25.539	4.34e-07	2.35e-05	PDLIM4	PDZ and LIM domain 4
282846	1.3964	4.5892	31.239	2.28e-08	2.29e-06	PYCARD	PYD and CARD domain containing
514360	1.392	1.7357	6.3527	0.01172	0.046528	DSP	desmoplakin
505914	1.3915	3.2067	36.449	1.57e-09	2.62e-07	ABRACL	ABRA C-terminal like
617442	1.3908	3.7594	24.327	8.13e-07	3.78e-05	EVI2B	ecotropic viral integration site 2B
507549	1.3907	3.3808	10.717	0.0010614	0.0075897	TIMD4	T cell immunoglobulin and mucin domain containing 4
526887	1.3898	-0.57388	7.992	0.0046984	0.023327	REPS2	RALBP1 associated Eps domain containing 2
537777	1.3885	4.2266	26.08	3.28e-07	1.87e-05	SEMA3A	semaphorin 3A
510652	1.3881	4.2673	29.669	5.13e-08	4.45e-06	TNFAIP8L2	TNF alpha induced protein 8 like 2
534101	1.3879	2.5791	8.3784	0.003797	0.01975	BMPER	BMP binding endothelial regulator
536481	1.3866	0.48437	13.168	0.00028476	0.0028052	MDGA1	MAM domain containing glycosylphosphatidylinositol anchor 1
509117	1.3865	2.2448	8.9255	0.0028121	0.015881	SPC24	SPC24 component of NDC80 kinetochore complex
512242	1.3842	6.545	12.612	0.00038327	0.0035022	LBP	lipopolysaccharide binding protein
518283	1.3806	5.7575	24.73	6.6e-07	3.27e-05	PTAFR	platelet activating factor receptor
510360	1.38	7.8284	29.538	5.48e-08	4.7e-06	BMP1	bone morphogenetic protein 1
512686	1.3794	3.1009	16.004	6.32e-05	0.00095115	SLC9A5	solute carrier family 9 member A5
782871	1.3782	0.32981	7.8023	0.0052179	0.025281	FCRLA	Fc receptor like A
515434	1.3752	3.0682	27.235	1.8e-07	1.17e-05	ACRBP	acrosin binding protein
282081	1.3738	5.4472	14.874	0.00011494	0.0014644	SOCS3	suppressor of cytokine signaling 3
614912	1.3728	2.6353	18.232	1.96e-05	0.00039695	KCTD17	potassium channel tetramerization domain containing 17
510860	1.3727	5.25	22.889	1.72e-06	6.72e-05	LOC510860	C4b-binding protein alpha-like
787736	1.37	5.6365	21.728	3.14e-06	0.00010804	SELENOM	selenoprotein M
519504	1.3688	1.5842	13.512	0.00023699	0.0024749	NUF2	NUF2 component of NDC80 kinetochore complex
512593	1.3673	5.2714	31.201	2.33e-08	2.31e-06	FGD2	"FYVE; RhoGEF and PH domain containing 2"
513984	1.3666	4.8079	35.299	2.83e-09	4.14e-07	SLC15A3	solute carrier family 15 member 3
539630	1.3666	0.12246	14.323	0.00015401	0.001781	CYP27B1	"cytochrome P450; family 27; subfamily B; polypeptide 1"
788085	1.3664	5.1132	20.217	6.91e-06	0.00019252	TMEM158	transmembrane protein 158
513478	1.3628	4.5416	28.475	9.49e-08	7.41e-06	IL10RA	interleukin 10 receptor subunit alpha
541093	1.3625	1.554	11.682	0.0006312	0.0050794	NXPH3	neurexophilin 3
540251	1.3623	-0.77219	6.5168	0.010686	0.043413	HOXD10	homeobox D10
540514	1.3592	1.228	10.213	0.0013943	0.0093672	ARSJ	arylsulfatase family member J
613888	1.3584	-0.014666	7.2573	0.0070615	0.031956	IRX6	iroquois homeobox 6
536417	1.358	-0.23424	7.1105	0.0076633	0.034006	SEMA3D	semaphorin 3D
537422	1.3569	-0.85745	11.217	0.00081071	0.0061216	DRP2	dystrophin related protein 2
282301	1.3558	8.4888	26.781	2.28e-07	1.42e-05	PDGFRA	platelet derived growth factor receptor alpha
526880	1.3551	0.69929	14.281	0.00015746	0.0018129	KLHL4	kelch like family member 4
541004	1.3512	5.7758	34.916	3.44e-09	4.77e-07	NRP2	neuropilin 2
281193	1.3509	7.0178	22.168	2.5e-06	9.11e-05	GJA1	gap junction protein alpha 1
281494	1.3509	5.3648	6.768	0.0092808	0.039216	SNCG	synuclein gamma
534781	1.3508	1.6632	12.733	0.00035929	0.003321	PBK	PDZ binding kinase
786236	1.3501	1.7813	20.195	6.99e-06	0.00019352	SIRPB2	signal regulatory protein beta 2
511219	1.35	4.6175	28.841	7.86e-08	6.32e-06	LRRC71	leucine rich repeat containing 71
515287	1.3469	0.8689	9.6833	0.0018595	0.011557	CDCA2	cell division cycle associated 2
509606	1.3464	8.6566	19.96	7.91e-06	0.00021432	PODN	podocan
532494	1.3452	4.3817	12.88	0.0003321	0.0031342	IGFALS	insulin like growth factor binding protein acid labile subunit
614923	1.3448	2.0344	14.032	0.00017971	0.0020173	LOC614923	sialic acid-binding Ig-like lectin 14
281239	1.3447	2.4768	10.178	0.001421	0.0094954	IGF1	insulin like growth factor 1
524115	1.3442	2.7934	13.267	0.00027015	0.0027054	GABRE	gamma-aminobutyric acid type A receptor epsilon subunit
539360	1.3424	2.815	15.094	0.00010227	0.0013396	CAPN6	calpain 6
514407	1.3409	5.6676	33.802	6.1e-09	7.5e-07	GMFG	glia maturation factor gamma
515777	1.3402	4.8711	28.355	1.01e-07	7.7e-06	NOL3	nucleolar protein 3
613605	1.3371	-1.0138	7.5381	0.0060407	0.028315	KCNQ5	potassium voltage-gated channel subfamily Q member 5
100137734	1.3369	4.2467	39.018	4.2e-10	8.97e-08	PILRA	paired immunoglobin like type 2 receptor alpha
538665	1.3366	2.3513	14.703	0.00012584	0.0015464	MAGEL2	MAGE family member L2
281758	1.3346	2.5232	20.764	5.2e-06	0.00016014	FABP3	fatty acid binding protein 3
506911	1.3344	-0.68819	13.249	0.00027269	0.0027192	RAB19	"RAB19; member RAS oncogene family"
508386	1.3337	3.9736	34.646	3.95e-09	5.21e-07	CD48	CD48 molecule
540262	1.3312	0.19646	8.8791	0.0028845	0.016143	DLK2	delta like non-canonical Notch ligand 2
523311	1.331	5.9787	20.177	7.06e-06	0.00019452	GPX7	glutathione peroxidase 7
615798	1.3294	4.5415	25.199	5.17e-07	2.65e-05	PKIB	cAMP-dependent protein kinase inhibitor beta
614056	1.327	0.69311	12.178	0.00048354	0.0041708	SGO1	shugoshin 1
539364	1.3266	5.0478	9.7562	0.0017872	0.011242	BTG2	BTG anti-proliferation factor 2
518168	1.3227	3.3173	17.564	2.78e-05	0.00051434	PLXNC1	plexin C1
509461	1.3224	3.7064	25.07	5.53e-07	2.82e-05	TMEM45A	transmembrane protein 45A
525243	1.3208	2.5855	15.127	0.0001005	0.0013257	WSCD2	WSC domain containing 2
531234	1.3193	2.6479	15.965	6.45e-05	0.00096196	NCAPG	non-SMC condensin I complex subunit G
526233	1.3114	2.73	6.6044	0.010172	0.041955	EGR3	early growth response 3
614507	1.3103	2.5454	14.904	0.0001131	0.0014509	RAB15	"RAB15; member RAS oncogene family"
527574	1.3102	2.3362	12.385	0.0004327	0.0038415	SALL2	spalt like transcription factor 2
532964	1.3049	5.7274	34.651	3.94e-09	5.21e-07	MYO1F	myosin IF
532273	1.3032	0.51654	11.385	0.0007402	0.0057117	SYT17	synaptotagmin 17
511504	1.3018	1.3058	20.468	6.07e-06	0.00017883	CAMK1G	calcium/calmodulin dependent protein kinase IG
615582	1.3018	1.0234	12.957	0.0003188	0.0030484	GGT1	gamma-glutamyltransferase 1
787307	1.3003	-0.44424	12.595	0.00038688	0.0035235	KCNK13	potassium two pore domain channel subfamily K member 13
281631	1.2986	5.7668	13.875	0.00019536	0.0021614	APOA1	apolipoprotein A1
504668	1.2982	3.4539	18.271	1.92e-05	0.0003914	MATK	megakaryocyte-associated tyrosine kinase
282305	1.296	-0.48008	8.1657	0.004269	0.021632	PGLYRP1	peptidoglycan recognition protein 1
613523	1.2954	-0.32785	7.1353	0.007558	0.033665	EAF2	ELL associated factor 2
538475	1.2951	1.5743	13.551	0.00023216	0.0024478	PDZD4	PDZ domain containing 4
523809	1.2945	1.3573	20.031	7.62e-06	0.00020781	UBASH3B	ubiquitin associated and SH3 domain containing B
280821	1.2931	5.8831	9.8089	0.0017367	0.011013	JCHAIN	joining chain of multimeric IgA and IgM
505563	1.291	-0.0027564	10.188	0.0014137	0.0094536	KCNK1	potassium two pore domain channel subfamily K member 1
281611	1.2905	1.326	11.45	0.00071508	0.005574	AKAP4	A-kinase anchoring protein 4
515301	1.2895	0.62571	12.737	0.00035846	0.0033166	CDC6	cell division cycle 6
100124430	1.2893	5.7565	36.16	1.82e-09	2.85e-07	ARHGAP4	Rho GTPase activating protein 4
530507	1.288	2.9747	27.855	1.31e-07	9.46e-06	TSPAN32	tetraspanin 32
614262	1.2879	5.7281	17.595	2.73e-05	0.00050743	VSIG4	V-set and immunoglobulin domain containing 4
515025	1.2877	3.8766	36.122	1.85e-09	2.88e-07	BIN2	bridging integrator 2
540517	1.2876	1.8078	18.954	1.34e-05	0.00030394	GDF11	growth differentiation factor 11
527517	1.2873	1.2779	6.8783	0.0087247	0.037515	FFAR3	free fatty acid receptor 3
533661	1.2866	5.3672	31.698	1.8e-08	1.92e-06	STING1	stimulator of interferon response cGAMP interactor 1
618259	1.2866	1.0274	15.565	7.97e-05	0.0011162	CLDND2	claudin domain containing 2
516915	1.285	2.5646	22.477	2.13e-06	7.94e-05	CD300A	CD300a molecule
787021	1.2847	2.7647	13.114	0.00029317	0.0028621	SSUH2	ssu-2 homolog
524806	1.2846	4.8209	17.169	3.42e-05	0.00060643	MAPK8IP1	mitogen-activated protein kinase 8 interacting protein 1
505256	1.283	1.8053	25.236	5.07e-07	2.62e-05	SNX20	sorting nexin 20
527363	1.2829	0.24951	14.439	0.00014475	0.0016981	KLHL6	kelch like family member 6
540038	1.2821	0.14744	13.255	0.00027189	0.0027133	GPR18	G protein-coupled receptor 18
507664	1.282	5.7067	33.54	6.98e-09	8.27e-07	TRPV2	transient receptor potential cation channel subfamily V member 2
508365	1.2809	1.1376	8.4063	0.0037393	0.019509	BCL2L14	BCL2 like 14
523367	1.2779	1.7689	11.587	0.00066409	0.0052871	SHCBP1	SHC binding and spindle associated 1
520504	1.2773	0.88904	18.507	1.69e-05	0.00035875	CCDC36	coiled-coil domain containing 36
281055	1.2766	0.73819	13.663	0.0002187	0.0023306	CD3G	CD3g molecule
530709	1.2765	-1.1934	7.7241	0.0054487	0.026175	USH1C	USH1 protein network component harmonin
281139	1.2754	0.78774	21.53	3.48e-06	0.000117	CELA1	chymotrypsin like elastase 1
513589	1.274	3.9628	29.43	5.8e-08	4.86e-06	SLA	Src like adaptor
504741	1.2718	7.1451	39.802	2.81e-10	6.63e-08	COLEC12	collectin subfamily member 12
618591	1.2716	3.0323	18.408	1.78e-05	0.00037241	CLECL1	C-type lectin like 1
282329	1.2707	-1.139	6.2456	0.01245	0.048743	PTGER2	prostaglandin E receptor 2
513150	1.2699	2.3224	13.427	0.00024804	0.0025375	LYPD3	LY6/PLAUR domain containing 3
493716	1.2695	-0.376	10.828	0.00099963	0.0072459	IL18RAP	interleukin 18 receptor accessory protein
511180	1.2682	4.5338	24.978	5.8e-07	2.93e-05	SIGLEC11	sialic acid binding Ig like lectin 11
616131	1.2671	6.6677	28.272	1.05e-07	7.99e-06	LHFPL2	LHFPL tetraspan subfamily member 2
507000	1.2666	1.6933	12.11	0.00050157	0.004263	SLC13A5	solute carrier family 13 member 5
280994	1.2642	3.5774	16.807	4.14e-05	0.00070034	ALPL	"alkaline phosphatase; biomineralization associated"
282035	1.2636	6.4669	17.916	2.31e-05	0.00045317	RGS16	regulator of G protein signaling 16
523673	1.2624	1.2292	14.142	0.00016954	0.0019231	SLC1A7	solute carrier family 1 member 7
513264	1.26	3.7251	25.631	4.13e-07	2.27e-05	LPXN	leupaxin
508268	1.2581	2.3442	6.2049	0.012739	0.049651	CLDN11	claudin 11
767841	1.2573	3.6358	24.804	6.35e-07	3.18e-05	ARMCX2	armadillo repeat containing X-linked 2
618159	1.2571	0.51242	8.4583	0.0036338	0.019127	DMKN	dermokine
508029	1.2559	2.9225	19.443	1.04e-05	0.00025985	TRPM2	transient receptor potential cation channel subfamily M member 2
617345	1.2514	4.584	33.33	7.78e-09	9.05e-07	VAV1	vav guanine nucleotide exchange factor 1
510037	1.2509	2.823	23.136	1.51e-06	6.15e-05	RNF122	ring finger protein 122
538957	1.2509	5.5493	13.711	0.00021323	0.0022967	TGFB3	transforming growth factor beta 3
541135	1.2508	0.94611	8.2211	0.0041406	0.021171	KIF15	kinesin family member 15
519120	1.249	3.7073	32.346	1.29e-08	1.44e-06	PYROXD2	pyridine nucleotide-disulphide oxidoreductase domain 2
520771	1.2442	1.0804	13.142	0.00028882	0.0028369	AVIL	advillin
512514	1.2435	1.9781	16.877	3.99e-05	0.00068275	CD27	CD27 molecule
512495	1.2432	2.4368	14.829	0.0001177	0.0014835	SLC38A5	solute carrier family 38 member 5
535222	1.2425	7.1599	22.019	2.7e-06	9.64e-05	EFEMP2	EGF containing fibulin extracellular matrix protein 2
100299171	1.2424	0.89778	14.618	0.00013166	0.0015948	GINS2	GINS complex subunit 2
512171	1.2403	7.0889	16.511	4.84e-05	0.00078291	ADAMTS1	ADAM metallopeptidase with thrombospondin type 1 motif 1
100533481	1.2399	0.2993	10.406	0.0012559	0.0086058	P2RY11	purinergic receptor P2Y11
512637	1.2393	-0.12345	14.634	0.00013056	0.0015841	ADGRF1	adhesion G protein-coupled receptor F1
617420	1.2391	2.6355	12.957	0.00031866	0.0030484	ISG12(B)	TLH29 protein precursor-like
618814	1.239	4.5825	27.726	1.4e-07	9.74e-06	HACD4	3-hydroxyacyl-CoA dehydratase 4
445423	1.2385	0.094069	9.3247	0.0022608	0.013547	FANK1	fibronectin type III and ankyrin repeat domains 1
540451	1.2381	6.8828	23.327	1.37e-06	5.73e-05	EMILIN1	elastin microfibril interfacer 1
282573	1.2352	3.2262	13.17	0.00028441	0.0028039	KCNMA1	potassium calcium-activated channel subfamily M alpha 1
281044	1.2342	2.5062	7.6438	0.0056968	0.027097	CCL8	chemokine (C-C motif) ligand 8
281346	1.2333	4.3127	25.662	4.07e-07	2.25e-05	NCF2	neutrophil cytosolic factor 2
618239	1.2331	0.31633	11.854	0.00057538	0.0047552	MND1	meiotic nuclear divisions 1
616088	1.233	7.3226	11.698	0.00062575	0.0050498	MUSTN1	"musculoskeletal; embryonic nuclear protein 1"
101906348	1.2327	0.61644	9.4565	0.002104	0.012778	TM4SF19	transmembrane 4 L six family member 19
282713	1.2321	5.7248	18.874	1.4e-05	0.00031373	NFKBIZ	NFKB inhibitor zeta
513641	1.2317	5.888	27.828	1.33e-07	9.5e-06	NCKAP1L	NCK associated protein 1 like
534961	1.2308	9.2406	15.954	6.49e-05	0.00096668	C1QA	complement C1q A chain
534849	1.2304	1.7402	7.3791	0.0065986	0.030251	ASPM	abnormal spindle microtubule assembly
616356	1.2284	-0.58731	10.042	0.0015301	0.010062	HTR1E	5-hydroxytryptamine receptor 1E
614893	1.2279	3.1243	17.336	3.13e-05	0.00056443	CDCA7	cell division cycle associated 7
532569	1.2263	5.6511	9.2232	0.0023897	0.014042	S100A9	S100 calcium binding protein A9
517887	1.2262	5.4139	25.534	4.35e-07	2.35e-05	CYTH4	cytohesin 4
508445	1.2257	5.5235	31.709	1.79e-08	1.92e-06	HCLS1	hematopoietic cell-specific Lyn substrate 1
513244	1.2237	4.7691	31.584	1.91e-08	2.02e-06	LCP2	lymphocyte cytosolic protein 2
617157	1.2209	0.43893	9.7014	0.0018413	0.011477	MCEMP1	mast cell expressed membrane protein 1
539467	1.2188	6.011	14.44	0.0001447	0.0016981	PKDCC	"protein kinase domain containing; cytoplasmic"
281915	1.2161	9.6494	16.597	4.62e-05	0.00075777	MMP14	matrix metallopeptidase 14
511581	1.2157	10.11	22.371	2.25e-06	8.32e-05	C1R	complement C1r
539123	1.2104	3.6141	12.661	0.00037332	0.0034266	S1PR3	sphingosine-1-phosphate receptor 3
513263	1.2096	0.89813	15.154	9.91e-05	0.0013124	RPGR	retinitis pigmentosa GTPase regulator
519652	1.2092	3.952	26.072	3.29e-07	1.87e-05	ADAM8	ADAM metallopeptidase domain 8
534346	1.2042	0.91057	7.2943	0.0069174	0.031446	CEBPE	CCAAT enhancer binding protein epsilon
784390	1.2023	1.0465	11.085	0.00087011	0.0064801	ASB9	ankyrin repeat and SOCS box containing 9
516214	1.2021	5.5258	23.266	1.41e-06	5.87e-05	RENBP	renin binding protein
281645	1.1998	1.3067	14.658	0.00012892	0.0015732	BFSP2	beaded filament structural protein 2
510458	1.1995	2.2277	9.0942	0.0025642	0.014833	SUSD2	sushi domain containing 2
507859	1.1973	3.5918	22.034	2.68e-06	9.62e-05	NCF4	neutrophil cytosolic factor 4
507960	1.1969	3.1412	28.486	9.44e-08	7.41e-06	ARHGAP9	Rho GTPase activating protein 9
281061	1.1947	1.4665	17.034	3.67e-05	0.00063919	CDK1	cyclin dependent kinase 1
613667	1.1935	6.1355	9.3405	0.0022414	0.013456	CXCL3	chemokine (C-X-C motif) ligand 3
509796	1.191	7.3152	22.379	2.24e-06	8.31e-05	DPYSL3	dihydropyrimidinase like 3
317693	1.191	9.4823	19.433	1.04e-05	0.00025985	AEBP1	AE binding protein 1
327711	1.1894	7.6717	36.203	1.78e-09	2.83e-07	CTSS	cathepsin S
282023	1.1886	3.7122	6.6543	0.0098914	0.041126	PTGS2	prostaglandin-endoperoxide synthase 2
100125415	1.1875	2.9488	9.7672	0.0017765	0.011196	GIMAP7	"GTPase; IMAP family member 7"
618514	1.1863	3.1103	21.871	2.92e-06	0.00010246	VSTM1	V-set and transmembrane domain containing 1
512361	1.186	8.1158	28.724	8.35e-08	6.67e-06	LAPTM5	lysosomal protein transmembrane 5
537566	1.1856	0.0059423	6.5966	0.010217	0.042073	KIF18A	kinesin family member 18A
525562	1.1825	0.60419	16.274	5.48e-05	0.00086121	NRTN	neurturin
525727	1.1813	1.9123	17.744	2.53e-05	0.00048081	BOLA-DOA	"major histocompatibility complex; class II; DO alpha"
506254	1.1796	-0.74737	6.2539	0.012392	0.048572	TBC1D21	TBC1 domain family member 21
510393	1.1787	2.7452	14.275	0.00015791	0.0018164	BLNK	B cell linker
100336936	1.1776	-0.56663	6.3315	0.011861	0.046944	CDS1	CDP-diacylglycerol synthase 1
541114	1.1773	-1.0376	6.4132	0.011328	0.045411	RAB39A	"RAB39A; member RAS oncogene family"
522073	1.1767	7.0637	17.392	3.04e-05	0.00055053	RCN3	reticulocalbin 3
538835	1.1757	5.9313	27.505	1.57e-07	1.05e-05	ARHGAP30	Rho GTPase activating protein 30
522932	1.1697	1.7992	12.882	0.00033181	0.0031337	PAQR7	progestin and adipoQ receptor family member 7
537391	1.1691	3.5656	13.45	0.00024507	0.0025309	DDAH1	dimethylarginine dimethylaminohydrolase 1
509974	1.168	0.8128	7.5298	0.0060686	0.028369	ADGRG5	adhesion G protein-coupled receptor G5
783907	1.1675	4.5201	10.59	0.001137	0.0079842	ANG2	angiogenin 2
100337174	1.1664	-0.91589	7.0268	0.0080297	0.035165	CERKL	ceramide kinase like
541223	1.1659	4.5358	19.189	1.18e-05	0.00028004	ASPHD2	aspartate beta-hydroxylase domain containing 2
493686	1.1636	2.5911	16.611	4.59e-05	0.00075397	TLR7	toll like receptor 7
510083	1.1632	4.4925	25.227	5.1e-07	2.63e-05	DOCK2	dedicator of cytokinesis 2
520088	1.1623	1.0329	9.1666	0.0024648	0.014386	MELK	maternal embryonic leucine zipper kinase
513197	1.1609	3.7619	14.845	0.00011669	0.0014779	CFI	complement factor I
517666	1.1607	2.486	10.328	0.0013104	0.0088906	TRIM31	tripartite motif containing 31
497017	1.16	2.3681	11.971	0.00054027	0.0045218	CCR5	C-C motif chemokine receptor 5
511617	1.1598	0.38965	8.3041	0.0039556	0.020361	LOC511617	"GTPase; IMAP family member 5-like"
540119	1.1582	1.1112	7.6752	0.0055984	0.026727	MCHR1	melanin concentrating hormone receptor 1
616560	1.1574	-1.356	6.775	0.0092445	0.039131	PLS1	plastin 1
514979	1.1571	0.19849	9.6623	0.0018809	0.011662	CLEC6A	C-type lectin domain containing 6A
540933	1.1563	1.7474	14.809	0.00011894	0.0014919	HELLS	"helicase; lymphoid specific"
528446	1.1544	4.2074	10.045	0.0015273	0.010048	RASL11B	RAS like family 11 member B
614334	1.154	2.3148	20.724	5.3e-06	0.00016224	DERL3	derlin 3
767892	1.1539	0.21951	11.404	0.00073287	0.0056753	HCST	hematopoietic cell signal transducer
504819	1.1538	2.9708	8.0021	0.0046723	0.023215	NEXN	nexilin F-actin binding protein
100140763	1.1498	1.8761	17.815	2.44e-05	0.00046741	CCDC146	coiled-coil domain containing 146
504492	1.1486	4.3625	20.743	5.25e-06	0.00016109	SNAI1	snail family transcriptional repressor 1
104564307	1.1472	0.15114	9.4917	0.002064	0.012606	TMIGD3	transmembrane and immunoglobulin domain containing 3
512975	1.1461	0.85914	9.3284	0.0022563	0.013527	CLDN7	claudin 7
281112	1.145	5.8457	22.783	1.81e-06	7e-05	CYBB	cytochrome b-245 beta chain
531389	1.1446	0.22177	7.9657	0.0047673	0.023616	FOSL1	"FOS like 1; AP-1 transcription factor subunit"
509422	1.1445	4.9191	19.479	1.02e-05	0.00025618	FKBP7	FKBP prolyl isomerase 7
100137840	1.1439	4.8323	26.342	2.86e-07	1.71e-05	DLG4	discs large MAGUK scaffold protein 4
614872	1.1404	6.252	29.861	4.64e-08	4.11e-06	RPL22L1	ribosomal protein L22 like 1
512700	1.1402	0.49134	9.2374	0.0023713	0.013969	FLT3	fms related receptor tyrosine kinase 3
514334	1.1396	-0.12198	9.7031	0.0018396	0.011477	ZPBP2	zona pellucida binding protein 2
513202	1.1377	0.28425	13.814	0.00020179	0.0021971	C13H20orf96	chromosome 13 C20orf96 homolog
508510	1.1371	3.4995	28.036	1.19e-07	8.72e-06	SCAMP5	secretory carrier membrane protein 5
404191	1.136	7.834	10.838	0.00099455	0.0072252	ANPEP	"alanyl aminopeptidase; membrane"
614195	1.1354	0.45535	6.4101	0.011347	0.045462	C4H7orf57	chromosome 4 C7orf57 homolog
616468	1.1342	2.1361	15.487	8.31e-05	0.0011525	TLL1	tolloid like 1
532237	1.1321	3.4496	25.369	4.73e-07	2.52e-05	PSD4	pleckstrin and Sec7 domain containing 4
535622	1.1286	4.2599	29.244	6.38e-08	5.26e-06	MAP3K8	mitogen-activated protein kinase kinase kinase 8
415111	1.1286	1.7086	18.507	1.69e-05	0.00035875	MS4A8	membrane spanning 4-domains A8
286861	1.1277	9.8982	20.683	5.42e-06	0.00016428	FTL	ferritin light chain
514463	1.1275	0.36658	9.5619	0.0019866	0.012253	TEKT2	tektin 2
282226	1.1273	6.3206	21.317	3.89e-06	0.00012814	FCER1G	Fc fragment of IgE receptor Ig
281144	1.1265	2.3155	13.47	0.00024238	0.0025251	EPOR	erythropoietin receptor
787578	1.1251	5.7342	18.304	1.88e-05	0.00038967	MRC1	mannose receptor C-type 1
505791	1.1249	2.4683	8.5742	0.0034095	0.018227	TROAP	trophinin associated protein
280714	1.1239	4.5354	14.69	0.00012668	0.0015532	AHR	aryl hydrocarbon receptor
510833	1.1237	13.761	7.1721	0.0074045	0.03312	COL3A1	collagen type III alpha 1 chain
525937	1.1223	5.56	17.961	2.26e-05	0.000444	GDA	guanine deaminase
281603	1.1219	5.6245	25.762	3.86e-07	2.14e-05	ADCY7	adenylate cyclase 7
523101	1.117	2.2089	15.455	8.45e-05	0.0011689	SOWAHD	sosondowah ankyrin repeat domain family member D
505987	1.1164	2.9428	15.118	0.00010097	0.0013292	GK	glycerol kinase
540836	1.1159	4.5656	6.707	0.0096034	0.040232	RGS1	regulator of G protein signaling 1
616711	1.1153	0.53791	6.7714	0.0092631	0.039184	RPRML	reprimo like
613474	1.1143	3.3922	20.203	6.96e-06	0.00019312	NABP1	nucleic acid binding protein 1
100125231	1.1143	5.4081	19.539	9.85e-06	0.00025036	MAGED4B	"melanoma antigen family D; 4B"
533459	1.1142	4.6886	24.252	8.45e-07	3.89e-05	BTK	Bruton tyrosine kinase
407126	1.1124	7.3971	11.668	0.00063588	0.0051063	CR2	complement C3d receptor 2
507598	1.112	1.2748	18.078	2.12e-05	0.00042392	LPAR5	lysophosphatidic acid receptor 5
280720	1.1118	8.146	15.169	9.83e-05	0.0013058	BRB	brain ribonuclease
280794	1.1118	11.312	11.336	0.00076012	0.005824	FN1	fibronectin 1
530031	1.1111	1.9354	12.686	0.00036835	0.003388	GIMAP7	"GTPase; IMAP family member 7"
521257	1.1106	0.35288	7.0928	0.0077392	0.034236	HRH2	histamine receptor H2
281249	1.1095	4.1558	10.804	0.001013	0.0073153	IL18	interleukin 18
525507	1.1079	1.4166	11.12	0.00085411	0.0063815	KCNA3	potassium voltage-gated channel subfamily A member 3
281057	1.1072	7.4723	22.134	2.54e-06	9.23e-05	CD44	CD44 molecule
511556	1.1069	2.7208	18.494	1.7e-05	0.00036052	SLC46A2	solute carrier family 46 member 2
534258	1.1068	6.2543	20.122	7.27e-06	0.00019977	PRRX2	paired related homeobox 2
522144	1.1066	5.0877	13.807	0.00020262	0.0022043	C5AR2	complement component 5a receptor 2
538949	1.1048	0.86613	7.8554	0.0050668	0.024705	ESCO2	establishment of sister chromatid cohesion N-acetyltransferase 2
514345	1.1048	0.61085	7.5343	0.0060535	0.028349	MCOLN3	mucolipin 3
784460	1.1041	1.7509	9.221	0.0023926	0.014053	SPIB	Spi-B transcription factor
767818	1.1019	2.3646	8.407	0.0037377	0.019509	PRC1	protein regulator of cytokinesis 1
505016	1.1015	4.6617	29.454	5.73e-08	4.86e-06	LAT2	linker for activation of T cells family member 2
280745	1.1004	2.1852	17.001	3.74e-05	0.00064698	CD5	CD5 molecule
533216	1.1002	4.3842	21.077	4.41e-06	0.00014166	IKBKE	inhibitor of nuclear factor kappa B kinase subunit epsilon
514246	1.0994	8.4787	7.9117	0.0049116	0.024156	JUNB	"JunB proto-oncogene; AP-1 transcription factor subunit"
527592	1.0968	4.8553	33.117	8.68e-09	1e-06	HSD17B11	hydroxysteroid 17-beta dehydrogenase 11
504545	1.0953	4.1367	15.061	0.00010409	0.0013553	PLPP2	phospholipid phosphatase 2
511203	1.0942	2.2618	10.74	0.0010484	0.0075244	ANK3	ankyrin 3
539146	1.093	1.0651	11.739	0.0006121	0.0049581	GPR132	G protein-coupled receptor 132
530077	1.0924	1.9236	14.102	0.00017315	0.0019606	LOC530077	GTPase IMAP family member 5
510239	1.0923	3.578	21.451	3.63e-06	0.00012068	SEMA4A	semaphorin 4A
100125760	1.0919	6.8024	16.142	5.88e-05	0.00090324	DPP7	dipeptidyl peptidase 7
512403	1.0919	-0.42333	6.3926	0.01146	0.045815	LRRC36	leucine rich repeat containing 36
767929	1.09	0.21284	6.8833	0.0087004	0.03746	GPR171	G protein-coupled receptor 171
524990	1.0896	7.3825	20.274	6.71e-06	0.00018968	PLVAP	plasmalemma vesicle associated protein
514618	1.0892	3.1694	18.905	1.37e-05	0.00030975	RACGAP1	Rac GTPase activating protein 1
533681	1.0881	3.0425	11.879	0.00056783	0.0047047	TMEM156	transmembrane protein 156
414925	1.0853	3.0205	10.478	0.0012078	0.0083554	BIRC5	baculoviral IAP repeat containing 5
540702	1.084	5.4587	18.951	1.34e-05	0.00030394	C3AR1	complement C3a receptor 1
281128	1.0833	4.0903	13.532	0.00023452	0.002461	DSC2	desmocollin 2
515421	1.0816	-0.28301	7.0448	0.0079495	0.034937	MYL6B	myosin light chain 6B
618005	1.0792	-0.13471	6.2848	0.012178	0.048036	GPC2	glypican 2
514216	1.0784	2.5064	8.0932	0.0044431	0.022332	TCF19	transcription factor 19
787762	1.0783	-0.90343	6.8075	0.0090778	0.038588	SRSF12	serine and arginine rich splicing factor 12
528877	1.0782	1.7967	6.5534	0.010469	0.042703	NR4A3	nuclear receptor subfamily 4 group A member 3
505284	1.0779	1.8897	12.913	0.00032623	0.0030944	CENPH	centromere protein H
538468	1.0778	-0.0053933	9.9123	0.0016418	0.010592	GPR157	G protein-coupled receptor 157
518274	1.0761	2.6245	7.379	0.006599	0.030251	ANLN	anillin actin binding protein
617165	1.0753	8.3253	21.363	3.8e-06	0.00012573	COTL1	coactosin like F-actin binding protein 1
504795	1.0737	5.1424	25.237	5.07e-07	2.62e-05	FHL3	four and a half LIM domains 3
281799	1.0731	2.229	8.5283	0.0034966	0.018547	GPR68	G protein-coupled receptor 68
513053	1.0718	6.6841	19.157	1.2e-05	0.00028272	OLFML2B	olfactomedin like 2B
280741	1.0712	4.4056	9.4768	0.0020809	0.012679	CA4	carbonic anhydrase 4
510751	1.0702	2.7714	14.92	0.00011216	0.0014454	GIMAP4	"GTPase; IMAP family member 4"
787705	1.0702	-0.52586	6.8307	0.0089603	0.038236	CFAP54	cilia and flagella associated protein 54
613624	1.0692	0.72878	7.4185	0.0064558	0.029742	RGS18	regulator of G protein signaling 18
510907	1.0688	6.211	31.301	2.21e-08	2.24e-06	ADAM19	ADAM metallopeptidase domain 19
506043	1.0683	5.3607	20.289	6.66e-06	0.00018945	FKBP11	FKBP prolyl isomerase 11
281485	1.0678	4.1876	15.331	9.02e-05	0.0012261	SELL	selectin L
538730	1.0675	2.1567	11.632	0.00064816	0.0051825	NRN1	neuritin 1
516469	1.0666	1.0202	12.737	0.00035856	0.0033166	ENKUR	"enkurin; TRPC channel interacting protein"
518850	1.0652	1.471	11.488	0.00070059	0.0055005	SUSD1	sushi domain containing 1
282326	1.0646	8.715	13.296	0.00026603	0.0026726	HTRA1	HtrA serine peptidase 1
539328	1.0641	2.885	16.564	4.7e-05	0.00076814	EXOC3L2	exocyst complex component 3 like 2
281220	1.0641	4.2436	9.8595	0.0016895	0.01081	HAS2	hyaluronan synthase 2
514036	1.0634	3.2438	15.537	8.09e-05	0.0011277	GFRA2	GDNF family receptor alpha 2
767942	1.0633	8.7898	23.814	1.06e-06	4.64e-05	GRN	granulin precursor
282879	1.0632	1.4868	13.686	0.00021602	0.0023096	HGF	hepatocyte growth factor
520956	1.0626	3.2337	13.353	0.00025802	0.0026129	ABHD17C	abhydrolase domain containing 17C
528166	1.0621	2.4675	14.508	0.00013957	0.0016643	NLRP1	NLR family pyrin domain containing 1
507299	1.0616	2.9764	10.083	0.0014961	0.0098776	GXYLT2	glucoside xylosyltransferase 2
514026	1.0615	1.3175	12.175	0.00048439	0.0041753	PVRIG	PVR related immunoglobulin domain containing
507407	1.0603	3.4672	17.692	2.6e-05	0.0004892	MSC	musculin
617184	1.0594	2.4732	15.404	8.68e-05	0.0011922	KCNK4	potassium two pore domain channel subfamily K member 4
614844	1.0593	1.8501	8.3206	0.0039198	0.020233	TMPRSS6	transmembrane serine protease 6
788801	1.0589	6.1856	26.259	2.99e-07	1.77e-05	LOC788801	ferritin light chain
514943	1.0584	0.46784	7.5612	0.0059638	0.028052	RHBDL2	rhomboid like 2
510988	1.0577	3.031	13.867	0.00019626	0.0021659	GIMAP7	"GTPase; IMAP family member 7"
529873	1.0573	4.2128	23.154	1.5e-06	6.15e-05	CADM1	cell adhesion molecule 1
281674	1.0567	2.7442	8.5895	0.0033811	0.018153	CD79A	CD79a molecule
507296	1.0559	1.2718	12.939	0.00032188	0.0030711	STAP1	signal transducing adaptor family member 1
537351	1.0547	7.0057	23.87	1.03e-06	4.54e-05	ABCA6	ATP binding cassette subfamily A member 6
511100	1.0538	0.076969	9.1596	0.0024741	0.014434	OIP5	Opa interacting protein 5
507280	1.0524	3.2311	10.973	0.00092471	0.0068128	TM4SF18	transmembrane 4 L six family member 18
506194	1.052	4.2905	19.66	9.25e-06	0.00024054	TACC3	transforming acidic coiled-coil containing protein 3
515854	1.0511	6.7318	17.694	2.6e-05	0.0004892	SGK1	serum/glucocorticoid regulated kinase 1
785418	1.0491	1.9606	15.661	7.58e-05	0.00107	KCNK6	potassium two pore domain channel subfamily K member 6
613753	1.0488	3.8583	30.788	2.88e-08	2.74e-06	LY96	lymphocyte antigen 96
282366	1.0484	4.7876	18.642	1.58e-05	0.00034024	SLC6A6	solute carrier family 6 member 6
511845	1.0475	3.2722	8.4412	0.0036681	0.019223	ABL2	"ABL proto-oncogene 2; non-receptor tyrosine kinase"
539555	1.047	4.5762	17.517	2.85e-05	0.00052249	MARCKSL1	MARCKS like 1
281402	1.0468	5.1498	13.867	0.00019623	0.0021659	PIM1	"Pim-1 proto-oncogene; serine/threonine kinase"
538639	1.0452	2.3459	14.764	0.00012183	0.0015108	NLRP3	NLR family pyrin domain containing 3
100337457	1.0448	5.0098	22.995	1.62e-06	6.45e-05	LOC100337457	solute carrier family 23 member 2
513329	1.0395	-0.077926	7.4411	0.006375	0.029514	LOC513329	major allergen Equ c 1
507367	1.0392	8.8853	9.2763	0.0023214	0.013758	PDK4	pyruvate dehydrogenase kinase 4
509578	1.0349	0.16354	6.7797	0.0092201	0.039053	CD96	CD96 molecule
520552	1.0345	3.6801	18.408	1.78e-05	0.00037241	GAL3ST4	galactose-3-O-sulfotransferase 4
280789	1.034	-0.079222	8.8146	0.0029884	0.016566	F12	coagulation factor XII
112442206	1.0339	3.7467	8.6021	0.0033577	0.018091	MYBPC2	myosin binding protein C2
100140500	1.0335	2.2784	16.396	5.14e-05	0.00081897	SAMD11	sterile alpha motif domain containing 11
540641	1.0333	4.0428	16.632	4.54e-05	0.00075339	NOCT	nocturnin
783965	1.0333	1.4147	6.3198	0.011939	0.047225	ROR1	receptor tyrosine kinase like orphan receptor 1
507581	1.0327	5.5407	20.634	5.56e-06	0.000167	LOC507581	uncharacterized LOC507581
100140740	1.0319	1.7301	9.9954	0.0015693	0.010257	IGSF6	immunoglobulin superfamily member 6
617215	1.0314	5.1899	26.8	2.26e-07	1.41e-05	PTPN18	protein tyrosine phosphatase non-receptor type 18
528530	1.0305	5.2411	14.452	0.00014377	0.0016942	CSF2RB	colony stimulating factor 2 receptor beta common subunit
512805	1.0302	7.0076	21.994	2.74e-06	9.74e-05	CSTB	cystatin B (stefin B)
524622	1.0301	-0.49751	8.1004	0.0044257	0.022261	NELL2	neural EGFL like 2
282089	1.0299	6.1926	30.264	3.77e-08	3.44e-06	TGFB1	transforming growth factor beta 1
515731	1.0282	6.3223	20.188	7.02e-06	0.00019386	PLXDC2	plexin domain containing 2
509971	1.028	5.5733	9.3469	0.0022336	0.013421	ANGPTL1	angiopoietin like 1
527790	1.027	5.4158	25.011	5.7e-07	2.89e-05	WDFY4	WDFY family member 4
531942	1.0268	5.9921	18.837	1.42e-05	0.00031559	BCL3	BCL3 transcription coactivator
513844	1.0265	7.9663	9.2784	0.0023187	0.013758	SPON2	spondin 2
539953	1.025	2.3428	14.844	0.0001168	0.0014779	DTL	denticleless E3 ubiquitin protein ligase homolog
281562	1.0241	7.6575	16.62	4.57e-05	0.00075339	UCP2	uncoupling protein 2
614550	1.0237	3.0216	15.721	7.34e-05	0.0010537	RGS10	regulator of G protein signaling 10
511771	1.0229	5.4696	9.2582	0.0023445	0.013864	CXCL14	C-X-C motif chemokine ligand 14
615340	1.0226	5.6792	20.889	4.87e-06	0.00015137	IRF5	interferon regulatory factor 5
281345	1.0223	4.2104	14.913	0.0001126	0.0014473	NCF1	neutrophil cytosolic factor 1
541154	1.0207	2.735	11.813	0.00058814	0.0048179	IKZF1	IKAROS family zinc finger 1
353110	1.0203	4.6045	10.466	0.0012157	0.0083921	NGFR	nerve growth factor receptor
516188	1.02	1.0284	12.66	0.0003736	0.0034266	CCDC24	coiled-coil domain containing 24
508482	1.0195	1.6285	9.0267	0.0026607	0.015256	CPNE5	copine 5
786290	1.0147	3.8347	11.831	0.00058268	0.0047905	MN1	"MN1 proto-oncogene; transcriptional regulator"
540907	1.0146	3.6285	6.8426	0.0089008	0.038059	EPHB3	EPH receptor B3
540245	1.0135	4.1895	8.7402	0.0031127	0.017132	NR4A2	nuclear receptor subfamily 4 group A member 2
618684	1.0129	3.3717	16.488	4.89e-05	0.00078757	MBP	myelin basic protein
781275	1.0125	0.91542	11.936	0.00055052	0.0045993	SAPCD1	suppressor APC domain containing 1
535137	1.0122	3.5978	10.125	0.0014628	0.0097018	EPHB2	EPH receptor B2
540450	1.0119	2.7463	12.215	0.00047408	0.0041302	CYTIP	cytohesin 1 interacting protein
534842	1.011	0.66986	8.5614	0.0034337	0.018303	ROBO2	roundabout guidance receptor 2
505899	1.0094	3.3258	16.823	4.1e-05	0.0006967	ARSL	arylsulfatase L
540643	1.0083	3.8899	18.971	1.33e-05	0.0003021	LMNB1	lamin B1
534137	1.008	4.4444	25.067	5.54e-07	2.82e-05	SASH3	SAM and SH3 domain containing 3
507327	1.0079	7.3085	10.71	0.0010656	0.0076096	P4HA2	prolyl 4-hydroxylase subunit alpha 2
513924	1.0059	4.967	18.713	1.52e-05	0.00033066	PSTPIP1	proline-serine-threonine phosphatase interacting protein 1
530719	1.0058	1.2622	9.4571	0.0021034	0.012778	CAMK2A	calcium/calmodulin dependent protein kinase II alpha
538565	1.0049	6.6504	11.559	0.00067434	0.0053525	GLIPR2	GLI pathogenesis related 2
615863	1.0045	2.3999	16.098	6.01e-05	0.00091805	ZC3H12D	zinc finger CCCH-type containing 12D
539392	1.004	-0.48574	6.836	0.0089338	0.038155	PDCD1LG2	programmed cell death 1 ligand 2
101907028	1.0028	2.5969	14.244	0.00016057	0.0018449	POU2F2	POU class 2 homeobox 2
514688	1.0022	6.1762	10.014	0.0015538	0.010171	PPP1R15A	protein phosphatase 1 regulatory subunit 15A
507126	1.0016	4.383	15.701	7.42e-05	0.0010593	THEMIS2	thymocyte selection associated family member 2
616908	1.0014	1.6104	15.095	0.00010221	0.0013396	CCSER1	coiled-coil serine rich protein 1
517359	1.0005	1.6868	7.5213	0.0060974	0.028466	CD19	CD19 molecule
112441545	0.99937	-0.68477	6.2733	0.012257	0.048294	LOC112441545	nucleosome assembly protein 1-like 1
506812	0.99894	6.4221	14.966	0.00010947	0.0014168	CPT1A	carnitine palmitoyltransferase 1A
613844	0.9989	2.5686	18.653	1.57e-05	0.00033896	METTL7A	methyltransferase like 7A
519016	0.99869	2.2564	12.642	0.0003772	0.0034547	CDT1	chromatin licensing and DNA replication factor 1
512478	0.99661	2.2738	16.427	5.06e-05	0.0008085	SEPTIN1	septin 1
281054	0.99646	2.9303	14.69	0.00012668	0.0015532	CD3E	CD3e molecule
100125763	0.99585	6.549	12.678	0.00037003	0.003401	NREP	neuronal regeneration related protein
512714	0.99497	1.3216	7.6304	0.0057393	0.027269	LRRC34	leucine rich repeat containing 34
532015	0.99253	0.41721	9.5571	0.0019918	0.012279	ELOVL4	ELOVL fatty acid elongase 4
767832	0.99217	0.77236	7.7259	0.0054433	0.026168	GOLGA7B	golgin A7 family member B
504282	0.99185	3.9646	17.783	2.48e-05	0.00047379	PLK3	polo like kinase 3
781494	0.99138	3.4265	11.345	0.00075641	0.0058093	LOC781494	uncharacterized LOC781494
509326	0.99136	2.9628	21.116	4.32e-06	0.00013943	TBXAS1	thromboxane A synthase 1
100849042	0.99032	2.38	17.913	2.31e-05	0.00045317	PDE7A	phosphodiesterase 7A
508633	0.98985	0.66852	9.8966	0.0016558	0.010652	CD8B	CD8b molecule
505514	0.98755	5.5272	15.322	9.07e-05	0.0012309	ARSA	arylsulfatase A
525427	0.98706	1.5047	13.085	0.00029759	0.0028988	ELMO3	engulfment and cell motility 3
100140494	0.98673	2.9121	15.683	7.49e-05	0.0010621	LRMP	lymphoid restricted membrane protein
281274	0.98671	7.071	20.716	5.33e-06	0.00016224	LDHA	lactate dehydrogenase A
506193	0.98545	-0.46866	7.4267	0.0064264	0.029658	RASL10A	RAS like family 10 member A
615467	0.98533	5.4389	19.172	1.19e-05	0.00028195	LRRC32	leucine rich repeat containing 32
100850276	0.98505	3.1497	11.382	0.00074177	0.0057204	LOC100850276	UL16-binding protein 3-like
511230	0.98379	3.9574	16.62	4.57e-05	0.00075339	DENND1C	DENN domain containing 1C
788038	0.98257	1.4761	9.1293	0.0025155	0.014597	MGC157082	uncharacterized LOC788038
497022	0.98165	1.3378	10.374	0.0012779	0.0087241	CD2	CD2 molecule
512019	0.98047	9.0308	8.1515	0.0043026	0.021743	ANGPTL2	angiopoietin like 2
519310	0.97992	1.9354	11.083	0.00087133	0.0064855	EPB41L4B	erythrocyte membrane protein band 4,1 like 4B
532616	0.97957	5.8362	16.873	4e-05	0.00068275	EPB41L3	erythrocyte membrane protein band 4,1 like 3
353121	0.97872	6.4111	16.723	4.33e-05	0.00072362	CAPG	"capping actin protein; gelsolin like"
100036592	0.97854	1.5944	9.928	0.0016278	0.010537	FUT7	fucosyltransferase 7
527410	0.97821	5.5987	31.299	2.21e-08	2.24e-06	PREX1	"phosphatidylinositol-3;4;5-trisphosphate dependent Rac exchange factor 1"
100138311	0.97718	3.8569	24.132	9e-07	4.11e-05	PIK3AP1	phosphoinositide-3-kinase adaptor protein 1
617628	0.97676	1.8904	13.355	0.00025769	0.0026116	BATF	basic leucine zipper ATF-like transcription factor
514588	0.97627	9.5694	18.746	1.49e-05	0.00032602	FBLN1	fibulin 1
407152	0.97594	5.9375	17.904	2.32e-05	0.00045466	PTPRC	protein tyrosine phosphatase receptor type C
282135	0.97455	2.9159	12.997	0.00031205	0.0030036	ADRA2A	adrenoceptor alpha 2A
527641	0.97301	1.1426	11.138	0.0008459	0.006336	SYTL1	synaptotagmin like 1
526395	0.97268	2.8104	9.2816	0.0023146	0.013756	SERF1A	small EDRK-rich factor 1A (telomeric)
530550	0.96949	3.7145	7.2593	0.0070536	0.031934	ARHGAP28	Rho GTPase activating protein 28
788823	0.96925	4.8446	9.7891	0.0017555	0.01109	P3H4	prolyl 3-hydroxylase family member 4 (inactive)
533029	0.96891	5.8983	29.869	4.62e-08	4.11e-06	GMIP	GEM interacting protein
521857	0.96777	5.8801	12.093	0.00050605	0.0042911	TRIB1	tribbles pseudokinase 1
617311	0.96708	5.1175	12.963	0.00031774	0.0030449	MEIS3	Meis homeobox 3
539091	0.96531	2.8538	13.437	0.00024669	0.0025327	TRIM45	tripartite motif containing 45
512867	0.96524	1.6039	8.8571	0.0029195	0.016302	LOC512867	"GTPase; IMAP family member 1-like"
538668	0.96516	2.9673	9.5456	0.0020043	0.012327	TSPAN5	tetraspanin 5
514582	0.96355	3.709	8.6341	0.0032993	0.017865	CD22	CD22 molecule
522921	0.9628	3.786	6.9566	0.0083511	0.036304	HBEGF	heparin binding EGF like growth factor
511761	0.96204	0.72737	11.526	0.0006862	0.0054234	CFAP161	cilia and flagella associated protein 161
539370	0.96204	0.58266	7.4617	0.0063024	0.029231	DPEP2	dipeptidase 2
527590	0.96108	5.3331	7.9029	0.0049356	0.024237	MMP23	matrix metallopeptidase 23
515080	0.96034	0.37931	6.5245	0.01064	0.043254	FBXO5	F-box protein 5
513038	0.96016	8.9888	14.726	0.00012429	0.0015296	CTSK	cathepsin K
618257	0.9601	3.3442	15.159	9.88e-05	0.0013101	SORCS2	sortilin related VPS10 domain containing receptor 2
515527	0.95955	1.5973	12.875	0.00033293	0.0031374	TMEM150B	transmembrane protein 150B
100140639	0.95952	2.5238	13.441	0.00024614	0.0025327	RAD54L	RAD54 like
767985	0.95948	2.4623	11.627	0.00065013	0.0051919	CKS2	CDC28 protein kinase regulatory subunit 2
493729	0.95877	3.63	6.562	0.010418	0.042602	WNT2	Wnt family member 2
613599	0.95722	4.4658	18.545	1.66e-05	0.00035401	LOXL3	lysyl oxidase like 3
509432	0.95677	3.293	13.115	0.00029296	0.0028621	ASPA	aspartoacylase
519311	0.9559	2.5214	16.455	4.98e-05	0.00079935	PTPDC1	protein tyrosine phosphatase domain containing 1
506965	0.95548	5.283	21.193	4.15e-06	0.00013562	DHX34	DExH-box helicase 34
338062	0.95296	8.7316	14.243	0.00016067	0.0018449	FCGRT	Fc fragment of IgG receptor and transporter
338033	0.95284	6.9235	19.573	9.68e-06	0.00024872	TNFRSF1B	TNF receptor superfamily member 1B
510943	0.95232	3.26	14.749	0.00012283	0.0015159	CCDC88B	coiled-coil domain containing 88B
527118	0.95189	2.3234	9.17	0.0024601	0.014365	PALM3	paralemmin 3
539388	0.95141	3.5116	14.801	0.00011947	0.0014958	TMUB1	transmembrane and ubiquitin like domain containing 1
532684	0.95137	6.7299	19.079	1.25e-05	0.00028937	LOXL2	lysyl oxidase like 2
509748	0.95112	1.331	9.0114	0.0026831	0.015337	LPAR2	lysophosphatidic acid receptor 2
512972	0.95092	5.381	19.119	1.23e-05	0.00028573	ARHGAP45	Rho GTPase activating protein 45
107131142	0.95032	0.050544	6.6526	0.0099012	0.041135	107131142	NA
534169	0.94977	1.6877	16.721	4.33e-05	0.00072362	SPATA6	spermatogenesis associated 6
782019	0.94962	5.5487	19.096	1.24e-05	0.00028779	IER5L	immediate early response 5 like
519770	0.94898	1.6901	11.343	0.00075743	0.0058136	PBX4	PBX homeobox 4
515340	0.94878	2.0212	10.838	0.00099453	0.0072252	ABO	"ABO; alpha 1-3-N-acetylgalactosaminyltransferase and alpha 1-3-galactosyltransferase"
505056	0.94786	1.7974	8.0203	0.0046256	0.023045	GPR35	G protein-coupled receptor 35
534578	0.94746	4.9481	16.9	3.94e-05	0.00067573	LOC534578	vascular cell adhesion molecule 1-like
100848575	0.94594	-0.30069	6.949	0.0083867	0.03641	LOC100848575	killer cell lectin-like receptor subfamily E member 1
282468	0.94589	4.8033	13.086	0.00029752	0.0028988	SLCO2A1	solute carrier organic anion transporter family member 2A1
788176	0.9458	4.3387	6.2652	0.012314	0.048416	MAMDC2	MAM domain containing 2
514819	0.94482	4.6587	14.899	0.00011345	0.0014538	PTK7	protein tyrosine kinase 7 (inactive)
281814	0.94436	6.5222	14.814	0.00011864	0.0014916	HIF1A	hypoxia inducible factor 1 subunit alpha
508150	0.94435	4.5153	14.915	0.00011247	0.001447	PTPRJ	protein tyrosine phosphatase receptor type J
614988	0.94389	7.1853	9.3311	0.002253	0.013519	TPPP3	tubulin polymerization promoting protein family member 3
512939	0.94198	3.1586	16.119	5.95e-05	0.0009125	KRBA1	KRAB-A domain containing 1
505285	0.94171	4.098	19.55	9.8e-06	0.00025001	PTPRE	protein tyrosine phosphatase receptor type E
615438	0.94093	3.808	16.553	4.73e-05	0.00077151	BTBD19	BTB domain containing 19
512950	0.94077	3.542	17.369	3.08e-05	0.00055557	FGD3	"FYVE; RhoGEF and PH domain containing 3"
535415	0.94074	1.8104	10.524	0.0011784	0.0082039	HDAC9	histone deacetylase 9
511603	0.9402	5.2362	22.259	2.38e-06	8.75e-05	PDIA5	protein disulfide isomerase family A member 5
282521	0.94014	4.3008	14.098	0.00017348	0.0019627	SERPINE2	serpin family E member 2
539430	0.93984	5.4171	23.616	1.18e-06	5.06e-05	OSR1	odd-skipped related transcription factor 1
504471	0.93983	9.0233	14.026	0.00018029	0.0020221	PCOLCE	procollagen C-endopeptidase enhancer
614838	0.9392	4.0842	19.726	8.94e-06	0.00023528	PIK3R5	phosphoinositide-3-kinase regulatory subunit 5
618268	0.93875	3.0374	13.585	0.00022803	0.0024143	LOC618268	sialic acid-binding Ig-like lectin 5
281970	0.93754	5.3711	16.242	5.57e-05	0.00087306	PDE1B	phosphodiesterase 1B
540722	0.93351	2.2602	8.3053	0.003953	0.020356	ADAMTS6	ADAM metallopeptidase with thrombospondin type 1 motif 6
108771180	0.93128	2.652	15.771	7.15e-05	0.0010318	APOBEC3H	apolipoprotein B mRNA editing enzyme catalytic subunit 3H
614678	0.9289	4.276	23.142	1.5e-06	6.15e-05	CBFB	core-binding factor subunit beta
512999	0.92817	5.0524	27.577	1.51e-07	1.03e-05	MANSC1	MANSC domain containing 1
617047	0.92778	6.8836	13.257	0.00027163	0.0027128	TCIM	transcriptional and immune response regulator
281794	0.92718	3.9675	11.719	0.00061879	0.0050017	GNAT1	G protein subunit alpha transducin 1
100299906	0.92688	1.2949	7.8878	0.0049768	0.024375	BANK1	B cell scaffold protein with ankyrin repeats 1
504429	0.9267	4.5804	17.212	3.34e-05	0.00060017	MERTK	"MER proto-oncogene; tyrosine kinase"
538401	0.92612	5.7677	23.955	9.86e-07	4.42e-05	ARSB	arylsulfatase B
767833	0.92528	6.7424	19.731	8.91e-06	0.00023518	FBLIM1	filamin binding LIM protein 1
508631	0.92444	6.362	26.198	3.08e-07	1.81e-05	VMP1	vacuole membrane protein 1
531516	0.92294	3.934	17.533	2.82e-05	0.00051981	GIMAP8	"GTPase; IMAP family member 8"
281035	0.92078	10.237	11.923	0.00055446	0.0046233	SERPING1	serpin family G member 1
538209	0.92044	5.921	15.171	9.82e-05	0.0013058	PTGFRN	prostaglandin F2 receptor inhibitor
507061	0.91797	2.1602	8.59	0.0033801	0.018153	DUSP5	dual specificity phosphatase 5
540423	0.91737	-0.17376	6.481	0.010903	0.044085	MPZL2	myelin protein zero like 2
515440	0.91622	8.1516	15.209	9.63e-05	0.0012908	C2	complement C2
286858	0.91585	8.7814	12.377	0.00043472	0.0038542	PTGDS	prostaglandin D2 synthase
539518	0.91579	1.2068	11.12	0.00085383	0.0063815	CD180	CD180 molecule
505078	0.91574	3.5627	14.702	0.00012589	0.0015464	APOL3	"apolipoprotein L; 3"
537799	0.91538	3.9979	12.142	0.00049295	0.0042234	BICC1	BicC family RNA binding protein 1
523498	0.91537	7.0148	27.558	1.52e-07	1.03e-05	MTSS1	MTSS I-BAR domain containing 1
613448	0.91163	4.3364	12.493	0.00040845	0.0036764	AK5	adenylate kinase 5
511727	0.911	1.7342	9.1295	0.0025153	0.014597	LRRC49	leucine rich repeat containing 49
281409	0.91093	6.7709	16.18	5.76e-05	0.00089196	PLOD1	"procollagen-lysine;2-oxoglutarate 5-dioxygenase 1"
523745	0.90972	3.7669	14.087	0.00017451	0.0019709	RASGRP3	RAS guanyl releasing protein 3
615733	0.90878	2.483	10.178	0.0014214	0.0094954	LOC615733	"GTPase; IMAP family member 1"
528098	0.90718	5.2349	11.718	0.00061903	0.0050017	PCSK5	proprotein convertase subtilisin/kexin type 5
529375	0.90704	4.8345	16.517	4.82e-05	0.00078238	RASGRP4	RAS guanyl releasing protein 4
614871	0.90388	1.48	8.2075	0.0041718	0.021264	GIMAP7	"GTPase; IMAP family member 7"
782388	0.90176	4.5305	15.698	7.43e-05	0.0010593	CPNE2	copine 2
617091	0.89931	4.8146	16.41	5.1e-05	0.00081492	ENC1	ectodermal-neural cortex 1
524870	0.899	2.8072	11.524	0.0006869	0.0054257	RBL1	RB transcriptional corepressor like 1
518384	0.89858	3.4561	18.97	1.33e-05	0.0003021	KCND1	potassium voltage-gated channel subfamily D member 1
510299	0.89851	6.958	19.503	1e-05	0.00025417	CYGB	cytoglobin
781150	0.89797	2.7759	19.69	9.11e-06	0.00023938	SAP30	Sin3A associated protein 30
513140	0.89628	6.6202	13.185	0.00028219	0.0027862	ADAMTS10	ADAM metallopeptidase with thrombospondin type 1 motif 10
506470	0.89625	3.4905	15.69	7.46e-05	0.001061	EBF4	EBF family member 4
514598	0.89521	3.0487	15.779	7.12e-05	0.0010304	PCYOX1L	prenylcysteine oxidase 1 like
282348	0.89518	1.595	13.689	0.00021569	0.002308	SCNN1A	sodium channel epithelial 1 alpha subunit
510102	0.89481	6.0203	10.895	0.0009645	0.007058	RARRES1	retinoic acid receptor responder 1
506294	0.89353	3.0664	10.534	0.0011717	0.0081768	KIF22	kinesin family member 22
513642	0.89316	3.5076	15.766	7.17e-05	0.001032	RHNO1	RAD9-HUS1-RAD1 interacting nuclear orphan 1
615929	0.89307	0.71681	9.4591	0.002101	0.012774	GGT7	gamma-glutamyltransferase 7
513481	0.89279	5.88	25.26	5.01e-07	2.61e-05	EIF1B	eukaryotic translation initiation factor 1B
523867	0.89261	3.022	12.756	0.00035486	0.0032894	FADS6	fatty acid desaturase 6
516457	0.89253	3.6486	15.893	6.7e-05	0.00099264	DEF6	DEF6 guanine nucleotide exchange factor
505103	0.89182	3.9418	16.956	3.83e-05	0.00065958	PHGDH	phosphoglycerate dehydrogenase
518134	0.89176	1.1056	6.4253	0.01125	0.045158	LOC518134	adhesion G protein-coupled receptor E4
530813	0.8917	2.5951	8.6109	0.0033416	0.018056	DOK5	docking protein 5
507481	0.89099	5.3758	32.672	1.09e-08	1.24e-06	CASP8	caspase 8
533642	0.89061	5.3111	11.179	0.00082732	0.0062255	PLOD2	"procollagen-lysine;2-oxoglutarate 5-dioxygenase 2"
784494	0.88948	3.8974	9.9611	0.0015988	0.010413	SEMA5B	semaphorin 5B
541171	0.88931	4.2334	20.218	6.91e-06	0.00019252	DIPK1A	divergent protein kinase domain 1A
404182	0.88866	2.1797	7.9207	0.0048871	0.024072	SHBG	sex hormone binding globulin
282296	0.88718	9.6784	20.343	6.47e-06	0.00018598	PABPC1	poly(A) binding protein cytoplasmic 1
614927	0.88668	0.86928	9.3007	0.0022906	0.013651	IL27	interleukin 27
616416	0.88613	3.9332	7.5109	0.0061325	0.028596	KCTD12	potassium channel tetramerization domain containing 12
784765	0.88598	2.1	7.0286	0.0080217	0.035165	GAPT	"GRB2 binding adaptor protein; transmembrane"
511566	0.88592	8.3173	12.477	0.00041195	0.0036976	EFEMP1	EGF containing fibulin extracellular matrix protein 1
515784	0.88147	6.4528	14.501	0.0001401	0.0016675	CKAP4	cytoskeleton associated protein 4
617805	0.88146	3.6736	11.842	0.00057903	0.0047672	ADA2	adenosine deaminase 2
100126444	0.88055	1.5963	6.4892	0.010853	0.043956	PCP4L1	Purkinje cell protein 4 like 1
618849	0.87934	4.4742	13.078	0.00029879	0.0029021	HMGA1	high mobility group AT-hook 1
515571	0.87748	3.5431	17.527	2.83e-05	0.00052066	APBA1	amyloid beta precursor protein binding family A member 1
506206	0.87458	3.4517	15.081	0.00010297	0.0013448	MR1	"major histocompatibility complex; class I-related"
508245	0.87369	7.7166	17	3.74e-05	0.00064698	RNASET2	ribonuclease T2
516135	0.87324	2.5762	10.202	0.001403	0.0094014	SLC2A10	solute carrier family 2 member 10
281408	0.873	7.1208	11.377	0.00074372	0.005732	PLAU	"plasminogen activator; urokinase"
510995	0.87276	3.3634	11.455	0.0007131	0.0055685	KIFC1	kinesin family member C1
512467	0.87266	0.32636	6.6503	0.009914	0.041167	SP5	Sp5 transcription factor
508663	0.87253	4.7858	13.233	0.00027505	0.0027364	ZNF277	zinc finger protein 277
613445	0.87236	1.7089	9.9777	0.0015845	0.010336	MREG	melanoregulin
530884	0.87091	3.445	11.891	0.00056421	0.0046852	TNFRSF11A	TNF receptor superfamily member 11a
535743	0.86997	4.9735	22.542	2.06e-06	7.76e-05	SLC9A9	solute carrier family 9 member A9
515971	0.86927	5.6189	17.068	3.61e-05	0.00063182	ORAI3	ORAI calcium release-activated calcium modulator 3
513468	0.86906	1.6584	9.5012	0.0020533	0.012571	CD244	CD244 molecule
507329	0.86853	5.4559	24.317	8.17e-07	3.79e-05	INPP5D	inositol polyphosphate-5-phosphatase D
504530	0.86839	6.1344	14.442	0.00014456	0.0016981	PLEKHG2	pleckstrin homology and RhoGEF domain containing G2
504531	0.86751	4.6031	19.897	8.17e-06	0.00021921	PIK3CD	"phosphatidylinositol-4;5-bisphosphate 3-kinase catalytic subunit delta"
505584	0.86711	6.6237	17.752	2.52e-05	0.00047944	FXYD5	FXYD domain containing ion transport regulator 5
509106	0.86482	3.6201	14.003	0.00018247	0.0020413	EZH2	enhancer of zeste 2 polycomb repressive complex 2 subunit
508132	0.86381	5.6181	18.84	1.42e-05	0.00031559	NAGK	N-acetylglucosamine kinase
539414	0.86104	3.1051	9.3011	0.0022902	0.013651	RAI2	retinoic acid induced 2
788008	0.85926	1.2287	10.494	0.0011976	0.0083022	C18H16orf86	chromosome 18 C16orf86 homolog
100336868	0.85816	5.2441	6.7227	0.0095193	0.039956	LOC100336868	complement factor H
528508	0.85738	4.22	12.195	0.00047929	0.0041484	DTX4	deltex E3 ubiquitin ligase 4
507864	0.85729	3.0342	17.715	2.57e-05	0.00048597	KNSTRN	kinetochore localized astrin (SPAG5) binding protein
528415	0.85729	6.6444	10.681	0.0010823	0.0076996	FLNC	filamin C
519037	0.85696	2.7279	8.7548	0.0030879	0.017013	PLCE1	phospholipase C epsilon 1
615842	0.85641	1.3412	9.7845	0.0017599	0.011108	AMMECR1	AMMECR nuclear protein 1
536375	0.85572	2.3467	9.7532	0.0017901	0.011255	TMEM229B	transmembrane protein 229B
535369	0.8551	2.0388	9.1186	0.0025302	0.014676	E2F1	E2F transcription factor 1
100140069	0.85449	1.7966	7.5611	0.0059643	0.028052	WDR86	WD repeat domain 86
526127	0.85319	5.2325	16.098	6.02e-05	0.00091805	FRMD4B	FERM domain containing 4B
282006	0.85303	7.287	13.361	0.00025684	0.002607	PROS1	protein S
531074	0.85222	1.5854	6.6089	0.010147	0.041893	KIF14	kinesin family member 14
107131224	0.85203	3.0361	12.207	0.00047606	0.004133	LOC107131224	sialic acid-binding Ig-like lectin 14
520348	0.85197	3.3171	17.792	2.46e-05	0.00047222	MARCHF3	membrane associated ring-CH-type finger 3
404546	0.8517	3.2207	9.9115	0.0016425	0.010592	HSD11B1L	hydroxysteroid 11-beta dehydrogenase 1 like
510154	0.85127	6.5451	10.643	0.0011049	0.007826	SELENBP1	selenium binding protein 1
107131173	0.8506	4.5621	18.997	1.31e-05	0.0002989	WAS	WASP actin nucleation promoting factor
505647	0.84965	7.8448	12.445	0.0004192	0.0037472	CFD	complement factor D
511269	0.84936	0.56254	7.4721	0.0062662	0.029094	AK7	adenylate kinase 7
522632	0.84881	0.64686	8.5658	0.0034254	0.018274	TRIM14	tripartite motif containing 14
529468	0.84878	2.6971	9.3629	0.0022142	0.013323	KCNT1	potassium sodium-activated channel subfamily T member 1
282196	0.84804	6.1376	15.998	6.34e-05	0.00095206	CORO1A	coronin 1A
281939	0.84766	1.1145	10.555	0.0011586	0.008105	MYOZ1	myozenin 1
614805	0.84557	2.5571	11.468	0.00070786	0.0055542	C10H15orf48	chromosome 10 C15orf48 homolog
539552	0.84536	2.1557	11.89	0.0005644	0.0046852	ZKSCAN7	zinc finger with KRAB and SCAN domains 7
378474	0.8452	1.6417	6.1948	0.012813	0.049803	NOX4	NADPH oxidase 4
514940	0.84476	6.7059	21.612	3.34e-06	0.00011298	IVNS1ABP	influenza virus NS1A binding protein
281507	0.84444	2.8743	10.049	0.0015242	0.010035	STAR	steroidogenic acute regulatory protein
518906	0.84198	5.2066	9.8656	0.0016839	0.010785	GPR153	G protein-coupled receptor 153
613548	0.84172	8.6569	18.701	1.53e-05	0.00033218	MARCKS	myristoylated alanine rich protein kinase C substrate
282363	0.84163	3.9214	6.7351	0.0094534	0.039705	SLC6A2	solute carrier family 6 member 2
507285	0.84027	1.4115	10.728	0.0010553	0.0075615	CHN2	chimerin 2
280846	0.83822	1.3383	7.4464	0.0063565	0.029461	LTF	lactotransferrin
524222	0.83804	9.2518	9.5532	0.001996	0.012294	ECM1	extracellular matrix protein 1
509963	0.83792	7.7876	8.7826	0.0030412	0.016809	ANGPTL4	angiopoietin like 4
522509	0.83701	2.68	8.4237	0.0037035	0.019369	PDE7B	phosphodiesterase 7B
538896	0.83672	2.4041	8.5548	0.0034462	0.018362	BDKRB2	bradykinin receptor B2
509786	0.83671	1.7784	9.9757	0.0015862	0.010336	BCL2L15	BCL2 like 15
513195	0.8367	3.3634	8.4872	0.0035766	0.018887	CENPT	centromere protein T
505013	0.83613	1.9378	7.1325	0.0075699	0.033706	GIMAP5	"GTPase; IMAP family member 5"
521748	0.83484	1.8661	6.798	0.0091262	0.038756	TNFSF9	TNF superfamily member 9
537926	0.83449	2.2696	12.14	0.00049343	0.0042234	CEP78	centrosomal protein 78
768236	0.83302	2.2233	12.147	0.0004916	0.0042207	ZC4H2	zinc finger C4H2-type containing
533908	0.83202	5.107	16.621	4.56e-05	0.00075339	RPS6KA1	ribosomal protein S6 kinase A1
788450	0.83155	5.0852	23.992	9.67e-07	4.35e-05	LPCAT1	lysophosphatidylcholine acyltransferase 1
505708	0.83014	4.961	17.631	2.68e-05	0.00050167	PRKCD	protein kinase C delta
505928	0.82836	2.7409	8.9231	0.0028159	0.015881	CES2	carboxylesterase 2
281177	0.82731	4.0323	17.481	2.9e-05	0.00053057	FUT8	fucosyltransferase 8
281873	0.82686	8.2372	17.882	2.35e-05	0.00045706	ITGA5	integrin subunit alpha 5
513813	0.82567	3.783	15.132	0.00010028	0.0013241	TMC8	transmembrane channel like 8
613413	0.82548	3.9475	13.597	0.00022654	0.0024024	HNMT	histamine N-methyltransferase
512312	0.82373	6.4974	16.78	4.2e-05	0.00070677	PTPN6	protein tyrosine phosphatase non-receptor type 6
532916	0.82302	0.17539	6.6643	0.0098364	0.040997	MMS22L	"MMS22 like; DNA repair protein"
532903	0.82288	3.142	20.315	6.57e-06	0.00018788	WARS2	"tryptophanyl tRNA synthetase 2; mitochondrial"
507498	0.82257	2.1474	6.8372	0.0089278	0.03815	CKAP2L	cytoskeleton associated protein 2 like
510489	0.82163	4.7269	24.504	7.42e-07	3.61e-05	SH3KBP1	SH3 domain containing kinase binding protein 1
282368	0.82096	5.0064	12.779	0.00035044	0.0032608	SLC6A9	solute carrier family 6 member 9
505847	0.82083	4.2492	12.028	0.00052399	0.0044059	CDC25B	cell division cycle 25B
614773	0.82062	9.347	17.059	3.62e-05	0.00063396	ZFP36L1	ZFP36 ring finger protein like 1
511422	0.81996	11.243	7.8406	0.0051085	0.024871	COL6A1	collagen type VI alpha 1 chain
527321	0.81951	3.8784	10.971	0.00092565	0.0068158	KLHDC8B	kelch domain containing 8B
532605	0.81858	3.3329	8.2624	0.0040474	0.020759	RGS14	regulator of G protein signaling 14
327671	0.81816	5.2376	15.35	8.93e-05	0.0012179	RAC2	Rac family small GTPase 2
524779	0.81793	5.0092	11.174	0.00082939	0.0062374	DTX3	deltex E3 ubiquitin ligase 3
785690	0.81579	1.978	7.6296	0.0057418	0.027272	GEN1	GEN1 Holliday junction 5' flap endonuclease
514357	0.81361	3.7298	10.44	0.0012332	0.0084902	UGCG	UDP-glucose ceramide glucosyltransferase
516094	0.81317	4.7046	16.77	4.22e-05	0.00070874	CDC7	cell division cycle 7
507390	0.81284	1.8526	10.602	0.0011296	0.0079473	BCL2L11	BCL2 like 11
512571	0.81174	8.7537	13.145	0.00028825	0.0028352	PKM	pyruvate kinase M1/2
613932	0.81155	7.7826	14.886	0.00011419	0.0014565	PLD3	phospholipase D family member 3
513340	0.81011	3.4571	8.4499	0.0036507	0.019177	GNB3	G protein subunit beta 3
530401	0.80978	3.3096	8.5506	0.0034542	0.018375	NFATC2	nuclear factor of activated T cells 2
614807	0.80901	4.504	14.647	0.00012962	0.0015774	C3H1orf54	chromosome 3 C1orf54 homolog
510538	0.80874	1.9563	7.7376	0.0054082	0.026019	ASF1B	anti-silencing function 1B histone chaperone
281496	0.80676	5.8377	7.3824	0.0065864	0.030236	SOD2	superoxide dismutase 2
525364	0.80478	1.2625	6.8617	0.0088064	0.037742	CSDC2	cold shock domain containing C2
617344	0.80412	6.1914	19.056	1.27e-05	0.00029175	SH3BP2	SH3 domain binding protein 2
517584	0.80354	2.9263	6.5308	0.010603	0.043142	LRRC8B	leucine rich repeat containing 8 VRAC subunit B
788119	0.80341	6.1014	13.544	0.00023309	0.0024518	NFATC4	nuclear factor of activated T cells 4
506709	0.80331	4.6898	18.857	1.41e-05	0.00031441	FAM78A	family with sequence similarity 78 member A
510042	0.80316	4.3426	19.544	9.83e-06	0.0002503	STARD3NL	STARD3 N-terminal like
508158	0.80196	8.1753	15.861	6.82e-05	0.0010002	AHCY	adenosylhomocysteinase
282642	0.80108	4.0349	9.4449	0.0021174	0.012834	ITGB3	integrin subunit beta 3
510078	0.79963	3.4368	6.9121	0.0085613	0.036977	ZNF93	zinc finger protein 93
281229	0.79953	6.1844	21.595	3.37e-06	0.00011366	HPRT1	hypoxanthine phosphoribosyltransferase 1
518435	0.79894	3.0255	7.9193	0.004891	0.024073	SYNJ2	synaptojanin 2
539109	0.79869	2.8284	6.2541	0.012391	0.048572	MMP11	matrix metallopeptidase 11
282262	0.79829	9.3392	9.3301	0.0022543	0.01352	IGFBP4	insulin like growth factor binding protein 4
781493	0.79756	8.5588	10.614	0.0011221	0.0079097	COL14A1	collagen type XIV alpha 1 chain
512682	0.79742	7.2813	14.345	0.00015216	0.0017659	SBNO2	strawberry notch homolog 2
505165	0.79739	4.0779	10.119	0.0014675	0.0097134	RRAD	"RRAD; Ras related glycolysis inhibitor and calcium channel regulator"
516122	0.79652	6.7428	8.9165	0.0028261	0.015918	CERCAM	cerebral endothelial cell adhesion molecule
789523	0.79622	4.5771	9.2518	0.0023526	0.013887	KIFC2	kinesin family member C2
282660	0.79571	9.394	13.524	0.00023553	0.0024656	MGP	matrix Gla protein
516840	0.79567	3.1191	8.1517	0.0043021	0.021743	SLC43A3	solute carrier family 43 member 3
525833	0.7952	1.747	7.0691	0.0078423	0.034561	DHH	desert hedgehog signaling molecule
538501	0.79509	5.3349	17.171	3.42e-05	0.00060643	UNC119	unc-119 lipid binding chaperone
615552	0.79432	5.5157	21.808	3.01e-06	0.000105	MGST2	microsomal glutathione S-transferase 2
507783	0.79418	3.9433	14.768	0.00012155	0.0015106	PTH1R	parathyroid hormone 1 receptor
523846	0.79359	5.5187	10.877	0.00097376	0.0071138	SPOCK2	"SPARC (osteonectin); cwcv and kazal like domains proteoglycan 2"
281862	0.79097	4.6947	14.334	0.00015311	0.0017737	IL2RG	interleukin 2 receptor subunit gamma
786672	0.79052	5.6042	12.206	0.00047632	0.004133	TNFAIP2	TNF alpha induced protein 2
534965	0.78967	5.5705	18.365	1.82e-05	0.00038028	TES	testin LIM domain protein
520188	0.78927	2.1124	6.9737	0.0082716	0.03602	CDC25A	cell division cycle 25A
507401	0.78858	2.1221	11.098	0.00086415	0.0064467	OOEP	oocyte expressed protein
535277	0.78795	9.0209	15.79	7.08e-05	0.0010271	TPM4	tropomyosin 4
617434	0.78617	5.0431	11.233	0.00080371	0.0060792	SELPLG	selectin P ligand
282369	0.78526	3.8357	10.647	0.0011024	0.0078168	SLC7A5	solute carrier family 7 member 5
534929	0.78452	4.6256	10.313	0.001321	0.0089464	VNN2	vanin 2
524118	0.78434	4.6365	13.96	0.00018674	0.0020816	ARID5A	AT-rich interaction domain 5A
540605	0.78387	2.8698	12.179	0.00048329	0.0041708	CREM	cAMP responsive element modulator
613987	0.78343	5.9504	11.994	0.00053363	0.0044754	TMEM100	transmembrane protein 100
524652	0.78257	3.0243	11.778	0.00059947	0.0048886	ENKD1	enkurin domain containing 1
615997	0.78229	3.1766	12.299	0.00045311	0.0039794	TSPYL5	TSPY like 5
528108	0.78145	6.3678	11.25	0.0007964	0.0060346	SCARF2	scavenger receptor class F member 2
509859	0.78106	7.0192	12.549	0.00039639	0.0035884	TRANK1	tetratricopeptide repeat and ankyrin repeat containing 1
781644	0.78057	5.5746	12.144	0.0004924	0.0042234	LXN	latexin
509351	0.78037	2.2204	6.6417	0.0099618	0.041308	FAM111B	family with sequence similarity 111 member B
512072	0.77994	4.5646	15.525	8.14e-05	0.0011339	PTPRF	protein tyrosine phosphatase receptor type F
100137953	0.77869	3.3812	6.5547	0.010461	0.042696	ATP8B4	ATPase phospholipid transporting 8B4 (putative)
282515	0.77814	4.4849	13.076	0.00029905	0.0029021	PAFAH1B3	platelet activating factor acetylhydrolase 1b catalytic subunit 3
508703	0.77776	5.4653	16.118	5.95e-05	0.0009125	PRAF2	PRA1 domain family member 2
520564	0.77746	6.4124	17.659	2.64e-05	0.00049636	LITAF	lipopolysaccharide induced TNF factor
506534	0.77745	4.9682	13.207	0.00027892	0.0027643	CNPY2	canopy FGF signaling regulator 2
101902057	0.77473	3.5474	14.477	0.00014191	0.0016814	NIBAN3	niban apoptosis regulator 3
539452	0.77404	4.1409	12.807	0.00034537	0.0032267	SRGAP1	SLIT-ROBO Rho GTPase activating protein 1
618204	0.77404	3.5906	9.8811	0.0016699	0.010726	SCN1B	sodium voltage-gated channel beta subunit 1
529760	0.77389	4.4754	9.4646	0.0020948	0.012746	ADORA2B	adenosine A2b receptor
515748	0.77324	2.6771	6.2374	0.012508	0.048896	KIF23	kinesin family member 23
512027	0.77316	1.51	6.4349	0.01119	0.044971	SIT1	signaling threshold regulating transmembrane adaptor 1
514462	0.77265	4.5791	7.1579	0.0074635	0.033334	CDO1	cysteine dioxygenase type 1
540981	0.77216	5.0721	14.596	0.00013317	0.0016011	FBXL19	F-box and leucine rich repeat protein 19
317655	0.77181	7.5435	15.176	9.79e-05	0.0013036	MYH10	myosin heavy chain 10
280746	0.76901	8.3462	14.61	0.00013223	0.0015972	CD9	CD9 molecule
535273	0.76901	7.1013	10.664	0.0010924	0.0077588	EMP3	epithelial membrane protein 3
518356	0.76861	6.3976	15.261	9.37e-05	0.0012675	SH3PXD2B	SH3 and PX domains 2B
768307	0.76779	1.892	9.0464	0.0026322	0.015119	RHOH	ras homolog family member H
532376	0.76687	6.2804	12.278	0.00045823	0.004009	MAFB	MAF bZIP transcription factor B
521224	0.76668	6.1052	10.887	0.00096867	0.0070846	LOC521224	ras GTPase-activating protein 4
533145	0.76612	4.8538	8.7244	0.0031398	0.017223	PHLDB3	pleckstrin homology like domain family B member 3
507824	0.76503	1.1526	6.2553	0.012382	0.048572	LRRC8E	leucine rich repeat containing 8 VRAC subunit E
514877	0.76427	4.1487	12.803	0.00034608	0.0032286	RASGEF1A	RasGEF domain family member 1A
540229	0.76396	5.905	8.969	0.002746	0.015594	HSD3B7	"hydroxy-delta-5-steroid dehydrogenase; 3 beta- and steroid delta-isomerase 7"
100337196	0.76209	4.2883	15.249	9.42e-05	0.001274	KIF21B	kinesin family member 21B
615606	0.76186	1.9658	7.6255	0.0057548	0.027323	AK8	adenylate kinase 8
541287	0.76135	2.1607	9.4844	0.0020723	0.012638	RNF217	ring finger protein 217
515640	0.76072	5.4715	13.55	0.00023233	0.0024478	IL1R1	interleukin 1 receptor type 1
504437	0.75988	2.0737	8.1924	0.0042067	0.021392	AURKA	aurora kinase A
615879	0.75945	2.1577	7.8957	0.0049552	0.024306	EFNA4	ephrin A4
536550	0.75813	2.8074	13.389	0.00025313	0.0025814	XPR1	xenotropic and polytropic retrovirus receptor 1
100299651	0.75725	5.8713	14.512	0.00013926	0.001662	ABCA2	ATP binding cassette subfamily A member 2
509501	0.7571	7.8033	12.779	0.00035052	0.0032608	SRGN	serglycin
506076	0.75613	4.2011	8.5153	0.0035217	0.01865	SLC26A10	solute carrier family 26 member 10
281053	0.75597	1.7592	8.5786	0.0034014	0.018206	CD3D	CD3d molecule
531327	0.75558	1.8729	6.4689	0.010978	0.044314	LAMP3	lysosomal associated membrane protein 3
281154	0.75479	10.835	6.2431	0.012468	0.048783	FBN1	fibrillin 1
280730	0.75472	5.1779	13.679	0.00021692	0.0023173	BAX	"BCL2 associated X; apoptosis regulator"
404124	0.75392	5.1475	14.575	0.00013466	0.0016146	ST6GALNAC4	"ST6 N-acetylgalactosaminide alpha-2;6-sialyltransferase 4"
615269	0.75357	2.1862	10.15	0.001443	0.0095852	EID2	EP300 interacting inhibitor of differentiation 2
508293	0.75206	4.5276	14.919	0.00011224	0.0014454	MOSPD2	motile sperm domain containing 2
617875	0.75169	2.7483	8.1245	0.0043672	0.022002	H4C4	H4 clustered histone 4
281486	0.75125	5.6471	9.0755	0.0025905	0.014952	SELP	selectin P
618035	0.74924	3.3413	7.8413	0.0051066	0.024871	RAB27A	"RAB27A; member RAS oncogene family"
538841	0.74833	3.3097	12.661	0.00037342	0.0034266	ZSWIM6	zinc finger SWIM-type containing 6
614645	0.74774	4.3794	13.364	0.00025643	0.0026069	SPN	sialophorin
282218	0.74767	5.7138	17.209	3.35e-05	0.0006004	DNASE2	"deoxyribonuclease 2; lysosomal"
768033	0.74693	5.6648	17.274	3.24e-05	0.00058173	OSTC	oligosaccharyltransferase complex non-catalytic subunit
510085	0.74665	3.0472	11.022	0.00090041	0.00666	SLC16A3	solute carrier family 16 member 3
513004	0.74655	5.6229	13.293	0.00026638	0.0026726	TPST1	tyrosylprotein sulfotransferase 1
784635	0.7464	0.012379	6.3582	0.011684	0.046397	KL	klotho
614149	0.74612	4.9262	10.833	0.00099731	0.0072412	NUDT5	nudix hydrolase 5
531489	0.74539	4.7405	13.861	0.00019682	0.0021666	WDR34	WD repeat domain 34
518469	0.74529	5.1371	10.859	0.00098336	0.0071617	GPCPD1	glycerophosphocholine phosphodiesterase 1
508648	0.74497	1.8669	7.8766	0.0050078	0.024456	C7H19orf44	chromosome 7 C19orf44 homolog
512907	0.74422	3.6741	11.509	0.0006927	0.0054517	PDLIM2	PDZ and LIM domain 2
520630	0.74412	1.8622	9.833	0.0017141	0.010913	SLC45A4	solute carrier family 45 member 4
534155	0.74348	2.6581	11.848	0.00057726	0.0047611	LOC534155	immunoglobulin (CD79A) binding protein 1-like
281874	0.74346	4.6948	14.798	0.00011964	0.0014963	ITGAL	integrin subunit alpha L
282331	0.74313	5.5323	15.357	8.9e-05	0.0012142	PTGER4	prostaglandin E receptor 4
505578	0.74312	2.6215	11.83	0.00058296	0.0047905	ZNHIT6	zinc finger HIT-type containing 6
514810	0.74306	4.1364	13.264	0.00027048	0.0027054	POGLUT2	protein O-glucosyltransferase 2
528046	0.74067	3.7757	9.592	0.0019543	0.012083	2004-08-01	argonaute RISC component 4
281678	0.74052	8.4535	11.023	0.0008999	0.00666	CEBPD	CCAAT enhancer binding protein delta
787487	0.74017	4.816	12.209	0.00047553	0.004133	VWCE	von Willebrand factor C and EGF domains
525246	0.73987	4.4483	8.5092	0.0035336	0.018683	JAK2	Janus kinase 2
282325	0.73844	2.8667	9.573	0.0019746	0.012191	PRKCB	protein kinase C beta
515444	0.73843	7.0351	7.7145	0.005478	0.026272	ACAP3	"ArfGAP with coiled-coil; ankyrin repeat and PH domains 3"
510320	0.73835	2.4831	8.6051	0.0033521	0.018089	TCAF2	TRPM8 channel associated factor 2
515155	0.73742	1.3631	6.7305	0.009478	0.039796	LAG3	lymphocyte activating 3
533670	0.73731	6.1053	15.671	7.54e-05	0.0010663	APBB1IP	amyloid beta precursor protein binding family B member 1 interacting protein
618571	0.73726	5.9479	25.346	4.79e-07	2.54e-05	HEXB	hexosaminidase subunit beta
100297734	0.73665	4.9386	14.752	0.00012261	0.0015159	SH3BP1	SH3 domain binding protein 1
524639	0.73552	2.0431	8.1559	0.0042921	0.021714	PHOSPHO1	phosphoethanolamine/phosphocholine phosphatase 1
541261	0.73533	4.4746	7.7989	0.0052279	0.025319	LHX6	LIM homeobox 6
513086	0.73515	5.0625	17.033	3.67e-05	0.00063919	CCDC102A	coiled-coil domain containing 102A
530001	0.73311	3.1468	8.043	0.0045679	0.022827	PIK3CG	"phosphatidylinositol-4;5-bisphosphate 3-kinase catalytic subunit gamma"
506723	0.73279	2.624	7.5446	0.0060191	0.028249	TMEM132E	transmembrane protein 132E
532029	0.73252	4.2661	9.0737	0.0025931	0.01496	GNA15	G protein subunit alpha 15
510209	0.73143	3.8192	8.9421	0.0027868	0.015771	SLC4A7	solute carrier family 4 member 7
538986	0.73123	1.3663	8.1029	0.0044195	0.022239	FIGNL1	fidgetin like 1
519449	0.73064	3.0249	10.649	0.0011016	0.0078154	ZNF516	zinc finger protein 516
613696	0.7306	6.8375	17.548	2.8e-05	0.00051743	PLEKHO2	pleckstrin homology domain containing O2
505054	0.72897	7.321	20.036	7.6e-06	0.00020768	SCPEP1	serine carboxypeptidase 1
509889	0.72794	7.4287	9.5294	0.002022	0.012419	FOSL2	"FOS like 2; AP-1 transcription factor subunit"
509921	0.72753	1.8021	7.172	0.0074051	0.03312	SKA3	spindle and kinetochore associated complex subunit 3
521746	0.72732	5.3117	10.306	0.0013258	0.0089713	MTMR9	myotubularin related protein 9-like
281999	0.72518	5.8641	12.7	0.00036575	0.0033712	PRDX4	peroxiredoxin 4
616640	0.7241	4.7557	10.156	0.0014385	0.0095751	TTC7A	tetratricopeptide repeat domain 7A
539277	0.72382	3.8169	14.329	0.00015349	0.0017766	CALML4	calmodulin like 4
614028	0.72315	7.208	21.014	4.56e-06	0.00014421	NPM1	nucleophosmin 1
768062	0.72307	1.7304	10.162	0.0014338	0.009558	DYNLRB2	dynein light chain roadblock-type 2
786492	0.72306	8.3489	8.8001	0.0030122	0.016677	LGALS3	galectin 3
280760	0.72276	11.493	10.73	0.0010539	0.0075551	DCN	decorin
539036	0.72266	5.0797	19.428	1.04e-05	0.00025985	RGS19	regulator of G protein signaling 19
506309	0.72208	3.9705	15.991	6.37e-05	0.00095306	C8H9orf72	chromosome 8 C9orf72 homolog
617113	0.72097	2.8015	10.337	0.0013039	0.0088853	SLC35D2	solute carrier family 35 member D2
281564	0.71953	5.95	13.029	0.00030665	0.002956	UGDH	UDP-glucose 6-dehydrogenase
538050	0.71946	6.2624	12.052	0.00051732	0.0043639	RAB7B	"RAB7B; member RAS oncogene family"
532777	0.71943	5.6686	14.069	0.00017622	0.0019867	CLIC2	chloride intracellular channel 2
535344	0.71933	4.785	8.8884	0.0028698	0.01608	ZC3H12A	zinc finger CCCH-type containing 12A
529566	0.71888	3.0044	12.85	0.00033745	0.0031709	CREB3L4	cAMP responsive element binding protein 3 like 4
523485	0.71753	5.9931	9.1486	0.0024891	0.014496	MYO1E	myosin IE
507426	0.71736	5.5481	14.797	0.00011975	0.0014963	PARP3	poly(ADP-ribose) polymerase family member 3
534551	0.71651	7.3929	6.7456	0.0093982	0.03955	HSPB6	heat shock protein family B (small) member 6
781721	0.71574	5.7542	20.276	6.7e-06	0.00018968	C16H1orf21	chromosome 16 C1orf21 homolog
100336481	0.7156	3.5419	10.264	0.0013565	0.0091412	CLCF1	cardiotrophin like cytokine factor 1
516376	0.71548	2.7244	12.588	0.00038828	0.0035326	BBS12	Bardet-Biedl syndrome 12
539500	0.71489	4.2108	14.472	0.00014228	0.0016833	ZNF710	zinc finger protein 710
785428	0.71475	4.5742	7.162	0.0074466	0.033282	DOC2B	double C2 domain beta
407098	0.71413	2.2477	6.418	0.011297	0.045302	CD4	CD4 molecule
407222	0.7134	5.5643	11.456	0.00071279	0.0055685	ST6GALNAC6	"ST6 N-acetylgalactosaminide alpha-2;6-sialyltransferase 6"
504258	0.71303	3.9753	15.495	8.27e-05	0.0011493	SIGLEC10	sialic acid binding Ig like lectin 10
540336	0.71283	7.023	9.1524	0.002484	0.014478	GAS1	growth arrest specific 1
281736	0.71225	3.709	10.61	0.0011249	0.0079246	CXCR4	C-X-C motif chemokine receptor 4
540027	0.71116	2.1284	9.4736	0.0020845	0.012695	RASAL3	RAS protein activator like 3
511328	0.71077	4.4871	19.583	9.63e-06	0.00024844	B4GALT4	"beta-1;4-galactosyltransferase 4"
614671	0.71067	6.6681	10.769	0.0010324	0.0074373	C1QTNF5	C1q and TNF related 5
539259	0.70996	2.6429	7.9585	0.0047862	0.023691	NAPSA	napsin A aspartic peptidase
524653	0.70975	1.412	7.188	0.0073393	0.03287	PARD6A	par-6 family cell polarity regulator alpha
506830	0.70966	4.8247	14.419	0.00014634	0.0017121	MPPE1	metallophosphoesterase 1
538792	0.70961	5.4281	12.624	0.00038089	0.0034836	ZNF521	zinc finger protein 521
512603	0.70947	3.6491	15.675	7.52e-05	0.0010657	NAT1	N-acetyltransferase 1 (arylamine N-acetyltransferase)
781514	0.70931	3.7498	10.858	0.00098361	0.0071617	ZSWIM4	zinc finger SWIM-type containing 4
522919	0.70889	5.0739	19.229	1.16e-05	0.00027568	GNPDA1	glucosamine-6-phosphate deaminase 1
281597	0.70828	6.5232	19.339	1.09e-05	0.00026591	ACTR3	actin related protein 3
514193	0.70668	3.7051	7.312	0.0068497	0.031159	FILIP1	filamin A interacting protein 1
532056	0.70623	4.7942	13.83	0.0002001	0.0021847	PHF19	PHD finger protein 19
508266	0.70559	4.5514	19.393	1.06e-05	0.00026315	CHN1	chimerin 1
526306	0.70484	4.3185	8.9571	0.002764	0.015676	EXOC3L1	exocyst complex component 3 like 1
541008	0.70401	5.9809	11.755	0.00060676	0.0049301	PTK2B	protein tyrosine kinase 2 beta
512271	0.7037	6.3406	13.729	0.0002112	0.0022824	TTYH3	tweety family member 3
523361	0.70359	1.727	6.4811	0.010903	0.044085	C27H4orf47	chromosome 27 C4orf47 homolog
526376	0.70263	6.3846	16.313	5.37e-05	0.0008504	STK10	serine/threonine kinase 10
522002	0.70255	3.7406	9.5919	0.0019543	0.012083	MAP4K1	mitogen-activated protein kinase kinase kinase kinase 1
504438	0.70251	7.7382	11.264	0.00079025	0.0060089	SSR4	signal sequence receptor subunit 4
505543	0.70221	8.5326	10.303	0.0013284	0.0089798	STAB1	stabilin 1
539375	0.70127	1.8281	7.3753	0.0066125	0.030297	ACTN3	actinin alpha 3
534482	0.70048	10.831	8.217	0.00415	0.021202	FSTL1	follistatin like 1
529868	0.70037	3.2079	6.7615	0.0093147	0.039275	TICRR	TOPBP1 interacting checkpoint and replication regulator
515646	0.69995	7.1755	13.459	0.00024385	0.0025297	CLIC1	chloride intracellular channel 1
532551	0.69794	4.9022	14.807	0.00011908	0.0014923	GLB1L	galactosidase beta 1 like
616246	0.69767	2.5545	8.3437	0.0038703	0.020057	ARHGAP15	Rho GTPase activating protein 15
530027	0.69736	5.3836	9.0083	0.0026876	0.015356	MAN1A1	mannosidase alpha class 1A member 1
534774	0.69707	4.6935	13.161	0.00028581	0.0028134	BACE2	beta-secretase 2
510559	0.69679	7.3094	11.8	0.00059223	0.0048401	LTBP1	latent transforming growth factor beta binding protein 1
534994	0.69627	4.801	17.533	2.82e-05	0.00051981	ARHGAP25	Rho GTPase activating protein 25
513523	0.69625	1.3369	6.7676	0.0092828	0.039216	ORC1	origin recognition complex subunit 1
513597	0.69456	7.7176	14.154	0.00016843	0.0019122	MYOF	myoferlin
533492	0.69367	3.8289	9.2783	0.0023189	0.013758	NECTIN1	nectin cell adhesion molecule 1
513684	0.6932	5.9744	14.977	0.00010881	0.001411	TCIRG1	"T cell immune regulator 1; ATPase H+ transporting V0 subunit a3"
539132	0.69167	6.3385	9.5413	0.002009	0.01235	TMED3	transmembrane p24 trafficking protein 3
506758	0.69057	4.4673	8.7967	0.0030178	0.016701	CHST3	carbohydrate sulfotransferase 3
525702	0.68991	3.6106	9.892	0.00166	0.010673	USP35	ubiquitin specific peptidase 35
515836	0.68954	4.3458	10.86	0.00098275	0.0071617	CCDC17	coiled-coil domain containing 17
616730	0.68885	7.227	7.3421	0.0067357	0.030737	KLF11	Kruppel like factor 11
506914	0.688	2.2681	9.9785	0.0015838	0.010336	CEP41	centrosomal protein 41
101905202	0.68794	3.8456	8.7569	0.0030843	0.017004	SOX12	SRY-box transcription factor 12
616277	0.68703	2.012	8.328	0.0039039	0.020183	MOK	MOK protein kinase
614786	0.68665	5.4541	10.697	0.0010733	0.0076442	WWTR1	WW domain containing transcription regulator 1
507141	0.68651	4.182	8.3086	0.0039457	0.020327	CD52	CD52 molecule
516133	0.6858	5.1915	10.268	0.0013539	0.0091334	FGR	"FGR proto-oncogene; Src family tyrosine kinase"
614777	0.6844	2.3052	7.8785	0.0050026	0.024456	CDC14A	cell division cycle 14A
100124505	0.68412	4.5788	6.9142	0.0085513	0.036953	PDE4B	phosphodiesterase 4B
506781	0.68398	4.3181	8.1279	0.0043589	0.021985	CNKSR3	CNKSR family member 3
445422	0.68353	6.281	11.582	0.00066593	0.0052986	VKORC1	vitamin K epoxide reductase complex subunit 1
515501	0.68272	1.9327	6.4233	0.011263	0.045181	ARHGAP20	Rho GTPase activating protein 20
515472	0.68235	2.3706	8.3421	0.0038737	0.020058	RECQL4	RecQ like helicase 4
780881	0.682	2.9813	8.7379	0.0031167	0.017132	ARHGEF39	Rho guanine nucleotide exchange factor 39
782481	0.68178	5.4612	13.529	0.00023492	0.0024631	MAF	MAF bZIP transcription factor
515204	0.68132	3.0522	8.4567	0.0036371	0.019137	SP110	SP110 nuclear body protein
541228	0.68029	5.4872	15.088	0.0001026	0.0013412	THSD1	thrombospondin type 1 domain containing 1
513994	0.67948	6.1884	13.697	0.00021485	0.0023027	LRRK1	leucine rich repeat kinase 1
516747	0.67943	5.9762	10.589	0.0011378	0.0079856	ARMCX3	armadillo repeat containing X-linked 3
100300478	0.67643	3.1426	10.062	0.0015134	0.0099719	SIGLEC5	sialic acid binding Ig like lectin 5
616342	0.67601	1.9918	8.9533	0.0027697	0.015694	SDCCAG8	serologically defined colon cancer antigen 8
790225	0.67579	3.3544	10.829	0.00099927	0.0072459	MLKL	mixed lineage kinase domain like pseudokinase
617840	0.67429	4.0901	11.821	0.00058576	0.0048023	SH2B2	SH2B adaptor protein 2
539976	0.67291	6.7967	10.329	0.0013097	0.0088902	P3H1	prolyl 3-hydroxylase 1
282257	0.67281	6.386	14.308	0.00015516	0.001788	IFNAR1	interferon alpha and beta receptor subunit 1
788992	0.67273	6.0453	11.459	0.00071137	0.0055657	FMNL1	formin like 1
508836	0.67165	4.2605	10.722	0.0010589	0.0075831	SNX10	sorting nexin 10
517539	0.67118	2.9557	11.712	0.00062099	0.0050145	MTHFD2	"methylenetetrahydrofolate dehydrogenase (NADP+ dependent) 2; methenyltetrahydrofolate cyclohydrolase"
541597	0.6706	2.2734	9.2559	0.0023473	0.013874	KCNAB2	potassium voltage-gated channel subfamily A regulatory beta subunit 2
508408	0.67021	3.5585	10.212	0.0013952	0.0093684	STK36	serine/threonine kinase 36
618155	0.67017	2.0864	8.9878	0.0027178	0.015468	C3H1orf216	chromosome 3 C1orf216 homolog
512610	0.67	3.3031	7.5818	0.0058959	0.027853	TMC4	transmembrane channel like 4
505830	0.66927	1.9771	7.6584	0.0056507	0.026927	APOM	apolipoprotein M
282308	0.66882	6.2721	9.3869	0.0021854	0.013174	PIK3R2	phosphoinositide-3-kinase regulatory subunit 2
508878	0.66817	7.0173	10.463	0.0012178	0.0084021	UNC93B1	"unc-93 homolog B1; TLR signaling regulator"
509418	0.66791	8.1551	6.9294	0.0084788	0.036692	CSF1R	colony stimulating factor 1 receptor
535603	0.66729	4.5115	11.75	0.00060855	0.0049396	ADCY3	adenylate cyclase 3
515718	0.6668	5.4684	13.14	0.00028906	0.0028369	VAV2	vav guanine nucleotide exchange factor 2
782820	0.66592	2.8574	10.336	0.0013045	0.0088853	EGFL8	EGF like domain multiple 8
445417	0.66522	6.3794	9.8109	0.0017348	0.011013	FZD1	frizzled class receptor 1
509774	0.66518	5.6898	7.7162	0.0054728	0.026272	RNF19B	ring finger protein 19B
536133	0.66474	3.8587	16.184	5.75e-05	0.00089196	GALK2	galactokinase 2
100126272	0.6646	6.617	14.388	0.00014874	0.0017339	CD302	CD302 molecule
534230	0.6645	4.964	15.805	7.02e-05	0.0010225	MAST3	microtubule associated serine/threonine kinase 3
511386	0.6644	5.5199	20.538	5.85e-06	0.00017398	LOC511386	nucleophosmin
787004	0.66323	2.9603	8.292	0.003982	0.020472	SMAGP	small cell adhesion glycoprotein
790872	0.66313	4.9188	19.58	9.65e-06	0.00024844	NAP1L1	nucleosome assembly protein 1 like 1
534604	0.66246	3.9386	11.232	0.00080415	0.0060792	MID1	midline 1
540909	0.66197	3.1093	13.758	0.00020792	0.0022563	C11H2orf42	chromosome 11 C2orf42 homolog
531514	0.66131	1.7753	6.5605	0.010427	0.042602	BMX	BMX non-receptor tyrosine kinase
408015	0.66025	4.1045	6.8207	0.0090107	0.038391	CACNA1C	calcium voltage-gated channel subunit alpha1 C
337925	0.66007	3.654	6.6495	0.0099181	0.041167	SLC8A1	solute carrier family 8 member A1
617525	0.6589	5.2733	9.3036	0.002287	0.013651	LIMD1	LIM domains containing 1
532772	0.65794	7.781	9.3859	0.0021866	0.013175	LTBP3	latent transforming growth factor beta binding protein 3
529759	0.65736	5.6849	6.7016	0.0096325	0.040315	SDC1	syndecan 1
540444	0.65673	6.031	18.749	1.49e-05	0.00032602	HMGB2	high mobility group box 2
510532	0.6567	4.5767	8.8195	0.0029803	0.016547	PARP9	poly(ADP-ribose) polymerase family member 9
100139295	0.65629	2.4001	7.0632	0.0078684	0.034641	MSH5	mutS homolog 5
530828	0.65502	6.1256	8.0844	0.0044649	0.022416	SSC5D	scavenger receptor cysteine rich family member with 5 domains
505427	0.65437	5.9458	10.523	0.001179	0.008204	MAP3K12	mitogen-activated protein kinase kinase kinase 12
516209	0.65429	7.1519	11.024	0.00089937	0.0066599	LFNG	LFNG O-fucosylpeptide 3-beta-N-acetylglucosaminyltransferase
507708	0.65368	3.6966	9.9068	0.0016467	0.010598	OSBPL10	oxysterol binding protein like 10
538559	0.65354	6.6804	13.043	0.00030443	0.002942	RHOG	ras homolog family member G
534311	0.65191	3.0052	9.7662	0.0017775	0.011197	TOR2A	torsin family 2 member A
505672	0.65191	2.0025	7.4541	0.0063293	0.029345	FCHO1	FCH and mu domain containing endocytic adaptor 1
100139799	0.64988	6.1158	9.7614	0.0017821	0.011215	GPSM1	G protein signaling modulator 1
511036	0.64894	3.9401	10.945	0.00093859	0.0068916	ATG16L2	autophagy related 16 like 2
513253	0.64814	7.0657	12.357	0.00043941	0.0038852	EDEM2	ER degradation enhancing alpha-mannosidase like protein 2
512192	0.64753	5.3972	11.521	0.0006882	0.0054317	GLT8D1	glycosyltransferase 8 domain containing 1
510967	0.64737	2.8742	7.5282	0.0060742	0.028385	CTSW	cathepsin W
535998	0.64718	6.7959	12.14	0.00049354	0.0042234	EPS15	epidermal growth factor receptor pathway substrate 15
535023	0.64711	3.1426	9.4374	0.002126	0.012864	FAM107B	family with sequence similarity 107 member B
540339	0.64684	4.529	12.804	0.00034586	0.0032286	METTL3	methyltransferase like 3
505789	0.64669	2.6715	7.3829	0.0065847	0.030236	CETN4	centrin 4
504287	0.64627	4.8248	16.202	5.69e-05	0.00088991	SOAT1	sterol O-acyltransferase 1
517812	0.64601	4.5567	18.564	1.64e-05	0.00035096	MCM6	minichromosome maintenance complex component 6
504439	0.64594	6.2964	19.27	1.13e-05	0.00027088	PAPSS1	3'-phosphoadenosine 5'-phosphosulfate synthase 1
525335	0.64544	4.8262	6.5436	0.010526	0.042885	GLS	glutaminase
519882	0.64429	4.8908	13.691	0.0002155	0.0023078	SPRED1	sprouty related EVH1 domain containing 1
531945	0.64415	4.6795	20.485	6.01e-06	0.00017762	XRCC5	X-ray repair cross complementing 5
505472	0.64377	6.6771	15.186	9.74e-05	0.001298	PYGL	glycogen phosphorylase L
532767	0.64354	5.0427	16.261	5.52e-05	0.00086547	DTX2	deltex E3 ubiquitin ligase 2
533374	0.64354	2.1409	8.7166	0.0031533	0.017253	GGCT	gamma-glutamylcyclotransferase
536911	0.64273	2.8881	6.7935	0.009149	0.038828	RUNX2	RUNX family transcription factor 2
508751	0.64231	4.6139	12.279	0.00045809	0.004009	CD37	CD37 molecule
535439	0.64144	5.4897	11.156	0.00083753	0.0062841	SMARCA1	"SWI/SNF related; matrix associated; actin dependent regulator of chromatin; subfamily a; member 1"
513688	0.64126	2.9815	11.498	0.00069664	0.0054728	KIZ	kizuna centrosomal protein
614084	0.64115	3.5802	7.6161	0.005785	0.027457	PAPLN	"papilin; proteoglycan like sulfated glycoprotein"
100125264	0.64099	3.8078	7.8333	0.0051294	0.024944	NUP210	nucleoporin 210
616801	0.64041	5.0702	10.807	0.0010112	0.0073132	TRAF3IP2	TRAF3 interacting protein 2
535066	0.6401	6.3425	6.4493	0.0111	0.04469	ADGRL4	adhesion G protein-coupled receptor L4
507304	0.63988	6.5242	18.187	2e-05	0.00040399	FES	"FES proto-oncogene; tyrosine kinase"
513650	0.63893	4.9301	11.843	0.00057885	0.0047672	PAGR1	PAXIP1 associated glutamate rich protein 1
510723	0.63868	4.6275	9.7873	0.0017572	0.011096	ATP10A	ATPase phospholipid transporting 10A (putative)
788925	0.63836	5.8601	8.6986	0.0031846	0.017388	PRR5	proline rich 5
511553	0.63776	3.593	9.7091	0.0018336	0.011449	LDLRAD4	low density lipoprotein receptor class A domain containing 4
541236	0.6376	7.4549	11.081	0.00087234	0.0064893	XBP1	X-box binding protein 1
505916	0.6367	4.2086	8.9996	0.0027004	0.015409	SRM	spermidine synthase
537314	0.63641	4.3831	12.954	0.00031925	0.0030505	CARMIL1	capping protein regulator and myosin 1 linker 1
618177	0.63549	4.1527	13.895	0.00019327	0.0021401	SYT11	synaptotagmin 11
509687	0.63545	6.8551	11.696	0.0006264	0.0050519	KDELR3	KDEL endoplasmic reticulum protein retention receptor 3
514514	0.63542	4.5892	15.801	7.04e-05	0.0010235	SLC26A6	solute carrier family 26 member 6
532960	0.63459	3.0577	9.429	0.0021358	0.012905	KLHL8	kelch like family member 8
615175	0.63406	8.2448	13.003	0.00031107	0.0029965	NONO	non-POU domain containing octamer binding
534927	0.63366	5.211	18.111	2.08e-05	0.00041855	PRCP	prolylcarboxypeptidase
282886	0.63265	4.3685	7.3576	0.0066781	0.030528	MMP16	matrix metallopeptidase 16
534296	0.6318	3.7703	7.4236	0.0064374	0.029688	MTHFD1L	methylenetetrahydrofolate dehydrogenase (NADP+ dependent) 1 like
514894	0.63169	2.9841	7.92	0.004889	0.024072	DOK3	docking protein 3
352958	0.63151	8.2042	9.2126	0.0024035	0.014098	CTSC	cathepsin C
615144	0.63143	4.268	6.7627	0.009308	0.039259	FAM171A2	family with sequence similarity 171 member A2
515491	0.63101	5.5713	11.931	0.00055198	0.0046086	CEMIP2	cell migration inducing hyaluronidase 2
282138	0.63087	4.4105	6.6068	0.010159	0.041927	AKR1C4	"aldo-keto reductase family 1; member C4
281690	0.62944	4.8916	13.754	0.00020841	0.0022598	CHSY1	chondroitin sulfate synthase 1
518897	0.62936	2.5785	7.2173	0.0072205	0.032428	CHEK2	checkpoint kinase 2
540786	0.62885	4.1126	7.6541	0.0056645	0.026963	PTEN	phosphatase and tensin homolog
506406	0.6284	3.4908	13.516	0.00023657	0.0024726	GSR	glutathione-disulfide reductase
509866	0.62834	2.9749	6.7356	0.0094506	0.039705	HIVEP3	HIVEP zinc finger 3
616545	0.62651	5.901	15.227	9.53e-05	0.0012833	SKAP2	src kinase associated phosphoprotein 2
615542	0.62566	2.9532	9.1531	0.002483	0.014478	MAD2L1BP	MAD2L1 binding protein
534165	0.62553	8.0876	16.373	5.2e-05	0.00082794	EIF3E	eukaryotic translation initiation factor 3 subunit E
513193	0.62448	4.8201	11.761	0.00060474	0.0049167	PLSCR2	phospholipid scramblase 1
540783	0.6244	4.2503	11.511	0.00069199	0.0054494	SEPTIN6	septin 6
281638	0.62411	5.5653	14.616	0.00013179	0.0015948	ARRB2	arrestin beta 2
282299	0.62292	3.9912	13.126	0.00029126	0.002852	PAFAH2	platelet activating factor acetylhydrolase 2
515809	0.6225	4.4777	17.483	2.9e-05	0.00053052	GALNS	galactosamine (N-acetyl)-6-sulfatase
512581	0.6215	5.4797	8.9068	0.0028411	0.01596	F2RL2	coagulation factor II thrombin receptor like 2
540304	0.62142	6.6883	15.133	0.0001002	0.0013241	WIPF1	WAS/WASL interacting protein family member 1
404187	0.62137	8.346	10.222	0.0013876	0.0093266	CTSZ	cathepsin Z
506724	0.62109	6.6845	13.765	0.00020718	0.0022502	PDCD4	programmed cell death 4
508890	0.62081	2.4891	6.5866	0.010275	0.042205	LCK	"LCK proto-oncogene; Src family tyrosine kinase"
505600	0.62054	7.5609	12.516	0.00040349	0.0036367	LOC505600	"UTP14; U3 small nucleolar ribonucleoprotein; homolog A-like"
513912	0.62051	3.6016	8.6161	0.0033321	0.018012	SRL	sarcalumenin
528099	0.61777	6.0807	7.4201	0.0064501	0.029736	RAB32	"RAB32; member RAS oncogene family"
507857	0.61697	3.8	8.1251	0.0043657	0.022002	ICOSLG	inducible T cell costimulator ligand
506348	0.61644	5.584	9.9303	0.0016258	0.010537	DGKA	diacylglycerol kinase alpha
506260	0.61615	4.6313	7.0749	0.0078173	0.034501	ARHGAP32	Rho GTPase activating protein 32
523615	0.61611	6.6245	11.579	0.00066708	0.0053045	MIDN	midnolin
507181	0.61567	5.5865	8.3869	0.0037794	0.019692	GRASP	general receptor for phosphoinositides 1 associated scaffold protein
408016	0.61421	4.2484	9.1329	0.0025106	0.014591	CASP3	caspase 3
618274	0.614	5.3797	7.6064	0.005816	0.027514	SLC16A11	solute carrier family 16 member 11
520030	0.61385	8.6449	7.2311	0.0071653	0.032313	LAMB1	laminin subunit beta 1
510220	0.612	5.4533	12.163	0.00048741	0.0041903	CNPY3	canopy FGF signaling regulator 3
515375	0.612	4.1653	8.7324	0.0031261	0.017169	NAAA	N-acylethanolamine acid amidase
781865	0.61129	6.5776	11.446	0.00071635	0.0055805	LLGL1	LLGL scribble cell polarity complex component 1
515756	0.6106	6.7247	8.2058	0.0041757	0.021275	EPHB4	EPH receptor B4
508133	0.60989	5.8662	9.1897	0.0024338	0.014218	SDC4	syndecan 4
511280	0.60865	5.1678	15.067	0.00010378	0.0013526	NMI	N-myc and STAT interactor
615158	0.60728	7.9598	6.5581	0.010441	0.042644	PEPD	peptidase D
281909	0.60652	5.1303	16.155	5.84e-05	0.00089929	MANBA	mannosidase beta
534576	0.60604	7.2226	16.094	6.03e-05	0.00091857	PABPC4	poly(A) binding protein cytoplasmic 4
338437	0.60526	4.9756	10.438	0.0012343	0.0084936	SOCS2	suppressor of cytokine signaling 2
541187	0.60526	4.5896	6.8964	0.0086369	0.037248	ATP8B1	ATPase phospholipid transporting 8B1
516333	0.60508	6.839	13.452	0.00024477	0.0025298	SDK1	sidekick cell adhesion molecule 1
505917	0.60486	6.811	9.6717	0.0018713	0.011614	VWA1	von Willebrand factor A domain containing 1
508041	0.6042	2.7218	7.2491	0.0070937	0.032035	C22H3orf62	chromosome 22 C3orf62 homolog
282137	0.60419	6.2282	16.151	5.85e-05	0.00089981	AGPAT1	1-acylglycerol-3-phosphate O-acyltransferase 1
511279	0.6031	4.3689	8.1658	0.0042688	0.021632	SMAD6	SMAD family member 6
538517	0.60257	6.0851	9.3099	0.0022792	0.013626	ARRDC4	arrestin domain containing 4
618605	0.60098	5.8821	9.0178	0.0026737	0.0153	SPHK1	sphingosine kinase 1
535742	0.60055	3.8019	12.36	0.00043863	0.0038809	SRC	"SRC proto-oncogene; non-receptor tyrosine kinase"
533227	0.60023	6.2317	6.6971	0.0096569	0.040391	HEBP1	heme binding protein 1
516539	0.59956	2.5371	8.8495	0.0029317	0.016356	NANP	N-acetylneuraminic acid phosphatase
523451	0.5989	3.999	9.3014	0.0022898	0.013651	TTC9	tetratricopeptide repeat domain 9
508832	0.5989	8.3497	7.8318	0.0051335	0.024946	LSP1	lymphocyte specific protein 1
508990	0.59861	8.6628	6.7698	0.0092716	0.039207	RARRES2	retinoic acid receptor responder 2
788251	0.59851	7.0579	10.491	0.0011994	0.0083102	PLEKHO1	pleckstrin homology domain containing O1
510050	0.59834	4.9071	9.505	0.0020492	0.012562	TGIF1	TGFB induced factor homeobox 1
533865	0.59823	6.6406	14.749	0.00012281	0.0015159	MED25	mediator complex subunit 25
528668	0.59812	5.4007	14.741	0.00012333	0.0015204	KLHL5	kelch like family member 5
523223	0.5981	3.5698	6.2107	0.012698	0.049519	PSTPIP2	proline-serine-threonine phosphatase interacting protein 2
534491	0.5976	4.6154	10.538	0.0011696	0.0081687	GRAP	GRB2-related adaptor protein
539381	0.59737	4.3738	7.9388	0.0048386	0.023896	CSRP2	cysteine and glycine rich protein 2
781044	0.5942	4.3396	8.6673	0.0032397	0.017615	RHOU	ras homolog family member U
618756	0.59412	3.533	6.891	0.008663	0.037336	DOK4	docking protein 4
535442	0.59391	6.087	10.621	0.0011184	0.0079087	SGSH	N-sulfoglucosamine sulfohydrolase
538649	0.59204	3.3878	8.3848	0.0037836	0.019701	SINHCAF	SIN3-HDAC complex associated factor
538567	0.59171	4.3602	9.4302	0.0021344	0.012905	TNFSF13	TNF superfamily member 13
617564	0.59168	2.8129	7.6895	0.0055543	0.026565	DHDH	dihydrodiol dehydrogenase
782170	0.59058	4.9647	7.1149	0.0076447	0.033947	TWIST1	twist family bHLH transcription factor 1
539374	0.5903	5.9521	8.7061	0.0031715	0.017338	FAM43A	family with sequence similarity 43 member A
505251	0.58998	5.736	13.097	0.00029579	0.0028855	ELF1	E74 like ETS transcription factor 1
511852	0.58978	3.2715	7.6766	0.0055943	0.026727	ASB11	ankyrin repeat and SOCS box containing 11
100301431	0.58899	2.5008	6.8083	0.0090734	0.038582	LRFN1	leucine rich repeat and fibronectin type III domain containing 1
614909	0.58847	5.0875	10.853	0.00098617	0.0071763	IRF8	interferon regulatory factor 8
615950	0.58844	5.443	13.848	0.00019824	0.0021748	SMS	spermine synthase
513780	0.58808	3.3736	7.1502	0.0074955	0.033432	POLM	DNA polymerase mu
511654	0.58746	2.8768	7.4973	0.006179	0.028737	CHAF1B	chromatin assembly factor 1 subunit B
536495	0.5869	3.78	10.616	0.0011208	0.0079097	ATP10D	ATPase phospholipid transporting 10D (putative)
407237	0.58657	3.2061	6.3777	0.011556	0.046085	TLR6	toll like receptor 6
281750	0.58577	4.3759	6.376	0.011567	0.046102	EDNRB	endothelin receptor type B
511877	0.58569	3.8935	6.7385	0.0094353	0.039655	PRSS53	serine protease 53
768054	0.58524	4.7171	9.6987	0.001844	0.011485	CARD9	caspase recruitment domain family member 9
533992	0.58496	4.9822	12.424	0.00042382	0.0037756	DRAM1	DNA damage regulated autophagy modulator 1
505869	0.58461	7.1359	9.8898	0.001662	0.010681	NTAN1	N-terminal asparagine amidase
768306	0.5844	4.6069	10.248	0.0013681	0.0092003	ABHD8	abhydrolase domain containing 8
281119	0.5843	5.4521	16.504	4.85e-05	0.00078291	DNMT1	DNA methyltransferase 1
100125917	0.58427	4.942	12.463	0.00041514	0.003716	RFXANK	regulatory factor X associated ankyrin containing protein
514889	0.58276	7.4076	9.4446	0.0021177	0.012834	IFNGR2	interferon gamma receptor 2
534331	0.58262	4.7488	11.274	0.00078584	0.0059824	DDX50	DExD-box helicase 50
513222	0.5824	9.4558	8.6553	0.0032611	0.017702	RPS20	ribosomal protein S20
508319	0.58188	5.5723	16.303	5.4e-05	0.00085164	SRI	sorcin
539829	0.58171	7.1174	10.427	0.0012417	0.0085267	PPP1R18	protein phosphatase 1 regulatory subunit 18
510427	0.58088	4.234	8.3875	0.0037781	0.019692	TICAM1	toll like receptor adaptor molecule 1
517825	0.57994	4.6173	12.921	0.00032494	0.0030859	TDG	thymine DNA glycosylase
538437	0.57986	6.7784	6.8328	0.0089497	0.038205	GEM	GTP binding protein overexpressed in skeletal muscle
613582	0.57981	5.6337	10.803	0.0010131	0.0073153	CDR2L	cerebellar degeneration related protein 2 like
516979	0.57949	6.825	14.22	0.00016262	0.0018602	IRF3	interferon regulatory factor 3
511087	0.57826	5.7166	6.4679	0.010984	0.044321	OBSL1	obscurin like cytoskeletal adaptor 1
539846	0.57788	4.0717	8.9825	0.0027258	0.0155	ZBED8	zinc finger BED-type containing 8
539308	0.57563	5.7404	8.9549	0.0027672	0.015687	SMO	"smoothened; frizzled class receptor"
338044	0.57539	7.3762	6.7047	0.0096162	0.040259	SLC38A2	solute carrier family 38 member 2
532269	0.5752	5.4908	10.19	0.001412	0.0094469	CMTM7	CKLF like MARVEL transmembrane domain containing 7
534206	0.57448	6.7315	8.6423	0.0032845	0.017799	TUBB6	tubulin beta 6 class V
515648	0.57421	3.4838	9.9289	0.0016271	0.010537	NXPE4	"neurexophilin and PC-esterase domain family; member 4"
535376	0.57349	8.8938	8.7219	0.0031441	0.017229	TGFBR2	transforming growth factor beta receptor 2
616129	0.57309	4.6113	6.2727	0.012261	0.048294	HOXB2	homeobox B2
616979	0.57266	4.7814	8.3633	0.0038287	0.01988	RAB31	"RAB31; member RAS oncogene family"
526872	0.57239	3.2472	6.997	0.0081646	0.03566	ANKRD29	ankyrin repeat domain 29
515476	0.57238	3.5409	10.107	0.001477	0.0097668	ORC6	origin recognition complex subunit 6
504422	0.57057	6.6698	14.011	0.0001817	0.0020356	SEC24D	"SEC24 homolog D; COPII coat complex component"
615638	0.56961	8.9523	10.022	0.0015472	0.010138	RPS27	ribosomal protein S27
539542	0.5696	4.6242	6.8176	0.0090262	0.038444	HHEX	hematopoietically expressed homeobox
522670	0.5694	4.6802	8.879	0.0028847	0.016143	RELB	"RELB proto-oncogene; NF-kB subunit"
529059	0.56913	5.4867	6.3873	0.011494	0.045873	MEOX1	mesenchyme homeobox 1
107131494	0.56901	2.3074	7.3035	0.0068821	0.031296	LOC107131494	small nuclear ribonucleoprotein G
518121	0.56869	4.7751	10.123	0.0014646	0.0097043	CDC42BPG	CDC42 binding protein kinase gamma
790307	0.56749	3.5879	6.5908	0.010251	0.042131	SYNGAP1	synaptic Ras GTPase activating protein 1
510383	0.56664	4.0404	10.478	0.0012081	0.0083554	TMEM14A	transmembrane protein 14A
282255	0.56664	8.0533	6.5608	0.010425	0.042602	IFITM3	interferon induced transmembrane protein 3 (1-8U)
786159	0.56582	5.3136	10.803	0.0010131	0.0073153	NCAPD2	non-SMC condensin I complex subunit D2
509246	0.56457	6.7044	11.53	0.00068471	0.0054182	CSK	C-terminal Src kinase
518176	0.56374	2.1597	6.4023	0.011397	0.045608	ZSCAN31	zinc finger and SCAN domain containing 31
508656	0.56276	6.9183	6.7441	0.0094056	0.039568	CD276	CD276 molecule
615178	0.56242	7.8893	8.526	0.003501	0.018563	RPS21	ribosomal protein S21
282527	0.56113	8.4365	8.004	0.0046673	0.023208	TNFRSF1A	TNF receptor superfamily member 1A
326599	0.56	11.467	7.9657	0.0047673	0.023616	TPT1	"tumor protein; translationally-controlled 1"
511627	0.55927	4.5864	6.8473	0.0088773	0.037996	CCDC82	coiled-coil domain containing 82
768317	0.55769	9.3012	8.4428	0.0036649	0.019213	RPL37	ribosomal protein L37
539385	0.55711	3.86	12.103	0.00050343	0.0042716	TCEANC2	transcription elongation factor A N-terminal and central domain containing 2
100125307	0.55607	3.0139	7.314	0.0068419	0.031135	EEF1AKMT3	EEF1A lysine methyltransferase 3
616798	0.55567	4.4965	7.6754	0.0055979	0.026727	PLXNB1	plexin B1
100048947	0.55541	3.3982	6.6021	0.010186	0.04197	RNASEL	ribonuclease L
280955	0.55538	12.315	6.2776	0.012227	0.048202	VIM	vimentin
286790	0.55521	10.317	7.6832	0.0055737	0.026638	RPL10	ribosomal protein L10
508088	0.55508	5.7041	13.723	0.00021186	0.0022857	NDE1	nudE neurodevelopment protein 1
282115	0.55465	3.2364	6.946	0.0084005	0.036446	UPK3B	uroplakin 3B
526925	0.55429	3.9287	9.4991	0.0020557	0.012571	OFD1	OFD1 centriole and centriolar satellite protein
510620	0.55383	6.0683	16.018	6.27e-05	0.00094646	ASAH1	N-acylsphingosine amidohydrolase 1
618198	0.55351	5.2409	8.7522	0.0030922	0.017026	SDC3	syndecan 3
614042	0.55348	6.7977	13.576	0.00022905	0.0024231	CDC42SE1	CDC42 small effector 1
281766	0.55313	5.5592	12.116	0.00050003	0.0042566	FCGR3A	"Fc fragment of IgG; low affinity IIIa; receptor (CD16a)"
536256	0.55242	4.3946	10.151	0.001442	0.0095837	SARM1	sterile alpha and TIR motif containing 1
540305	0.5524	5.402	6.4108	0.011343	0.045459	S1PR2	sphingosine-1-phosphate receptor 2
789798	0.55181	5.9096	9.4996	0.0020551	0.012571	ERF	ETS2 repressor factor
100295193	0.55181	3.8955	8.5781	0.0034023	0.018206	SFR1	SWI5 dependent homologous recombination repair protein 1
614598	0.55135	4.8085	9.6983	0.0018444	0.011485	MAP3K6	mitogen-activated protein kinase kinase kinase 6
100301478	0.55126	2.5896	7.1077	0.0076751	0.034047	CCNB3	cyclin B3
509610	0.55102	5.6848	9.8224	0.001724	0.010966	GNPTAB	N-acetylglucosamine-1-phosphate transferase subunits alpha and beta
510355	0.55089	6.2207	9.9071	0.0016464	0.010598	PLSCR3	phospholipid scramblase 3
535203	0.54971	4.9224	7.2539	0.0070748	0.031991	NTHL1	nth like DNA glycosylase 1
505147	0.54867	6.1333	9.7084	0.0018342	0.011449	PCGF2	polycomb group ring finger 2
508269	0.54854	5.6779	8.8369	0.0029519	0.01642	TMEM106A	transmembrane protein 106A
504958	0.54835	8.3405	9.4858	0.0020707	0.012634	EIF4A1	eukaryotic translation initiation factor 4A1
785713	0.54675	6.9114	8.9056	0.0028429	0.015964	ATP8B2	ATPase phospholipid transporting 8B2
617710	0.54594	3.5641	6.7089	0.0095934	0.040203	BCAS4	breast carcinoma amplified sequence 4
282028	0.5459	5.9584	8.9907	0.0027136	0.015451	RAB34	"RAB34; member RAS oncogene family"
540173	0.54585	4.8004	7.0713	0.0078329	0.034547	ZNF428	zinc finger protein 428
535494	0.54571	5.7927	8.8766	0.0028885	0.016157	PPIC	peptidylprolyl isomerase C
615027	0.5456	6.5585	9.2236	0.0023892	0.014042	TXNDC5	thioredoxin domain containing 5
615458	0.54555	4.5573	10.336	0.0013049	0.0088853	LYL1	LYL1 basic helix-loop-helix family member
527565	0.54502	4.398	12.067	0.00051309	0.0043338	HACE1	HECT domain and ankyrin repeat containing E3 ubiquitin protein ligase 1
533677	0.54498	7.4764	7.4327	0.0064051	0.029593	STK38	serine/threonine kinase 38
510183	0.5446	4.1766	9.5845	0.0019623	0.012127	EHD3	EH domain containing 3
338066	0.54428	6.7365	8.0994	0.004428	0.022265	ADGRE5	adhesion G protein-coupled receptor E5
407210	0.5432	6.1487	6.7405	0.0094251	0.039637	GRB10	growth factor receptor bound protein 10
282351	0.54251	3.8907	8.3093	0.0039443	0.020327	ST3GAL1	"ST3 beta-galactoside alpha-2;3-sialyltransferase 1"
519148	0.54156	4.5563	11.429	0.00072321	0.0056172	STX2	syntaxin 2
535511	0.5414	5.6721	9.2898	0.0023043	0.013711	SH3D19	SH3 domain containing 19
516456	0.54125	8.492	9.5474	0.0020024	0.012325	MVP	major vault protein
514215	0.54119	3.64	7.1035	0.0076935	0.034071	CCHCR1	coiled-coil alpha-helical rod protein 1
539421	0.54107	4.1941	7.224	0.0071937	0.032359	DOCK10	dedicator of cytokinesis 10
537067	0.54104	5.0453	6.763	0.0093068	0.039259	CALHM2	calcium homeostasis modulator family member 2
505941	0.54102	8.8972	6.5938	0.010234	0.042101	RRBP1	ribosome binding protein 1
510159	0.54047	5.9068	12.992	0.00031287	0.0030071	MAPRE2	microtubule associated protein RP/EB family member 2
613828	0.54043	5.8915	10.831	0.00099814	0.0072432	DR1	down-regulator of transcription 1
535054	0.53925	5.3337	14.391	0.00014849	0.0017326	PELI1	pellino E3 ubiquitin protein ligase 1
522611	0.53916	5.0482	7.2193	0.0072122	0.032406	CLEC11A	C-type lectin domain containing 11A
317654	0.53867	5.6698	10.842	0.00099219	0.0072161	SLC9A1	solute carrier family 9 member A1
617865	0.53827	6.0044	9.9153	0.0016391	0.010581	SLC12A9	solute carrier family 12 member 9
508861	0.53827	8.7713	9.3815	0.0021918	0.013195	SAT1	spermidine/spermine N1-acetyltransferase 1
509223	0.53801	4.3557	6.375	0.011574	0.046114	HEBP2	heme binding protein 2
100296216	0.53795	4.7779	11.771	0.00060154	0.0048938	C10H14orf119	chromosome 10 C14orf119 homolog
286849	0.53731	3.5444	6.6038	0.010176	0.041958	CD40	CD40 molecule
541164	0.53728	4.1482	6.5558	0.010454	0.042685	TMEM47	transmembrane protein 47
510644	0.53635	4.5735	6.3994	0.011416	0.045666	MICALL2	MICAL like 2
513939	0.53592	5.9796	9.6892	0.0018535	0.011536	GSDMD	gasdermin D
533338	0.53582	4.4258	10.764	0.0010348	0.0074391	BCL2L12	BCL2 like 12
540432	0.53516	5.6197	6.5637	0.010408	0.0426	MANF	mesencephalic astrocyte derived neurotrophic factor
514741	0.53447	5.352	11.257	0.00079337	0.0060151	TSPAN6	tetraspanin 6
359715	0.53391	4.2745	9.686	0.0018567	0.011551	TRIM21	tripartite motif containing 21
781426	0.53376	4.3193	11.126	0.00085144	0.0063701	NOD1	nucleotide binding oligomerization domain containing 1
282867	0.53315	3.9416	6.618	0.010095	0.041743	SLC2A8	solute carrier family 2 member 8
767922	0.53301	3.822	6.7815	0.0092107	0.039026	DRAM2	DNA damage regulated autophagy modulator 2
404140	0.53265	10.297	7.693	0.0055435	0.026523	RPS8	ribosomal protein S8
281838	0.53248	5.0811	6.7399	0.009428	0.039637	HYAL2	hyaluronidase 2
327708	0.53165	7.252	12.309	0.00045083	0.003962	RAP1B	"RAP1B; member of RAS oncogene family"
534697	0.5314	3.216	7.6543	0.0056636	0.026963	KLHL7	kelch like family member 7
533994	0.53067	5.9112	7.9261	0.0048726	0.024028	SEC23A	"Sec23 homolog A; COPII coat complex component"
514798	0.53063	4.627	8.9804	0.0027289	0.01551	RUFY3	RUN and FYVE domain containing 3
537817	0.52937	4.8301	8.1494	0.0043075	0.02176	TBC1D9	TBC1 domain family member 9
535430	0.52729	2.9277	6.6101	0.01014	0.041893	DNAJC25	DnaJ heat shock protein family (Hsp40) member C25
531367	0.52673	5.5224	6.236	0.012518	0.04892	NXN	nucleoredoxin
511889	0.5266	6.3317	10.014	0.0015538	0.010171	ARAP1	"ArfGAP with RhoGAP domain; ankyrin repeat and PH domain 1"
510688	0.52635	5.3034	8.4994	0.0035527	0.018769	NRROS	negative regulator of reactive oxygen species
531018	0.52582	3.7651	8.9961	0.0027056	0.015424	PAQR8	progestin and adipoQ receptor family member 8
509231	0.52501	3.7957	6.5118	0.010716	0.043482	PIAS1	protein inhibitor of activated STAT 1
539087	0.5246	5.1941	8.4275	0.003696	0.019337	SHFL	shiftless antiviral inhibitor of ribosomal frameshifting
531369	0.52454	4.1699	10.331	0.0013081	0.0088888	TTF2	transcription termination factor 2
100848353	0.52366	9.1532	8.7104	0.0031641	0.017305	LOC100848353	heterogeneous nuclear ribonucleoprotein A1-like
510272	0.52331	4.1372	8.5911	0.0033781	0.018153	PRRC1	proline rich coiled-coil 1
506596	0.52277	7.3129	12.929	0.00032358	0.0030805	ARPC3	actin related protein 2/3 complex subunit 3
539315	0.52245	3.5912	6.881	0.0087116	0.037496	ACVR1B	activin A receptor type 1B
507901	0.52213	4.2616	7.1051	0.0076864	0.034062	GTSE1	G2 and S-phase expressed 1
100138159	0.52101	4.5575	7.1405	0.0075364	0.033603	SFI1	SFI1 centrin binding protein
514541	0.52065	6.9518	10.591	0.0011366	0.0079842	RAB13	"RAB13; member RAS oncogene family"
782907	0.52025	4.5663	12.568	0.00039234	0.0035608	MTAP	methylthioadenosine phosphorylase
768014	0.5201	4.6838	8.6343	0.0032988	0.017865	KIF2A	kinesin family member 2A
777693	0.51984	3.4361	8.7219	0.0031442	0.017229	CDC26	cell division cycle 26
616331	0.51793	4.2216	9.478	0.0020795	0.012676	AP1S2	adaptor related protein complex 1 subunit sigma 2
538602	0.51761	6.2376	7.0628	0.0078701	0.034641	EXT1	exostosin glycosyltransferase 1
506316	0.51733	4.9546	11.363	0.0007493	0.0057716	DNAJB11	DnaJ heat shock protein family (Hsp40) member B11
512562	0.51695	7.272	7.5794	0.005904	0.027869	MAGED1	MAGE family member D1
613851	0.5165	3.0958	7.2305	0.0071677	0.032313	SLC30A7	solute carrier family 30 member 7
508165	0.51508	7.653	8.9165	0.002826	0.015918	RPL36A	ribosomal protein L36a-like
525072	0.51281	3.6906	6.2705	0.012277	0.048324	PLA2G4A	phospholipase A2 group IVA
512933	0.51247	3.2124	8.7897	0.0030294	0.016751	KIAA0753	KIAA0753
614946	0.51168	7.3271	7.2107	0.0072471	0.032525	SLC39A13	solute carrier family 39 member 13
281945	0.51058	6.5598	9.9092	0.0016445	0.010595	NR2F2	nuclear receptor subfamily 2 group F member 2
100125940	0.51049	3.9666	8.1573	0.0042887	0.021707	THOC6	THO complex 6
511583	0.50953	5.2621	7.5458	0.0060149	0.028239	FAM114A1	family with sequence similarity 114 member A1
504503	0.50931	3.5266	7.1353	0.0075581	0.033665	SLC29A3	solute carrier family 29 member 3
534536	0.50909	7.7552	7.4326	0.0064054	0.029593	ACVRL1	activin A receptor like type 1
539274	0.50865	4.8673	8.2718	0.0040266	0.020669	AKNA	AT-hook transcription factor
527089	0.50805	4.4387	7.6719	0.0056087	0.026766	LAYN	layilin
444881	0.50792	6.8325	10.006	0.0015599	0.010206	MYD88	MYD88 innate immune signal transduction adaptor
777597	0.50787	8.4224	8.587	0.0033856	0.018166	ANG	"angiogenin; ribonuclease; RNase A family; 5"
337890	0.50605	8.9009	9.7974	0.0017475	0.011056	RPL26	ribosomal protein L26
513331	0.5048	5.705	8.8379	0.0029503	0.01642	PHF11	PHD finger protein 11
505575	0.50408	5.3666	8.5908	0.0033786	0.018153	TMC6	transmembrane channel like 6
512350	0.50372	7.7789	12.77	0.00035219	0.0032678	EIF2S3	eukaryotic translation initiation factor 2 subunit gamma
538571	0.50336	4.9109	7.7564	0.0053523	0.025788	RSPRY1	ring finger and SPRY domain containing 1
785016	0.50326	5.0213	8.6747	0.0032266	0.017558	DUSP7	dual specificity phosphatase 7
507766	0.50216	4.6637	7.5549	0.0059849	0.028139	ZNF217	zinc finger protein 217
541125	0.50135	5.7314	8.3229	0.0039148	0.02023	ELK3	ETS transcription factor ELK3
509821	0.50105	5.9549	9.4293	0.0021354	0.012905	ELMO1	engulfment and cell motility 1
781257	0.49779	8.7932	6.6622	0.009848	0.041019	MTCH1	mitochondrial carrier 1
337916	0.49676	4.8388	10.332	0.0013076	0.0088888	IRF2	interferon regulatory factor 2
514005	0.49649	4.0562	8.8087	0.0029979	0.016612	PPM1D	"protein phosphatase; Mg2+/Mn2+ dependent 1D"
789125	0.49647	5.6584	9.3078	0.0022818	0.013632	NAGLU	N-acetyl-alpha-glucosaminidase
508234	0.49601	6.9698	8.949	0.0027763	0.015718	SIPA1	signal-induced proliferation-associated 1
535387	0.49599	2.8975	6.6936	0.0096758	0.040457	BBS9	Bardet-Biedl syndrome 9
616514	0.49504	4.0628	7.2678	0.0070203	0.031825	ANKRD13B	ankyrin repeat domain 13B
281536	0.4949	6.0706	9.3023	0.0022886	0.013651	TLR4	toll like receptor 4
509798	0.49447	5.9966	6.9505	0.0083797	0.036404	RBMS2	RNA binding motif single stranded interacting protein 2
511097	0.49427	4.3632	8.0025	0.0046712	0.023215	SLC46A1	solute carrier family 46 member 1
282258	0.49326	6.035	9.8416	0.0017061	0.010883	IFNAR2	interferon alpha and beta receptor subunit 2
506282	0.49295	4.0668	6.5604	0.010427	0.042602	EMID1	EMI domain containing 1
100336034	0.49252	3.965	6.5123	0.010713	0.043482	ZBTB12	zinc finger and BTB domain containing 12
100138505	0.49144	4.8557	8.1676	0.0042646	0.021627	KIAA0930	KIAA0930
326600	0.49022	8.7404	6.6724	0.0097918	0.04085	ARPC1B	actin related protein 2/3 complex subunit 1B
504876	0.49005	9.6632	6.6225	0.01007	0.041664	RPL23	ribosomal protein L23
785045	0.49001	6.9433	6.469	0.010977	0.044314	PGM5	phosphoglucomutase 5
533382	0.48917	3.8929	8.9116	0.0028336	0.015944	PKNOX1	PBX/knotted 1 homeobox 1
514886	0.48912	3.966	6.4502	0.011094	0.044681	STK4	serine/threonine kinase 4
532685	0.48894	5.3767	11.392	0.00073748	0.0056986	SNX6	sorting nexin 6
510128	0.48859	6.9547	11.207	0.00081496	0.0061502	CORO1B	coronin 1B
522529	0.48843	5.2046	8.6835	0.0032111	0.017511	ADSS2	adenylosuccinate synthase 2
615128	0.48762	4.5456	10.952	0.00093509	0.0068776	TMEM39A	transmembrane protein 39A
539196	0.48738	10.128	6.3879	0.01149	0.045873	RPS11	ribosomal protein S11
529327	0.48722	4.3366	6.3658	0.011634	0.04624	RELL2	RELT like 2
530910	0.4872	6.0467	7.8231	0.0051583	0.025041	FRMD6	FERM domain containing 6
504755	0.48705	6.3447	7.5327	0.006059	0.028365	NAB2	NGFI-A binding protein 2
507590	0.48663	4.9778	7.5728	0.0059256	0.027941	DBNDD2	dysbindin domain containing 2
507427	0.48644	5.1761	6.8002	0.0091149	0.038733	RIPK3	receptor interacting serine/threonine kinase 3
505538	0.4853	6.6908	9.0517	0.0026245	0.015095	STX12	syntaxin 12
522819	0.48487	4.0248	8.1308	0.0043519	0.021959	TEX10	testis expressed 10
515543	0.48473	6.3226	12.395	0.00043053	0.0038275	EIF3M	eukaryotic translation initiation factor 3 subunit M
508942	0.48373	4.5623	6.4968	0.010807	0.043782	LIMD2	LIM domain containing 2
511765	0.4836	6.06	7.1315	0.0075741	0.033713	ECSCR	endothelial cell surface expressed chemotaxis and apoptosis regulator
613759	0.48341	4.865	7.4662	0.0062869	0.02918	UHRF2	ubiquitin like with PHD and ring finger domains 2
513167	0.48328	7.5967	8.1836	0.004227	0.021445	COLGALT1	collagen beta(1-O)galactosyltransferase 1
523206	0.48316	6.0097	9.9434	0.0016143	0.010483	MOV10	Mov10 RISC complex RNA helicase
515820	0.48293	6.5019	7.4448	0.0063621	0.029473	SH2D3C	SH2 domain containing 3C
513493	0.48236	7.3583	8.8149	0.0029878	0.016566	MYO9B	myosin IXB
100297058	0.48172	5.4708	8.3813	0.003791	0.019732	NEO1	neogenin 1
783833	0.48147	7.36	7.8921	0.0049651	0.024327	INPPL1	inositol polyphosphate phosphatase like 1
518288	0.48133	5.8389	7.6607	0.0056438	0.026904	P4HA1	prolyl 4-hydroxylase subunit alpha 1
317704	0.48096	6.2864	7.1933	0.0073177	0.032785	SLCO2B1	solute carrier organic anion transporter family member 2B1
523865	0.4809	6.2139	8.0915	0.0044473	0.022344	MZF1	myeloid zinc finger 1
522309	0.48044	6.3274	7.7787	0.0052866	0.025528	NSA2	NSA2 ribosome biogenesis homolog (S, cerevisiae)
539431	0.4802	5.4854	7.5183	0.0061076	0.0285	MEN1	menin 1
508156	0.48011	6.6189	9.6739	0.001869	0.011605	SSBP4	single stranded DNA binding protein 4
281518	0.47922	8.5585	6.973	0.0082747	0.03602	TCN2	transcobalamin 2
517903	0.479	4.8452	7.9303	0.0048613	0.023983	RHBDF2	rhomboid 5 homolog 2
282078	0.47854	6.0484	9.2534	0.0023505	0.013886	SEC11A	"SEC11 homolog A; signal peptidase complex subunit"
515771	0.47843	4.0952	7.3814	0.00659	0.030236	B4GALT3	"beta-1;4-galactosyltransferase 3"
768047	0.47723	4.4596	10.193	0.0014096	0.0094354	HAVCR2	hepatitis A virus cellular receptor 2
540007	0.47715	3.8922	6.9363	0.0084463	0.036608	FAAH	fatty acid amide hydrolase
513377	0.47681	7.101	7.6553	0.0056605	0.026963	ARHGEF1	Rho guanine nucleotide exchange factor 1
507188	0.47582	6.4355	8.4597	0.003631	0.01912	GLB1	galactosidase beta 1
282848	0.47571	7.3275	7.2534	0.0070766	0.031991	PFDN5	prefoldin subunit 5
523490	0.47455	5.9048	6.3042	0.012045	0.047571	SPEG	striated muscle enriched protein kinase
534214	0.47438	5.8707	10.03	0.0015402	0.010105	G3BP1	G3BP stress granule assembly factor 1
516679	0.47307	6.1168	8.7034	0.0031762	0.017357	TPCN2	two pore segment channel 2
540633	0.47211	6.0614	10.083	0.0014968	0.0098776	KDM5B	lysine demethylase 5B
615190	0.47162	4.3464	9.2919	0.0023018	0.01371	CHIC2	cysteine rich hydrophobic domain 2
783566	0.47115	5.0229	7.026	0.0080334	0.035169	VPS13C	vacuolar protein sorting 13 homolog C
540888	0.47073	5.2157	11.26	0.00079215	0.0060151	PTPN2	protein tyrosine phosphatase non-receptor type 2
522159	0.47017	6.3191	6.5651	0.0104	0.042597	PLD2	phospholipase D2
537690	0.46985	5.3251	8.2626	0.0040469	0.020759	EXOC4	exocyst complex component 4
281302	0.46965	4.6466	6.5866	0.010275	0.042205	MCM3	minichromosome maintenance complex component 3
415113	0.4693	7.9774	6.4472	0.011113	0.044729	HSPA5	heat shock protein family A (Hsp70) member 5
515980	0.46868	4.621	9.652	0.0018915	0.011722	ISG20L2	interferon stimulated exonuclease gene 20 like 2
513228	0.46855	3.7764	6.565	0.0104	0.042597	IFT43	intraflagellar transport 43
508153	0.46827	4.8815	6.8956	0.0086406	0.037252	LOC508153	uncharacterized LOC508153
616994	0.46731	6.5679	8.0899	0.0044514	0.022356	LRRFIP1	LRR binding FLII interacting protein 1
511955	0.46688	6.6312	6.8624	0.008803	0.037742	SLC43A2	solute carrier family 43 member 2
507308	0.46677	3.1335	6.6109	0.010136	0.041893	PHOSPHO2	"phosphatase; orphan 2"
506297	0.46653	8.7332	6.3031	0.012053	0.047586	RPS16	ribosomal protein S16
519444	0.46562	3.9679	6.1949	0.012812	0.049803	CADPS2	calcium dependent secretion activator 2
533928	0.46561	3.9907	7.9795	0.0047309	0.023471	TOR1B	torsin family 1 member B
519017	0.46544	6.4037	6.4883	0.010859	0.043965	APRT	adenine phosphoribosyltransferase
506157	0.46542	5.7434	12.231	0.00047007	0.0040979	ERP44	endoplasmic reticulum protein 44
510842	0.46516	5.9896	6.4368	0.011178	0.044935	LPCAT4	lysophosphatidylcholine acyltransferase 4
617703	0.46419	5.1394	7.375	0.0066136	0.030297	UBE2S	ubiquitin conjugating enzyme E2 S
532555	0.4638	4.3075	8.6009	0.0033601	0.018096	GOLPH3L	golgi phosphoprotein 3 like
510686	0.46305	4.0953	8.132	0.0043492	0.021953	RINT1	RAD50 interactor 1
506063	0.46302	5.4946	7.4298	0.0064151	0.029617	ULK3	unc-51 like kinase 3
509037	0.46177	5.5218	12.93	0.00032332	0.0030802	TMX1	thioredoxin related transmembrane protein 1
100125876	0.46059	5.7882	9.0174	0.0026742	0.0153	GLMP	glycosylated lysosomal membrane protein
540824	0.46	4.7632	10.802	0.001014	0.0073172	BCL10	BCL10 immune signaling adaptor
515935	0.45943	4.6101	7.7635	0.0053314	0.025735	NAGPA	N-acetylglucosamine-1-phosphodiester alpha-N-acetylglucosaminidase
615855	0.45937	4.8903	6.6602	0.0098592	0.04104	NRADD	neurotrophin receptor associated death domain
539478	0.45887	6.0291	9.4382	0.0021252	0.012864	TM9SF1	transmembrane 9 superfamily member 1
507130	0.45809	4.5821	7.5036	0.0061576	0.028692	LTA4H	leukotriene A4 hydrolase
506146	0.45587	4.0355	6.6321	0.010016	0.041518	UNC13D	unc-13 homolog D
408010	0.45544	5.8671	8.4492	0.0036521	0.019177	GARS1	glycyl-tRNA synthetase 1
616392	0.45479	4.9761	7.412	0.006479	0.029817	PACC1	proton activated chloride channel 1
513934	0.45461	4.584	7.5711	0.005931	0.027956	GMCL1	"germ cell-less 1; spermatogenesis associated"
517589	0.45457	5.5722	6.3721	0.011593	0.046163	NUDT9	nudix hydrolase 9
513449	0.45436	7.0361	6.8147	0.0090412	0.038495	SEC14L1	SEC14 like lipid binding 1
613720	0.45354	4.2336	7.6152	0.0057878	0.02746	WASHC3	WASH complex subunit 3
516155	0.45271	5.056	6.673	0.0097882	0.040848	MOGS	mannosyl-oligosaccharide glucosidase
521189	0.45263	4.5359	6.8295	0.0089664	0.038239	SLC11A2	solute carrier family 11 member 2
280834	0.45176	5.2076	6.9445	0.0084076	0.036465	EVC2	EvC ciliary complex subunit 2
613927	0.45047	7.8365	7.0271	0.0080284	0.035165	PDIA6	protein disulfide isomerase family A member 6
784070	0.45035	4.2269	9.2725	0.0023261	0.01378	HDGFL3	HDGF like 3
617051	0.44914	8.4666	7.0306	0.0080129	0.035139	H3F3B	"H3 histone; family 3B"
509050	0.44832	5.3137	8.5907	0.0033788	0.018153	C21H15orf40	chromosome 21 C15orf40 homolog
507027	0.44681	6.4976	6.9185	0.0085311	0.03689	GRAMD1A	GRAM domain containing 1A
511755	0.4451	6.215	6.5542	0.010463	0.042696	SFXN3	sideroflexin 3
613527	0.44458	5.378	6.3655	0.011636	0.04624	CTNS	"cystinosin; lysosomal cystine transporter"
515024	0.44425	5.5538	7.6136	0.005793	0.027471	STRADA	STE20 related adaptor alpha
781260	0.44393	3.9216	6.3665	0.011629	0.04624	CISD2	CDGSH iron sulfur domain 2
788087	0.4433	8.3948	6.6233	0.010065	0.041658	MCL1	"MCL1 apoptosis regulator; BCL2 family member"
515677	0.44316	5.2134	6.4418	0.011147	0.044824	TSHZ2	teashirt zinc finger homeobox 2
100337343	0.44255	4.7987	8.8915	0.0028649	0.016067	ZDHHC18	zinc finger DHHC-type palmitoyltransferase 18
522917	0.44175	6.0287	6.7099	0.0095881	0.040194	RIOK3	RIO kinase 3
531382	0.44172	4.1757	7.0445	0.0079508	0.034937	METTL14	methyltransferase like 14
505877	0.44088	6.2485	9.2169	0.0023979	0.014078	OCIAD2	OCIA domain containing 2
540815	0.43796	5.3272	8.5708	0.003416	0.018246	ABI1	abl interactor 1
614672	0.43723	8.6545	6.2584	0.012361	0.048523	SH3BGRL3	SH3 domain binding glutamate rich protein like 3
613381	0.43615	5.2239	6.9994	0.0081537	0.035636	JPT1	Jupiter microtubule associated homolog 1
532528	0.43482	5.5567	9.2367	0.0023722	0.013969	GNL1	G protein nucleolar 1 (putative)
281078	0.4345	7.6866	7.4839	0.0062254	0.028915	CLTA	clathrin light chain A
515919	0.43417	4.3369	6.5947	0.010228	0.042091	EPB41L1	erythrocyte membrane protein band 4,1 like 1
516797	0.43363	5.056	9.1088	0.0025439	0.014748	PPT2	palmitoyl-protein thioesterase 2
537087	0.4329	5.7754	6.4503	0.011094	0.044681	GBA	glucosylceramidase beta
112445177	0.43284	5.5338	6.266	0.012308	0.048416	LOC112445177	MAP7 domain-containing protein 3-like
508306	0.43238	5.5134	7.7105	0.0054899	0.026307	MICAL1	"microtubule associated monooxygenase; calponin and LIM domain containing 1"
531022	0.43157	4.4039	8.9232	0.0028157	0.015881	TRIM38	tripartite motif containing 38
615359	0.43022	5.241	7.7142	0.0054789	0.026272	PARP4	poly(ADP-ribose) polymerase family member 4
540090	0.42993	4.0932	6.6028	0.010182	0.041968	RNF2	ring finger protein 2
533289	0.42921	5.5295	9.2528	0.0023514	0.013886	PIP4K2A	phosphatidylinositol-5-phosphate 4-kinase type 2 alpha
522423	0.4292	5.3606	7.2289	0.0071738	0.032329	SNAP23	synaptosome associated protein 23
538548	0.42896	5.6209	6.1926	0.012829	0.04985	FBL	fibrillarin
497019	0.42749	8.4815	6.5518	0.010478	0.042727	TPM3	tropomyosin 3
100138861	0.42711	4.8158	6.6185	0.010092	0.041743	LRWD1	leucine rich repeats and WD repeat domain containing 1
515620	0.42634	5.4478	9.2879	0.0023067	0.013715	TJAP1	tight junction associated protein 1
511255	0.42604	6.4405	8.9094	0.002837	0.015944	OSBPL9	oxysterol binding protein like 9
513462	0.42558	5.7507	7.3498	0.0067071	0.030618	SIDT2	SID1 transmembrane family member 2
527362	0.42545	6.6721	6.2727	0.012262	0.048294	ARHGEF40	Rho guanine nucleotide exchange factor 40
533646	0.42518	6.2032	6.6088	0.010148	0.041893	RIT1	Ras like without CAAX 1
615952	0.42512	5.5533	8.9951	0.0027071	0.015424	BRMS1	BRMS1 transcriptional repressor and anoikis regulator
100139105	0.42365	5.2185	6.797	0.009131	0.038764	RAB3D	"RAB3D; member RAS oncogene family"
514028	0.42197	5.5517	6.5024	0.010773	0.043686	DSE	dermatan sulfate epimerase
511223	0.42185	6.3698	7.3216	0.0068131	0.031047	VPS36	vacuolar protein sorting 36 homolog
524111	0.42045	5.5415	6.3104	0.012003	0.047419	ZNF227	zinc finger protein 227
281190	0.42032	6.3123	7.613	0.005795	0.027471	GGCX	gamma-glutamyl carboxylase
534996	0.42026	5.7804	6.4076	0.011363	0.045512	LYN	"LYN proto-oncogene; Src family tyrosine kinase"
538409	0.41835	4.1547	8.2995	0.0039657	0.020404	CASP6	caspase 6
539983	0.41832	4.143	6.5818	0.010302	0.042288	S100PBP	S100P binding protein
513279	0.41779	5.5316	6.7515	0.0093669	0.039431	PPRC1	PPARG related coactivator 1
541134	0.41755	4.1032	7.0902	0.0077508	0.034266	UBTD2	ubiquitin domain containing 2
509365	0.41744	5.0956	6.8222	0.0090032	0.038371	TATDN1	TatD DNase domain containing 1
539496	0.41721	4.8854	9.9554	0.0016038	0.01043	MED21	mediator complex subunit 21
538975	0.4147	7.37	7.5829	0.0058926	0.027853	CNN3	calponin 3
512484	0.41369	7.3195	8.3424	0.0038731	0.020058	TYK2	tyrosine kinase 2
327676	0.41326	7.2757	6.2993	0.012079	0.047667	ARHGDIB	Rho GDP dissociation inhibitor beta
783375	0.41208	6.296	8.9633	0.0027546	0.015636	ACBD3	acyl-CoA binding domain containing 3
767864	0.41037	5.2977	9.142	0.0024981	0.014541	IL10RB	interleukin 10 receptor subunit beta
534017	0.41025	7.1611	6.6449	0.0099441	0.041248	TMEM63A	transmembrane protein 63A
782848	0.40883	6.3594	8.6021	0.0033577	0.018091	VIRMA	vir like m6A methyltransferase associated
788719	0.40757	4.8519	6.4986	0.010796	0.043765	FMO5	flavin containing dimethylaniline monoxygenase 5
617684	0.40695	5.2046	6.7531	0.0093583	0.039408	BAHD1	bromo adjacent homology domain containing 1
515575	0.40631	5.8486	6.9652	0.0083111	0.036167	TPP1	tripeptidyl peptidase 1
767602	0.40514	6.0041	8.6759	0.0032244	0.017554	AP3B1	adaptor related protein complex 3 subunit beta 1
534282	0.40265	6.455	8.3174	0.0039267	0.02026	RNF145	ring finger protein 145
541180	0.40264	4.7738	7.0932	0.0077376	0.034236	FEM1C	fem-1 homolog C
538887	0.40229	4.7397	6.1955	0.012807	0.049803	SLC44A1	solute carrier family 44 member 1
507817	0.40102	5.0077	8.0394	0.004577	0.022855	ME2	malic enzyme 2
281869	0.4008	4.8857	7.0701	0.0078381	0.034558	INPP1	inositol polyphosphate-1-phosphatase
509522	0.40077	6.5886	7.8771	0.0050065	0.024456	FUCA1	alpha-L-fucosidase 1
511451	0.40046	6.78	7.096	0.0077258	0.034202	CAB39	calcium binding protein 39
539773	0.39943	4.5533	8.5618	0.0034328	0.018303	NOA1A	nitric oxide associated 1 A
532945	0.39894	5.3995	8.8222	0.0029758	0.016532	CYP20A1	"cytochrome P450; family 20; subfamily A; polypeptide 1"
789422	0.39876	6.0048	7.057	0.0078956	0.034718	UBE2O	ubiquitin conjugating enzyme E2 O
100336382	0.39822	4.8841	6.4868	0.010868	0.043987	TNIP2	TNFAIP3 interacting protein 2
528033	0.39551	4.9389	8.1842	0.0042256	0.021445	CRLF3	cytokine receptor like factor 3
541277	0.39387	5.4518	7.5411	0.0060306	0.028293	TSC22D2	TSC22 domain family member 2
509685	0.39276	6.1688	8.5172	0.0035181	0.018646	ANP32B	acidic nuclear phosphoprotein 32 family member B
537675	0.39268	4.9344	7.4892	0.0062069	0.02885	UTP11	UTP11 small subunit processome component
506986	0.39129	6.7217	6.2404	0.012487	0.048826	SEC61B	SEC61 translocon beta subunit
506085	0.38969	4.4676	7.0375	0.007982	0.035038	ZDHHC16	zinc finger DHHC-type palmitoyltransferase 16
530855	0.38614	5.7296	6.7651	0.0092957	0.039258	GALK1	galactokinase 1
618766	0.3837	4.774	7.0835	0.0077796	0.034358	C14H8orf82	chromosome 14 C8orf82 homolog
540526	0.3824	5.4104	6.9493	0.0083851	0.03641	MSH6	mutS homolog 6
541012	0.37894	5.1334	6.3688	0.011615	0.04622	TCP11L2	t-complex 11 like 2
516046	0.37801	5.2465	7.4189	0.0064543	0.029742	CD1D	"CD1D antigen; d polypeptide"
531964	0.37785	7.2535	6.4778	0.010923	0.044142	SEC31A	"SEC31 homolog A; COPII coat complex component"
326578	0.37586	5.9967	8.2408	0.004096	0.020976	SNW1	SNW domain containing 1
767817	0.37572	5.1304	6.3477	0.011753	0.046617	CDC5L	cell division cycle 5 like
540910	0.37388	6.3692	8.0109	0.0046497	0.023156	SMARCE1	"SWI/SNF related; matrix associated; actin dependent regulator of chromatin; subfamily e; member 1"
517031	0.37268	6.6297	7.4975	0.0061785	0.028737	GGA2	"golgi associated; gamma adaptin ear containing; ARF binding protein 2"
511966	0.36914	5.5318	6.8438	0.0088947	0.038046	C2CD2L	C2CD2 like
511081	0.36877	4.0527	6.3907	0.011472	0.045849	COMMD2	COMM domain containing 2
281730	0.36809	5.9415	7.0144	0.0080858	0.035387	CTBP2	C-terminal binding protein 2
786098	0.3679	5.9214	6.6672	0.0098202	0.040943	ARRDC1	arrestin domain containing 1
520111	0.36257	5.7694	6.2584	0.01236	0.048523	TRIM27	tripartite motif containing 27
525735	0.3625	6.6734	6.6622	0.0098477	0.041019	RNF130	ring finger protein 130
615480	0.36081	5.7093	6.8879	0.0086781	0.037389	SLC35F5	solute carrier family 35 member F5
101906103	0.35263	5.2654	6.7171	0.0095493	0.040044	MGAT2	"alpha-1;6-mannosyl-glycoprotein 2-beta-N-acetylglucosaminyltransferase"
507314	0.34524	4.8021	6.2134	0.012679	0.049458	POLR3C	RNA polymerase III subunit C
533270	0.33964	5.4991	6.2023	0.012758	0.049673	PRKD1	protein kinase D1
530018	0.332	5.1933	6.8558	0.0088355	0.037842	SEMA4F	ssemaphorin 4F
515933	0.32585	5.2556	6.5252	0.010636	0.043249	RNF8	ring finger protein 8
533768	-0.33139	6.3142	6.2637	0.012324	0.048422	TACC2	transforming acidic coiled-coil containing protein 2
539764	-0.33815	5.7691	6.7891	0.0091716	0.038873	RAB5A	"RAB5A; member RAS oncogene family"
522429	-0.33845	6.3478	6.9059	0.0085913	0.037076	ANKRD40	ankyrin repeat domain 40
527214	-0.34068	5.9331	6.2644	0.012318	0.048416	PLA2G12A	phospholipase A2 group XIIA
282335	-0.3506	5.4056	6.5914	0.010247	0.04213	RABGEF1	RAB guanine nucleotide exchange factor 1
535421	-0.35062	5.4998	6.6847	0.0097244	0.040634	ELMOD3	ELMO domain containing 3
505728	-0.35921	6.237	7.1108	0.0076622	0.034006	MRPL53	mitochondrial ribosomal protein L53
511798	-0.36257	6.2695	6.9915	0.0081897	0.035757	FBXO9	F-box protein 9
513958	-0.36783	5.4511	7.2783	0.0069792	0.031682	EIF2B2	eukaryotic translation initiation factor 2B subunit beta
506408	-0.36822	4.8041	6.7632	0.0093055	0.039259	ZNF786	zinc finger protein 786
282639	-0.36858	6.6328	7.2256	0.0071873	0.032356	PAOX	polyamine oxidase
510879	-0.37387	6.6331	6.4638	0.011009	0.044408	ITSN1	intersectin 1
533874	-0.37902	6.5614	6.2406	0.012485	0.048826	PSMB3	proteasome 20S subunit beta 3
513598	-0.38083	7.1849	6.2334	0.012536	0.048977	SMG5	SMG5 nonsense mediated mRNA decay factor
618190	-0.38212	6.2754	7.1169	0.007636	0.03392	KANSL3	KAT8 regulatory NSL complex subunit 3
507047	-0.38413	4.94	6.4976	0.010802	0.043776	TAF11	TATA-box binding protein associated factor 11
506527	-0.38592	4.5039	6.601	0.010192	0.041983	PEX11B	peroxisomal biogenesis factor 11 beta
613522	-0.3885	5.9293	7.3382	0.0067506	0.030795	KCMF1	potassium channel modulatory factor 1
509064	-0.38987	3.9307	6.3118	0.011993	0.047395	MPLKIP	M-phase specific PLK1 interacting protein
520210	-0.39194	4.3704	6.534	0.010583	0.043077	CLCN6	chloride voltage-gated channel 6
525572	-0.392	6.735	7.5478	0.0060083	0.028219	GPS1	G protein pathway suppressor 1
509041	-0.39282	6.6085	6.9905	0.0081942	0.035765	NAPG	NSF attachment protein gamma
506392	-0.39468	4.5945	7.4337	0.0064014	0.029593	XPO4	exportin 4
509264	-0.39551	4.9301	6.4705	0.010968	0.044311	JADE1	jade family PHD finger 1
613652	-0.39568	7.6148	6.8108	0.0090607	0.03854	UBAC1	UBA domain containing 1
618777	-0.39637	7.2069	6.3375	0.011821	0.046839	SAMM50	SAMM50 sorting and assembly machinery component
532422	-0.3969	5.1868	6.4066	0.01137	0.045525	HSD17B8	hydroxysteroid 17-beta dehydrogenase 8
508608	-0.39855	6.1739	7.5027	0.0061607	0.028696	PGAM5	"PGAM family member 5; mitochondrial serine/threonine protein phosphatase"
100295732	-0.3986	5.2634	6.3871	0.011495	0.045873	MAP2K5	mitogen-activated protein kinase kinase 5
509142	-0.39916	6.4321	6.6606	0.0098567	0.04104	TXNL1	thioredoxin like 1
617385	-0.39991	5.7019	8.1912	0.0042095	0.021397	RAB22A	"RAB22A; member RAS oncogene family"
510824	-0.40227	5.2578	6.8802	0.0087156	0.037501	MRPS18B	mitochondrial ribosomal protein S18B
506466	-0.4025	5.5824	6.6313	0.01002	0.041525	LARGE1	LARGE xylosyl- and glucuronyltransferase 1
282612	-0.40397	6.2075	6.9293	0.0084797	0.036692	CYHR1	cysteine and histidine rich 1
521103	-0.40562	5.769	6.3146	0.011974	0.047349	NTPCR	"nucleoside-triphosphatase; cancer-related"
508928	-0.40622	5.2908	8.1923	0.0042068	0.021392	MRPS15	mitochondrial ribosomal protein S15
282375	-0.40708	6.768	7.057	0.0078957	0.034718	STAT5A	signal transducer and activator of transcription 5A
613634	-0.40833	5.8368	6.3888	0.011484	0.045869	LSM4	"LSM4 homolog; U6 small nuclear RNA and mRNA degradation associated"
508949	-0.41103	7.3395	6.6848	0.009724	0.040634	MARCHF2	membrane associated ring-CH-type finger 2
515228	-0.41221	5.9055	7.9176	0.0048956	0.024086	MRPS23	mitochondrial ribosomal protein S23
511968	-0.41234	5.6407	7.2552	0.0070697	0.031982	NDUFAF3	NADH:ubiquinone oxidoreductase complex assembly factor 3
513843	-0.41272	7.7337	6.2548	0.012385	0.048572	MLF2	myeloid leukemia factor 2
507393	-0.4136	5.3075	7.2242	0.0071929	0.032359	PEX14	peroxisomal biogenesis factor 14
525164	-0.41367	5.1138	7.127	0.007593	0.033763	TRIAP1	TP53 regulated inhibitor of apoptosis 1
101905242	-0.41383	4.9009	6.974	0.0082701	0.03602	LOC101905242	anaphase-promoting complex subunit 15
509253	-0.41737	3.9576	7.0079	0.0081149	0.035502	MALSU1	mitochondrial assembly of ribosomal large subunit 1
540516	-0.41796	5.8541	7.2908	0.0069308	0.031495	ERI3	ERI1 exoribonuclease family member 3
512771	-0.41936	5.624	7.7887	0.0052574	0.025425	ASL	argininosuccinate lyase
537380	-0.41962	5.5528	6.5746	0.010344	0.042422	MAP3K5	mitogen-activated protein kinase kinase kinase 5
767983	-0.42024	6.1462	7.2402	0.0071291	0.032172	SDHAF2	succinate dehydrogenase complex assembly factor 2
508039	-0.42027	4.6956	6.9616	0.0083276	0.036226	FAAP20	Fanconi anemia core complex associated protein 20
513788	-0.42046	5.1902	6.3484	0.011749	0.046612	RMDN1	regulator of microtubule dynamics 1
529613	-0.42252	7.1427	7.0015	0.0081442	0.035619	DDX24	DEAD-box helicase 24
511091	-0.42267	5.2118	6.4238	0.01126	0.045181	TSEN54	tRNA splicing endonuclease subunit 54
615089	-0.42274	6.4982	7.0861	0.0077683	0.03432	PGPEP1	pyroglutamyl-peptidase I
767894	-0.42321	7.1136	7.106	0.0076826	0.034057	UBE2L3	ubiquitin conjugating enzyme E2 L3
540274	-0.42374	5.5992	6.9076	0.0085829	0.037052	RNF14	ring finger protein 14
100296331	-0.42377	5.8966	8.0592	0.0045273	0.022668	NR2F6	nuclear receptor subfamily 2 group F member 6
540765	-0.42377	5.4585	7.0789	0.0077999	0.034436	TIMM17B	translocase of inner mitochondrial membrane 17B
533137	-0.42398	5.5325	9.6326	0.0019115	0.011841	533137	NA
505681	-0.42424	5.8373	6.202	0.01276	0.049673	MRPS2	mitochondrial ribosomal protein S2
506203	-0.4244	7.5791	6.8737	0.0087475	0.037562	PSMB4	proteasome 20S subunit beta 4
539696	-0.42494	7.1481	8.8613	0.0029128	0.016279	HEXIM1	HEXIM P-TEFb complex subunit 1
516919	-0.4276	6.5219	7.2871	0.006945	0.031549	PSMB2	proteasome 20S subunit beta 2
532910	-0.42828	6.1225	6.3295	0.011875	0.046984	LRRC28	leucine rich repeat containing 28
508999	-0.42881	7.623	7.7977	0.0052313	0.025327	KLC1	kinesin light chain 1
504908	-0.43081	4.5565	7.0426	0.0079591	0.034962	DOLPP1	dolichyldiphosphatase 1
509108	-0.43292	5.5588	6.5686	0.010379	0.04254	RPS19BP1	ribosomal protein S19 binding protein 1
618084	-0.43318	7.2492	6.577	0.010331	0.042379	QDPR	quinoid dihydropteridine reductase
107131629	-0.43504	5.7777	8.662	0.0032491	0.017651	SERINC4	serine incorporator 4
533351	-0.43732	5.0041	6.7209	0.0095288	0.039983	AAR2	AAR2 splicing factor
507035	-0.43743	5.1005	7.7539	0.0053597	0.025814	AAGAB	alpha and gamma adaptin binding protein
534750	-0.4377	7.1132	8.2441	0.0040884	0.020945	VPS25	vacuolar protein sorting 25 homolog
515269	-0.4378	7.265	7.7878	0.00526	0.025428	SPG7	"SPG7 matrix AAA peptidase subunit; paraplegin"
327706	-0.43818	5.2138	6.5222	0.010654	0.043295	NDUFB4	NADH:ubiquinone oxidoreductase subunit B4
508439	-0.43865	7.3596	7.2627	0.0070403	0.031904	EMC1	ER membrane protein complex subunit 1
282015	-0.43895	7.5017	7.2823	0.0069637	0.031623	PSMC5	"proteasome 26S subunit; ATPase 5"
505403	-0.44	4.742	7.4443	0.0063637	0.029473	HDHD2	haloacid dehalogenase like hydrolase domain containing 2
533451	-0.44035	5.4593	6.4457	0.011122	0.044753	TRAPPC9	trafficking protein particle complex 9
506184	-0.44195	5.1778	8.5354	0.0034831	0.018483	HEXD	hexosaminidase D
514209	-0.44251	5.4669	7.3876	0.0065675	0.030171	ASNS	asparagine synthetase (glutamine-hydrolyzing)
531531	-0.44293	4.9454	8.9251	0.0028128	0.015881	SLC16A5	solute carrier family 16 member 5
504649	-0.44406	5.9384	6.4535	0.011074	0.044627	SNX19	sorting nexin 19
613305	-0.44499	6.0992	7.3567	0.0066812	0.030532	MIF4GD	MIF4G domain containing
539399	-0.44545	5.7442	8.435	0.0036806	0.019272	SLC39A9	solute carrier family 39 member 9
616404	-0.44566	5.7784	7.8765	0.0050082	0.024456	ACTR3B	actin related protein 3B
538426	-0.44574	7.0249	6.7898	0.0091682	0.038871	DNAJB1	DnaJ heat shock protein family (Hsp40) member B1
505771	-0.44603	4.0559	7.0687	0.0078441	0.034561	PEX1	peroxisomal biogenesis factor 1
513555	-0.44658	7.7228	9.2645	0.0023364	0.013835	ECPAS	Ecm29 proteasome adaptor and scaffold
508813	-0.44723	4.6895	7.9608	0.0047802	0.02367	KATNB1	katanin regulatory subunit B1
507443	-0.44967	4.739	7.2078	0.0072588	0.032543	LOC507443	probable low-specificity L-threonine aldolase 2
540479	-0.45027	5.4208	6.7909	0.0091624	0.038871	NF2	neurofibromin 2
508216	-0.45054	5.8559	8.9035	0.0028462	0.015968	MRPL28	mitochondrial ribosomal protein L28
507179	-0.45155	5.7249	7.4	0.0065224	0.029995	COPS5	COP9 signalosome subunit 5
100126445	-0.45157	6.4004	7.8791	0.0050008	0.024456	DGCR6L	DiGeorge syndrome critical region gene 6 like
515848	-0.45178	4.5265	8.0443	0.0045647	0.02282	ACBD4	acyl-CoA binding domain containing 4
407235	-0.4524	6.5426	8.6534	0.0032645	0.017713	ADIPOR1	adiponectin receptor 1
531984	-0.45246	4.3632	7.8922	0.0049649	0.024327	EEF2KMT	eukaryotic elongation factor 2 lysine methyltransferase
505988	-0.45415	4.6399	6.8303	0.0089626	0.038236	SUPV3L1	Suv3 like RNA helicase
520757	-0.4543	8.8126	7.4104	0.0064847	0.029832	RNF10	ring finger protein 10
521196	-0.45513	6.6701	11.169	0.00083177	0.0062517	RAF1	"Raf-1 proto-oncogene; serine/threonine kinase"
515563	-0.45515	4.8304	9.2313	0.0023791	0.013999	ABHD10	abhydrolase domain containing 10
531602	-0.45585	5.0941	7.4158	0.0064652	0.029774	KPNA6	karyopherin subunit alpha 6
506574	-0.45641	4.5837	6.6773	0.0097649	0.04079	LRIG3	leucine rich repeats and immunoglobulin like domains 3
617230	-0.45675	6.697	6.25	0.012419	0.048635	ATP5F1E	ATP synthase F1 subunit epsilon
530023	-0.45759	7.3939	8.3279	0.0039041	0.020183	CABIN1	calcineurin binding protein 1
617104	-0.45838	4.7888	6.7545	0.0093514	0.039404	FAM162A	family with sequence similarity 162 member A
509282	-0.45864	4.5084	8.3322	0.0038948	0.020151	HDDC2	HD domain containing 2
614145	-0.45869	6.9203	7.3894	0.0065611	0.030155	IDH3G	isocitrate dehydrogenase (NAD(+)) 3 non-catalytic subunit gamma
508218	-0.45917	7.6455	8.8179	0.0029829	0.01655	RABL6	"RAB; member RAS oncogene family like 6"
510127	-0.45989	5.8684	9.0176	0.0026739	0.0153	MRPL37	mitochondrial ribosomal protein L37
[truncated: 1,355 more rows]
